# Supplementary material for: Genome-wide characterization of microsatellites in Triticeae species: abundance, distribution and evolution
Source: Sci Rep. 2016 Aug 26;6:32224. doi: 10.1038/srep32224 (PMC4999822; doi:10.1038/srep32224)
Supplement: Supplementary Table S1 [file srep32224-s2.xls]

## Sheet: total_vs_ssr
			Biological Process:						Molecular Function:
arabidopsis	GO:0000003	reproduction	1910:233	7.5:10.6	0.000		GO:0003824	catalytic activity	8970:593	35.3:27.0	0.000
	GO:0001906	cell killing	284:4	1.1:0.2	0.000		GO:0005488	binding	12562:1287	49.4:58.6	0.000
	GO:0009987	cellular process	13972:1321	54.9:60.2	0.000		GO:0009055	electron carrier activity	453:21	1.8:1.0	0.004
	GO:0022414	reproductive process	1871:229	7.4:10.4	0.000		GO:0030528	transcription regulator activity	1595:322	6.3:14.7	0.000
	GO:0032501	multicellular organismal process	4005:478	15.7:21.8	0.000		GO:0045182	translation regulator activity	174:25	0.7:1.1	0.016
	GO:0032502	developmental process	3869:450	15.2:20.5	0.000				------------------------------------
	GO:0043473	pigmentation	5467:673	21.5:30.6	0.000				Total: 5
	GO:0048511	rhythmic process	148:24	0.6:1.1	0.003
	GO:0065007	biological regulation	6429:757	25.3:34.5	0.000
			------------------------------------
			Total: 9
brachypodium			Biological Process:						Molecular Function:
	GO:0016043	cellular component organization	994:99	5.3:4.3	0.030		GO:0003824	catalytic activity	7976:881	42.8:38.0	0.000
	GO:0022414	reproductive process	629:98	3.4:4.2	0.034		GO:0005198	structural molecule activity	394:16	2.1:0.7	0.000
	GO:0032501	multicellular organismal process	1252:188	6.7:8.1	0.012		GO:0005488	binding	11403:1544	61.2:66.7	0.000
	GO:0032502	developmental process	1172:179	6.3:7.7	0.008		GO:0009055	electron carrier activity	489:45	2.6:1.9	0.049
	GO:0043473	pigmentation	2182:410	11.7:17.7	0.000		GO:0016209	antioxidant activity	182:11	1.0:0.5	0.017
	GO:0051179	localization	1738:178	9.3:7.7	0.009		GO:0030528	transcription regulator activity	599:174	3.2:7.5	0.000
	GO:0051234	establishment of localization	1700:173	9.1:7.5	0.008		GO:0045182	translation regulator activity	83:3	0.4:0.1	0.025
	GO:0065007	biological regulation	2590:459	13.9:19.8	0.000				------------------------------------
			------------------------------------						Total: 7
			Total: 8
glycine			Biological Process:						Molecular Function:
	GO:0008152	metabolic process	18430:1364	51.6:46.9	0.000		GO:0003824	catalytic activity	15756:928	44.1:31.9	0.000
	GO:0032501	multicellular organismal process	1631:166	4.6:5.7	0.005		GO:0005198	structural molecule activity	854:44	2.4:1.5	0.003
	GO:0032502	developmental process	1531:155	4.3:5.3	0.008		GO:0005215	transporter activity	1766:97	4.9:3.3	0.000
	GO:0040007	growth	304:14	0.9:0.5	0.034		GO:0005488	binding	21411:2079	59.9:71.5	0.000
	GO:0043473	pigmentation	4550:583	12.7:20.1	0.000		GO:0009055	electron carrier activity	804:46	2.3:1.6	0.018
	GO:0051179	localization	3392:199	9.5:6.8	0.000		GO:0016209	antioxidant activity	285:7	0.8:0.2	0.001
	GO:0051234	establishment of localization	3328:193	9.3:6.6	0.000		GO:0030528	transcription regulator activity	1420:247	4.0:8.5	0.000
	GO:0065007	biological regulation	5486:636	15.4:21.9	0.000		GO:0045735	nutrient reservoir activity	103:2	0.3:0.1	0.029
			------------------------------------						------------------------------------
			Total: 8						Total: 8
hordeum			Biological Process:						Molecular Function:
	GO:0043473	pigmentation	2269:288	13.5:19.9	0.000		GO:0003824	catalytic activity	7463:534	44.3:36.9	0.000
	GO:0065007	biological regulation	2702:312	16.0:21.6	0.000		GO:0005198	structural molecule activity	308:13	1.8:0.9	0.010
			------------------------------------				GO:0005488	binding	9996:937	59.3:64.8	0.000
			Total: 2				GO:0030528	transcription regulator activity	550:111	3.3:7.7	0.000
									------------------------------------
oryza			Biological Process:						Molecular Function:
	GO:0010926	anatomical structure formation	720:134	2.9:2.3	0.025		GO:0003824	catalytic activity	11072:2187	43.9:37.9	0.000
	GO:0022414	reproductive process	1282:336	5.1:5.8	0.024		GO:0005198	structural molecule activity	477:47	1.9:0.8	0.000
	GO:0032501	multicellular organismal process	2364:609	9.4:10.6	0.007		GO:0005215	transporter activity	1332:250	5.3:4.3	0.003
	GO:0032502	developmental process	2249:593	8.9:10.3	0.001		GO:0005488	binding	14742:3519	58.5:61.0	0.001
	GO:0043473	pigmentation	3584:1093	14.2:18.9	0.000		GO:0016209	antioxidant activity	239:31	0.9:0.5	0.002
	GO:0050896	response to stimulus	4265:894	16.9:15.5	0.008		GO:0030528	transcription regulator activity	966:415	3.8:7.2	0.000
	GO:0051179	localization	2767:562	11.0:9.7	0.006		GO:0045735	nutrient reservoir activity	72:5	0.3:0.1	0.006
	GO:0051234	establishment of localization	2671:538	10.6:9.3	0.004				------------------------------------
	GO:0065007	biological regulation	4225:1263	16.8:21.9	0.000				Total: 7
			------------------------------------
			Total: 9
populus			Biological Process:						Molecular Function:
	GO:0000003	reproduction	1514:137	5.4:8.0	0.000		GO:0003824	catalytic activity	12099:527	43.1:30.8	0.000
	GO:0008152	metabolic process	14312:783	50.9:45.8	0.000		GO:0005215	transporter activity	1395:51	5.0:3.0	0.000
	GO:0010926	anatomical structure formation	729:62	2.6:3.6	0.010		GO:0005488	binding	16562:1173	58.9:68.6	0.000
	GO:0022414	reproductive process	1493:136	5.3:8.0	0.000		GO:0009055	electron carrier activity	617:13	2.2:0.8	0.000
	GO:0032501	multicellular organismal process	2707:230	9.6:13.5	0.000		GO:0030528	transcription regulator activity	959:132	3.4:7.7	0.000
	GO:0032502	developmental process	2645:218	9.4:12.7	0.000				------------------------------------
	GO:0043473	pigmentation	4058:354	14.4:20.7	0.000				Total: 5
	GO:0065007	biological regulation	4847:399	17.2:23.3	0.000
			------------------------------------
			Total: 8
setaria			Biological Process:						Molecular Function:
	GO:0000003	reproduction	1041:152	4.8:5.8	0.030		GO:0003824	catalytic activity	9422:1038	43.6:39.6	0.000
	GO:0009987	cellular process	10246:1300	47.5:49.6	0.042		GO:0005198	structural molecule activity	431:30	2.0:1.1	0.003
	GO:0022414	reproductive process	991:147	4.6:5.6	0.021		GO:0005215	transporter activity	1108:108	5.1:4.1	0.025
	GO:0032501	multicellular organismal process	1886:269	8.7:10.3	0.010		GO:0005488	binding	12448:1655	57.7:63.1	0.000
	GO:0032502	developmental process	1775:264	8.2:10.1	0.001		GO:0009055	electron carrier activity	569:52	2.6:2.0	0.046
	GO:0043473	pigmentation	2993:468	13.9:17.8	0.000		GO:0030528	transcription regulator activity	787:203	3.6:7.7	0.000
	GO:0051179	localization	2356:249	10.9:9.5	0.027				------------------------------------
	GO:0051234	establishment of localization	2292:240	10.6:9.1	0.020				Total: 6
	GO:0065007	biological regulation	3571:538	16.5:20.5	0.000
			------------------------------------
			Total: 9
sorghum			Biological Process:						Molecular Function:
	GO:0010926	anatomical structure formation	679:74	3.0:2.1	0.002		GO:0003824	catalytic activity	9604:1396	42.1:38.7	0.000
	GO:0016043	cellular component organization	1782:214	7.8:5.9	0.000		GO:0005198	structural molecule activity	431:17	1.9:0.5	0.000
	GO:0043473	pigmentation	3205:677	14.1:18.8	0.000		GO:0005215	transporter activity	1106:146	4.9:4.1	0.036
	GO:0044085	cellular component biogenesis	830:84	3.6:2.3	0.000		GO:0005488	binding	13441:2267	59.0:62.9	0.000
	GO:0048511	rhythmic process	63:17	0.3:0.5	0.047		GO:0030528	transcription regulator activity	781:281	3.4:7.8	0.000
	GO:0051179	localization	2484:350	10.9:9.7	0.033				------------------------------------
	GO:0051234	establishment of localization	2402:335	10.5:9.3	0.023				Total: 5
	GO:0065007	biological regulation	3929:797	17.2:22.1	0.000
			------------------------------------
			Total: 8
zea			Biological Process:
	GO:0000003	reproduction	948:135	3.7:4.4	0.043				Molecular Function:
	GO:0016043	cellular component organization	1312:127	5.1:4.1	0.024		GO:0003824	catalytic activity	11516:1166	44.5:38.0	0.000
	GO:0022414	reproductive process	897:132	3.5:4.3	0.019		GO:0005198	structural molecule activity	767:37	3.0:1.2	0.000
	GO:0043473	pigmentation	3223:616	12.5:20.1	0.000		GO:0005215	transporter activity	1225:102	4.7:3.3	0.000
	GO:0044085	cellular component biogenesis	728:66	2.8:2.1	0.033		GO:0005488	binding	15309:2107	59.2:68.6	0.000
	GO:0051179	localization	2357:217	9.1:7.1	0.000		GO:0030528	transcription regulator activity	974:262	3.8:8.5	0.000
	GO:0051234	establishment of localization	2303:214	8.9:7.0	0.000				------------------------------------
	GO:0065007	biological regulation	3719:677	14.4:22.1	0.000				Total: 5
			------------------------------------
			Total: 8

## Sheet: p3_vs_other
			Biological Process:								Molecular Function:
arabidopsis	GO:0000003	reproduction	212:12	11.2:6.4	0.045				GO:0003824	catalytic activity	506:63	26.7:33.7	0.040
	GO:0008152	metabolic process	1048:87	55.3:46.5	0.022				GO:0005488	binding	1118:93	59.0:49.7	0.015
	GO:0009987	cellular process	1170:96	61.7:51.3	0.006				GO:0030528	transcription regulator activity	293:10	15.5:5.3	0.000
	GO:0016043	cellular component organization	241:8	12.7:4.3	0.001						------------------------------------
	GO:0032501	multicellular organismal process	427:30	22.5:16.0	0.041						Total: 3
	GO:0032502	developmental process	403:26	21.3:13.9	0.018
	GO:0043473	pigmentation	603:38	31.8:20.3	0.001
	GO:0050896	response to stimulus	480:32	25.3:17.1	0.013
	GO:0065007	biological regulation	677:47	35.7:25.1	0.004
			------------------------------------
			Total: 9
brachypodium			Biological Process:
	GO:0043473	pigmentation	367:8	17.5:8.8	0.032
glycine			Biological Process:								Molecular Function:
	GO:0032501	multicellular organismal process	135:16	6.1:3.5	0.031				GO:0003824	catalytic activity	675:205	30.3:44.9	0.000
	GO:0043473	pigmentation	480:49	21.5:10.7	0.000				GO:0005215	transporter activity	68:24	3.0:5.3	0.018
	GO:0050896	response to stimulus	221:70	9.9:15.3	0.001				GO:0005488	binding	1620:282	72.6:61.7	0.000
	GO:0065007	biological regulation	507:69	22.7:15.1	0.000				GO:0030528	transcription regulator activity	208:15	9.3:3.3	0.000
			------------------------------------								------------------------------------
			Total: 4								Total: 4
hordeum			Biological Process:								Molecular Function:
	GO:0032501	multicellular organismal process	125:12	10.7:5.8	0.029				GO:0005488	binding	773:119	66.0:57.2	0.014
	GO:0032502	developmental process	121:10	10.3:4.8	0.012						------------------------------------
	GO:0043473	pigmentation	245:29	20.9:13.9	0.020						Total: 1
	GO:0065007	biological regulation	266:31	22.7:14.9	0.012
			------------------------------------
			Total: 4
setaria											Molecular Function:
									GO:0003824	catalytic activity	933:74	39.8:49.0	0.025
zea			Biological Process:								Molecular Function:
	GO:0032501	multicellular organismal process	195:15	7.6:4.6	0.050				GO:0003824	catalytic activity	947:167	36.9:51.4	0.000
	GO:0043473	pigmentation	521:38	20.3:11.7	0.000				GO:0005488	binding	1785:184	69.6:56.6	0.000
	GO:0065007	biological regulation	578:42	22.5:12.9	0.000				GO:0030528	transcription regulator activity	216:13	8.4:4.0	0.005
			------------------------------------								------------------------------------
			Total: 3								Total: 3

## Sheet: total_vs_ssr_result
Table S1. Gene Ontology (GO) enrichment analyses of genes containing microsatellite in 9 grass species and 3 other plants.
GO ID	Term	Triticum aestivum			Triticum urartu			Aegilops tauschii			Brachypodium distachyon			Hordeum vulgare			Oryza sativa			Setaria italica			Sorghum bicolor			Zea mays			Arabidopsis thaliana			Glycine max			Populus trichocarpa
		Gene Number	Percent (%)	P value	Gene Number	Percent (%)	P value	Gene Number	Percent (%)	P value	Gene Number	Percent (%)	P value	Gene Number	Percent (%)	P value	Gene Number	Percent (%)	P value	Gene Number	Percent (%)	P value	Gene Number	Percent (%)	P value	Gene Number	Percent (%)	P value	Gene Number	Percent (%)	P value	Gene Number	Percent (%)	P value	Gene Number	Percent (%)	P value
Biological Process
GO:0065007	biological regulation	4777:283	7.9:16.1	0.000	2238:233	11.5:18.9	0.000	2547:256	11.8:17.2	0.000	2590:459	13.9:19.8	0.000	2702:312	16.0:21.6	0.000	4225:1263	16.8:21.9	0.000	3571:538	16.5:20.5	0.000	3929:797	17.2:22.1	0.000	3719:677	14.4:22.1	0.000	6429:757	25.3:34.5	0.000	5486:636	15.4:21.9	0.000	4847:399	17.2:23.3	0.000
GO:0043473	pigmentation	4164:263	6.9:15.0	0.000	1869:203	9.6:16.5	0.000	2116:227	9.8:15.3	0.000	2182:410	11.7:17.7	0.000	2269:288	13.5:19.9	0.000	3584:1093	14.2:18.9	0.000	2993:468	13.9:17.8	0.000	3205:677	14.1:18.8	0.000	3223:616	12.5:20.1	0.000	5467:673	21.5:30.6	0.000	4550:583	12.7:20.1	0.000	4058:354	14.4:20.7	0.000
GO:0032501	multicellular organismal process	1415:58	2.3:3.3	0.008	1146:98	5.9:7.9	0.003	1164:107	5.4:7.2	0.003	1252:188	6.7:8.1	0.012				2364:609	9.4:10.6	0.007	1886:269	8.7:10.3	0.010							4005:478	15.7:21.8	0.000	1631:166	4.6:5.7	0.005	2707:230	9.6:13.5	0.000
GO:0051179	localization	5320:114	8.8:6.5	0.001	1711:80	8.8:6.5	0.005	1752:95	8.1:6.4	0.017	1738:178	9.3:7.7	0.009				2767:562	11.0:9.7	0.006	2356:249	10.9:9.5	0.027	2484:350	10.9:9.7	0.033	2357:217	9.1:7.1	0.000				3392:199	9.5:6.8	0.000
GO:0051234	establishment of localization	5251:112	8.7:6.4	0.001	1675:76	8.6:6.2	0.003	1717:94	8.0:6.3	0.023	1700:173	9.1:7.5	0.008				2671:538	10.6:9.3	0.004	2292:240	10.6:9.1	0.020	2402:335	10.5:9.3	0.023	2303:214	8.9:7.0	0.000				3328:193	9.3:6.6	0.000
GO:0022414	reproductive process	863:35	1.4:2.0	0.048							629:98	3.4:4.2	0.034				1282:336	5.1:5.8	0.024	991:147	4.6:5.6	0.021				897:132	3.5:4.3	0.019	1871:229	7.4:10.4	0.000				1493:136	5.3:8.0	0.000
GO:0016043	cellular component organization	2256:41	3.7:2.3	0.002							994:99	5.3:4.3	0.030										1782:214	7.8:5.9	0.000	1312:127	5.1:4.1	0.024
GO:0008152	metabolic process	30453:790	50.3:45.0	0.000				11068:713	51.4:48.0	0.012																						18430:1364	51.6:46.9	0.000	14312:783	50.9:45.8	0.000
GO:0010926	anatomical structure formation	1266:21	2.1:1.2	0.009				464:51	2.2:3.4	0.001							720:134	2.9:2.3	0.025				679:74	3.0:2.1	0.002										729:62	2.6:3.6	0.010
GO:0051704	multi-organism process	821:36	1.4:2.1	0.014
GO:0032502	developmental process				1071:92	5.5:7.5	0.004	1067:97	5.0:6.5	0.007	1172:179	6.3:7.7	0.008				2249:593	8.9:10.3	0.001	1775:264	8.2:10.1	0.001							3869:450	15.2:20.5	0.000	1531:155	4.3:5.3	0.008	2645:218	9.4:12.7	0.000
GO:0044085	cellular component biogenesis							550:56	2.6:3.8	0.005													830:84	3.6:2.3	0.000	728:66	2.8:2.1	0.033
GO:0048511	rhythmic process																						63:17	0.3:0.5	0.047				148:24	0.6:1.1	0.003
GO:0040007	growth																															304:14	0.9:0.5	0.034
GO:0050896	response to stimulus																4265:894	16.9:15.5	0.008
GO:0000003	reproduction																			1041:152	4.8:5.8	0.030				948:135	3.7:4.4	0.043	1910:233	7.5:10.6	0.000				1514:137	5.4:8.0	0.000
GO:0001906	cell killing																												284:4	1.1:0.2	0.000
GO:0009987	cellular process																			10246:1300	47.5:49.6	0.042							13972:1321	54.9:60.2	0.000
Molecular Function
GO:0003824	catalytic activity	29644:670	48.9:38.2	0.000	9420:519	48.4:42.1	0.000	10359:603	48.1:40.6	0.000	7976:881	42.8:38.0	0.000	7463:534	44.3:36.9	0.000	11072:2187	43.9:37.9	0.000	9422:1038	43.6:39.6	0.000	9604:1396	42.1:38.7	0.000	11516:1166	44.5:38.0	0.000	8970:593	35.3:27.0	0.000	15756:928	44.1:31.9	0.000	12099:527	43.1:30.8	0.000
GO:0005488	binding	35667:1214	58.9:69.2	0.000	11594:828	59.5:67.2	0.000	13312:1023	61.8:68.8	0.000	11403:1544	61.2:66.7	0.000	9996:937	59.3:64.8	0.000	14742:3519	58.5:61.0	0.001	12448:1655	57.7:63.1	0.000	13441:2267	59.0:62.9	0.000	15309:2107	59.2:68.6	0.000	12562:1287	49.4:58.6	0.000	21411:2079	59.9:71.5	0.000	16562:1173	58.9:68.6	0.000
GO:0030528	transcription regulator activity	1317:134	2.2:7.6	0.000	477:82	2.4:6.7	0.000	542:80	2.5:5.4	0.000	599:174	3.2:7.5	0.000	550:111	3.3:7.7	0.000	966:415	3.8:7.2	0.000	787:203	3.6:7.7	0.000	781:281	3.4:7.8	0.000	974:262	3.8:8.5	0.000	1595:322	6.3:14.7	0.000	1420:247	4.0:8.5	0.000	959:132	3.4:7.7	0.000
GO:0009055	electron carrier activity	900:13	1.5:0.7	0.010	496:16	2.5:1.3	0.006	729:35	3.4:2.4	0.032	489:45	2.6:1.9	0.049							569:52	2.6:2.0	0.046							453:21	1.8:1.0	0.004	804:46	2.3:1.6	0.018	617:13	2.2:0.8	0.000
GO:0005198	structural molecule activity	1989:25	3.3:1.4	0.000	462:17	2.4:1.4	0.024	356:13	1.7:0.9	0.021	394:16	2.1:0.7	0.000	308:13	1.8:0.9	0.010	477:47	1.9:0.8	0.000	431:30	2.0:1.1	0.003	431:17	1.9:0.5	0.000	767:37	3.0:1.2	0.000				854:44	2.4:1.5	0.003
GO:0016209	antioxidant activity	801:13	1.3:0.7	0.034	234:6	1.2:0.5	0.023				182:11	1.0:0.5	0.017				239:31	0.9:0.5	0.002													285:7	0.8:0.2	0.001
GO:0005215	transporter activity	3307:51	5.5:2.9	0.000	942:37	4.8:3.0	0.003	991:48	4.6:3.2	0.014							1332:250	5.3:4.3	0.003	1108:108	5.1:4.1	0.025	1106:146	4.9:4.1	0.036	1225:102	4.7:3.3	0.000				1766:97	4.9:3.3	0.000	1395:51	5.0:3.0	0.000
GO:0045182	translation regulator activity				146:17	0.7:1.4	0.015				83:3	0.4:0.1	0.025																174:25	0.7:1.1	0.016
GO:0045735	nutrient reservoir activity				83:14	0.4:1.1	0.000	99:16	0.5:1.1	0.001							72:5	0.3:0.1	0.006													103:2	0.3:0.1	0.029
Note: Number in the table corresponding to Expected and Obeserved value respectively.
