# Supplementary material for: Genome-wide characterization of microsatellites in Triticeae species: abundance, distribution and evolution
Source: Sci Rep. 2016 Aug 26;6:32224. doi: 10.1038/srep32224 (PMC4999822; doi:10.1038/srep32224)
Supplement: Supplementary Table S2 [file srep32224-s3.xls]

## Sheet: Frequency
Table S2. The number and frequency of microsatellites in coding and non-coding region among each wheat chromosomes
Chromosome	Whole genome			Intergenic			CDS			Intron
	Sequence Size (Mb)	SSRs Number	SSRs Frequency (Number per Mb)	Sequence Size (Mb)	SSRs Number	SSRs Frequency (Number per Mb)	Sequence Size (Mb)	SSRs Number	SSRs Frequency (Number per Mb)	Sequence Size (Mb)	SSRs Number	SSRs Frequency (Number per Mb)
1A	248.437	23685	95.336	240.447	22508	93.6092	2.60478	194	74.4784	16.034	1716	107.022
1B	295.114	30388	102.971	286.417	29077	101.52	2.78215	204	73.3246	17.3803	1943	111.793
1D	135.633	13391	98.7294	129.815	12573	96.8529	1.87381	83	44.2948	6.00092	808	134.646
2A	254.945	24819	97.3506	244.667	23361	95.4806	3.45429	234	67.7418	11.2617	1272	112.95
2B	345.275	36377	105.357	332.945	34390	103.29	4.22271	381	90.2265	21.7002	2510	115.667
2D	150.382	19705	131.033	140.763	18330	130.219	3.1124	175	56.2266	8.06511	1220	151.269
3A	185.053	15264	82.4847	179.353	14689	81.9001	1.8643	65	34.8656	6.19638	579	93.4417
3B	774.434	93267	120.432	754.622	90341	119.717	6.56761	573	87.2463	129.326	15849	122.551
3D	124.323	13713	110.302	118.125	13057	110.535	1.90638	43	22.5559	4.64614	615	132.368
4A	215.864	22708	105.196	207.367	21425	103.319	2.82208	228	80.7915	10.5445	1309	124.14
4B	317.345	33465	105.453	308.221	31972	103.731	2.86487	256	89.3584	14.9083	1810	121.408
4D	121.193	12614	104.082	115.216	11737	101.87	1.99128	154	77.3371	6.09129	760	124.768
5A	148.253	13562	91.479	142.6	12974	90.9815	1.59112	33	20.7402	9.94195	967	97.2646
5B	273.623	29293	107.056	262.059	27366	104.427	3.89064	339	87.1322	19.6577	2384	121.276
5D	161.539	18195	112.635	151.564	16663	109.94	3.25477	231	70.9727	8.54655	1166	136.429
6A	207.91	21604	103.91	199.922	20381	101.945	2.59907	216	83.1066	11.4719	1284	111.926
6B	204.046	19729	96.6889	198.648	19161	96.4572	1.67849	41	24.4268	10.0183	1063	106.106
6D	177	17779	100.446	169.088	16665	98.5579	2.60977	161	61.6912	8.06707	986	122.225
7A	182.008	20412	112.149	175.388	19608	111.798	2.08184	69	33.1437	8.08637	1041	128.735
7B	251.518	28118	111.793	245.131	27254	111.181	1.94161	68	35.0225	11.8923	1513	127.225
7D	238.043	24921	104.691	228.974	23693	103.475	2.92003	148	50.6845	10.4734	1224	116.867
subA	1194.03	118369	99.1339	1389.74	134946	97.1014	17.0175	1039	61.0549	73.5368	8168	111.074
subB	2461.35	270634	109.953	2388.04	259561	108.692	23.9481	1862	77.7516	224.883	27072	120.383
subD	1108.11	120318	108.579	1053.55	112718	106.989	17.6684	995	56.3151	51.8905	6779	130.64
Total	4763.5	509321	106.922	4831.33	507225	104.987	58.634	3896	66.4461	350.31	42019	119.948
