# Supplementary material for: Genome-wide characterization of microsatellites in Triticeae species: abundance, distribution and evolution
Source: Sci Rep. 2016 Aug 26;6:32224. doi: 10.1038/srep32224 (PMC4999822; doi:10.1038/srep32224)
Supplement: Supplementary Table S3 [file srep32224-s4.xls]

## Sheet: final
Table S3. The detail lists of newly developed SSR markers in this study.
Marker ID	SSR Motif	Forward Primer (5'-3')	Tm (℃)	Reverse Primer (5'-3')	Tm (℃)	Product Size (bp)	Genome Loci
							Triticum aestivum (CS)	Triticum aestivum (w7984)	Triticum turgidum (Langdon)	Triticum monococcum	Aegilops sharonensis	Aegilops speltoides	Triticum turgidum (Strongfield)	Aegilops tauschii	Triticum urartu	Hordeum vulgare
1A_IGR_SSR_1	(CT)10	GAAGCATGCAGCCAAGGT	59.95	GTGATACCATCCGCGACC	59.882	245	1A:10841-11085:245:(CT)10
1A_IGR_SSR_2	(TTAT)6	TTGGGAACCTCTTGCTCG	59.91	CCCATGGTCAGCTTTTGG	60.04	215	1A:88219-88433:215:(TTAT)6						TGAC_WGS_strongfield_v1_contig_2182363:2469-2683:215:(TTAT)6:no
1A_IGR_SSR_3	(GGAC)5	ATTTGAAAAGAGGCCGGG	60.006	CTCCCACCTCACCACCAC	59.922	152	1A:372338-372489:152:(GGAC)5			TGAC_WGS_monococcum_v1_contig_76218:1584-1728:145:(GGAC)5:no
1A_IGR_SSR_4	(TG)22	TTGTCCATGTCACCGACG	60.088	TTGCTGCGACCATTTCAA	59.915	245	1A:529183-529427:245:(TG)22						TGAC_WGS_strongfield_v1_contig_9748:11907-12135:229:(TG)14:yes
1A_IGR_SSR_5	(GA)10	GGGGAGTACCTTGAGCGG	60.612	TCCCGAATCATAAGCCCA	59.962	252	1A:550091-550342:252:(GA)10	Scaffold3206828:3671-3932:262:(TC)15:yes
1A_IGR_SSR_6	(ATC)7	ATCACGCGAAACGAAAGC	59.955	GTGCCAAACCCTCCACTG	60.088	258	1A:653254-653511:258:(ATC)7								scaffold48603:264967-265237:271:(ATC)7:no
1A_IGR_SSR_7	(AGGC)5	TTGCCATTAGCGATGCAG	59.493	ACAGGCAGCACAGCTTGA	59.241	275	1A:809290-809564:275:(AGGC)5
1A_IGR_SSR_8	(AAAT)5	CCATGGGGAGAAGCACAC	60.046	GCCCTTATGAAGCAAAAGGAA	60.552	251	1A:1200145-1200395:251:(AAAT)5
1A_IGR_SSR_9	(AAC)9	GATGGCAATGCACCGTTT	60.49	CAAAGAGATGGTTGGTGCAG	59.288	274	1A:1318822-1319095:274:(AAC)9
1A_IGR_SSR_10	(TG)12	TCCGGGTGCAGTCTGAAT	60.205	CCTGTCTCCCGACTCCAA	59.742	104	1A:1368496-1368599:104:(TG)12	Scaffold3587650:13257-13360:104:(CA)12:no	TGAC_WGS_durum_v1_contig_2604601:1063-1166:104:(TG)12:no
1A_IGR_SSR_11	(CGC)7	CTACAGTTCGCGGCTCGT	60.16	GCCGAAAACGCCATTCTA	59.769	230	1A:1514354-1514583:230:(CGC)7		TGAC_WGS_durum_v1_contig_365397:7998-8227:230:(CGC)7:no	TGAC_WGS_monococcum_v1_contig_2336800:209-435:227:(CGC)6:yes
1A_IGR_SSR_12	(CT)22	AAAAGCATCGGCGTTCAC	59.805	CACAAGAAGAGGCAGGGG	59.335	254	1A:1633498-1633751:254:(CT)22	Scaffold3572798:8319-8572:254:(CT)22:no
1A_IGR_SSR_13	(TATC)7	GCTTTACAAGCCGTGCGT	60.019	CCCACCAGATTAACAGCTCA	58.722	140	1A:1765749-1765888:140:(TATC)7							Scaffold38930:7288-7429:142:(TATC)6:yes
1A_IGR_SSR_14	(CT)29	GGACCCTACAGGGCATCC	60.288	CAGTCGACAACTCGGCCT	59.98	271	1A:1822343-1822613:271:(CT)29	Scaffold5522636:4583-4833:251:(CT)19:yes
1A_IGR_SSR_15	(TTTTC)5	GGCTGTGAGGAATCACCC	58.969	CCGGCCATGATATCCAGA	60.397	250	1A:1963064-1963313:250:(TTTTC)5
1A_IGR_SSR_16	(CCT)8	CCAGCGATGACATCCTCC	60.164	GAGCAATGAAGGAGGCGA	60.031	271	1A:2011199-2011469:271:(CCT)8
1A_IGR_SSR_17	(AG)25	CCCACCGTGACCGTTAAG	59.952	ATCCACCAGGCAAATGCT	59.04	239	1A:2086558-2086796:239:(AG)25		TGAC_WGS_durum_v1_contig_499167:529-755:227:(AG)18:yes
1A_IGR_SSR_18	(CAA)10	CCATGCTCACAATCTCCAA	58.11	TGACATGGGAGGAGTCCG	60.64	279	1A:2340257-2340535:279:(CAA)10
1A_IGR_SSR_19	(TG)13	GCTCTTCCAGAGCCTTAGAGC	59.884	ATGGGACGAGCGAGTCAG	59.936	174	1A:2486098-2486271:174:(TG)13	Scaffold2467309:14000-14195:196:(CA)25:yes							scaffold13088:169785-169950:166:(TG)8:yes	5H:510449730-510449953:224:(TC)10:yes
1A_IGR_SSR_20	(AG)24	GGGATTGTTGTGCCTTCG	60.048	TCATATCGACGGTGGTGC	58.979	164	1A:2520723-2520886:164:(AG)24
1A_IGR_SSR_21	(GAGG)5	GCCGACAGCAGTGTGTGT	59.408	CGGTGTGTTCCTCCCAAC	59.929	252	1A:2533979-2534230:252:(GAGG)5
1A_IGR_SSR_22	(AAC)12	CAATCCAGCCAATGAGCC	60.161	TGAATCCTTTCACCACCCA	59.877	246	1A:2571298-2571543:246:(AAC)12
1A_IGR_SSR_23	(CT)14	CCACATTTCCTTCTTTGCG	59.257	TTGGTTTTGGCCAGGAGA	60.169	276	1A:2600117-2600392:276:(CT)14
1A_IGR_SSR_24	(TATG)7	TCGAAATAGCGTCCAGCC	59.907	TTAGCTGCCGCCTGAGTC	60.249	245	1A:2811964-2812208:245:(TATG)7
1A_IGR_SSR_25	(ACGT)6	CGCGAGACCAAAGAGGAA	60.064	CAAAAACCGCTCCATTGC	60.197	228	1A:2971714-2971941:228:(ACGT)6		TGAC_WGS_durum_v1_contig_341279:2146-2369:224:(ACGT)5:yes
1A_IGR_SSR_26	(TTC)7	CCCCAACCCTTTTCGAGT	59.896	TAGCAATCCAGGTCCCCA	59.998	140	1A:2998456-2998595:140:(TTC)7	Scaffold1558047:12041-12180:140:(TTC)6:yes
1A_IGR_SSR_27	(AG)33	CGCTGGATGTAAGCCGAT	59.781	AACGTGTGGGTGAGGGAA	59.929	243	1A:3105421-3105663:243:(AG)33	Scaffold3627218:1380-1658:279:(AG)51:yes
1A_IGR_SSR_28	(TG)23	AGATCCGGGGTCGAAGAC	60.008	CAATGGGAAGGAATGGGA	59.217	274	1A:3106268-3106541:274:(TG)23	Scaffold3627218:504-775:272:(TG)22:yes
1A_IGR_SSR_29	(TG)11	CGTCTGTACATCGACCCAGA	59.701	GTAGGCCGACGCCCA	60.32	256	1A:3216071-3216326:256:(TG)11
1A_IGR_SSR_30	(TG)10	AGATGTTGTGGTGGCGCT	60.279	CCAAACGGCCATACATCG	60.894	276	1A:3341757-3342032:276:(TG)10						TGAC_WGS_strongfield_v1_contig_14077:737-1012:276:(TG)10:no
1A_IGR_SSR_31	(AC)12	GCAATGGCCACCTTTCAG	60.201	GTTGCAAATGTTGGGGGT	59.193	221	1A:3678073-3678293:221:(AC)12
1A_IGR_SSR_32	(TTG)7	CATGTGCCAGAGCCATGA	60.38	CCAGCCCTGTCAGTTTTGA	59.815	271	1A:3711502-3711772:271:(TTG)7
1A_IGR_SSR_33	(CA)34	GAAGGGATCATGCAGCAAA	59.747	ACCCGCCGGAACTACTTT	59.55	276	1A:3714482-3714757:276:(CA)34
1A_IGR_SSR_34	(TC)16	CTGGTGGGAGAGTATCTCGG	59.673	GATCGGGCCATCTACACG	60.031	266	1A:3822641-3822906:266:(TC)16	Scaffold1088231:23701-23970:270:(TC)18:yes					TGAC_WGS_strongfield_v1_contig_160468:6475-6744:270:(TC)18:yes		scaffold70171:40163-40412:250:(TC)8:yes
1A_IGR_SSR_35	(GT)12	GGATCGTGAGCAGTGCCT	59.944	GACCGCACAGTCTGACCC	60.262	252	1A:4013348-4013599:252:(GT)12	Scaffold1095894:4133-4388:256:(GT)14:yes							scaffold106670:59856-60103:248:(GT)10:yes
1A_IGR_SSR_36	(GA)24	ACGTCATGCGCAAAACAA	59.833	TTGTGTCCGTGTGTGGGA	60.594	260	1A:4062860-4063119:260:(GA)24
1A_IGR_SSR_37	(GAG)8	TTCGTCGCCTGGATTCTC	59.875	GTGTTGTCTGCTGCGGTG	60.026	245	1A:4141339-4141583:245:(GAG)8	Scaffold1841455:77894-78141:248:(CTC)7:yes
1A_IGR_SSR_38	(TCTT)7	CTAAACTGCCGTTGCGGT	59.864	TCCGGGTTGCCAGTGTAT	59.918	221	1A:4185562-4185782:221:(TCTT)7	Scaffold2095380:13957-14179:223:(TCTT)8:yes	TGAC_WGS_durum_v1_contig_171436:1819-2041:223:(TCTT)8:yes				TGAC_WGS_strongfield_v1_contig_2210743:685-908:224:(TCTT)8:yes
1A_IGR_SSR_39	(ATA)7	CGGTTCGGTGTCAAGAGC	60.402	TGCTTTGCATTTCCATCG	59.31	279	1A:4265666-4265944:279:(ATA)7								scaffold32464:156735-157019:285:(ATA)9:yes
1A_IGR_SSR_40	(CT)18	CTCCAGTGCAAGTGGGAGA	59.963	TAACCACGCATGCACACC	60.122	274	1A:4388083-4388356:274:(CT)18
1A_IGR_SSR_41	(AAG)10	AACCCTGCAGAGCTGTCG	60.138	CCAAGTTCGCAGCCAGTT	59.984	181	1A:4930898-4931078:181:(AAG)10								scaffold60324:60354-60528:175:(AAG)8:yes
1A_IGR_SSR_42	(CCT)12	TCACAAGCCACGGTAGCA	59.978	CTGATCCACAAGACGGGG	60.038	194	1A:5122689-5122882:194:(CCT)12
1A_IGR_SSR_43	(TG)21	CTGCACCCTGGGTTATGAA	59.506	TACATGGCTGGGGTGAGC	60.652	230	1A:5605563-5605792:230:(TG)21
1A_IGR_SSR_44	(AAC)7	TGCAAGCCTTGGAGTGCT	60.711	CCCCAACTTGTTTGGCAC	59.935	245	1A:6098054-6098298:245:(AAC)7
1A_IGR_SSR_45	(GGAC)5	TTGCGGGGTTAGCTATGG	59.64	GGAAGCAACCACTCCCCT	60.048	103	1A:6128539-6128641:103:(GGAC)5	Scaffold3931125:5536-5638:103:(GGAC)5:no	TGAC_WGS_durum_v1_contig_218071:1194-1296:103:(GGAC)5:no	TGAC_WGS_monococcum_v1_contig_905010:1378-1484:107:(GGAC)6:yes			TGAC_WGS_strongfield_v1_contig_2173956:173-275:103:(GGAC)5:no
1A_IGR_SSR_46	(TG)33	GGGCGCAGATGAACAAGA	60.937	AGCGCATTTCGAGGACC	59.891	279	1A:6171488-6171766:279:(TG)33
1A_IGR_SSR_47	(CA)10	TTCCTGTACAAGGGGGCA	60.04	TGGCATTCCTTCGACCAT	60.006	194	1A:6276022-6276215:194:(CA)10
1A_IGR_SSR_48	(ATG)7	TTTCCTTCAGATCGCACTTG	58.999	ACTTTCGCTGATCCGCAC	59.95	211	1A:6337629-6337839:211:(ATG)7	Scaffold5354582:14911-15133:223:(CAT)11:yes
1A_IGR_SSR_49	(AC)48	TCGAGGTCCAGAGCGATT	59.452	CTGCTTGTTCGTGCTTGG	59.109	280	1A:6366812-6367091:280:(AC)48
1A_IGR_SSR_50	(GA)12	TCCCATCGGCATGAAAAT	59.817	CCACTAGGCGCGAGGTTA	59.964	230	1A:6640725-6640954:230:(GA)12	Scaffold724678:9477-9698:222:(GA)8:yes	TGAC_WGS_durum_v1_contig_197450:946-1167:222:(GA)8:yes				TGAC_WGS_strongfield_v1_contig_2274400:947-1176:230:(GA)12:no		scaffold32902:88021-88242:222:(GA)14:yes
1A_IGR_SSR_51	(TG)28	GAGAGATAATTGGCTCCCGA	59.224	AACCGGTGTTCCATCCAA	59.737	271	1A:6706824-6707094:271:(TG)28
1A_IGR_SSR_52	(CATA)6	GAACTTGTGGCTCGGGTG	60.246	CTCCAGTAGCAGGCAGGC	59.682	271	1A:6777686-6777956:271:(CATA)6								scaffold56579:158191-158461:271:(CATA)6:no
1A_IGR_SSR_53	(ATCCC)6	GGCAAACCTGACGGAGAA	59.762	CCCTGGTTCCTGATGCTG	60.197	183	1A:6778044-6778226:183:(ATCCC)6						TGAC_WGS_strongfield_v1_contig_262930:230-407:178:(ATCCC)5:yes
1A_IGR_SSR_54	(TAAT)5	CCAGCAGCACCTTCACCT	59.98	TGCATACATGTCCACTGCG	60.29	134	1A:6876462-6876595:134:(TAAT)5								scaffold50033:32171-32312:142:(TAAT)7:yes
1A_IGR_SSR_55	(AC)10	GACTGGTCCCCAAGGGTC	60.311	TGCACAATCGCAATGCTT	59.948	211	1A:7040572-7040782:211:(AC)10
1A_IGR_SSR_56	(AC)13	AACCTCCCTTGGCACTCC	60.048	GGGCGAGGCCTAATGTCT	60.181	246	1A:7049680-7049925:246:(AC)13	Scaffold3631606:17082-17351:270:(AC)25:yes
1A_IGR_SSR_57	(GA)17	CGATGGTTATAGGGAGCTCGT	60.477	GTCGCTGAGGTGCAAGGT	59.988	234	1A:7284722-7284955:234:(GA)17
1A_IGR_SSR_58	(AAAG)5	GCCACGGAAAGCATTTGT	59.654	AGTGGCCCAACAAGGTCA	60.088	214	1A:7501777-7501990:214:(AAAG)5	Scaffold1527842:503-716:214:(AAAG)5:no		TGAC_WGS_monococcum_v1_contig_1001462:528-749:222:(AAAG)6:yes
1A_IGR_SSR_59	(TC)10	TAGTTCTCCCTCGGGGCT	59.755	ATATTTGCGCTGGTCCGA	60.182	262	1A:7884796-7885057:262:(TC)10
1A_IGR_SSR_60	(CTT)8	CATGATCTTGCGTGAGCG	60.096	GGGGAAACCCTTCTTCCA	59.832	245	1A:8023756-8024000:245:(CTT)8
1A_IGR_SSR_61	(TCAT)6	CAGGAGAGCCAGCGAGAG	59.954	GCGCGAATACACCAGGAC	60.233	276	1A:8193165-8193440:276:(TCAT)6	Scaffold3511040:4670-4945:276:(TCAT)6:no	TGAC_WGS_durum_v1_contig_173263:4659-4934:276:(TCAT)6:no						scaffold89492:24841-25116:276:(TCAT)6:no
1A_IGR_SSR_62	(ATG)9	ACCGCCACCATCCAACTA	59.918	CGGACATGATAGGGTCGC	60.031	172	1A:8321908-8322079:172:(ATG)9						TGAC_WGS_strongfield_v1_contig_2219019:2663-2834:172:(ATG)9:no
1A_IGR_SSR_63	(TC)16	CTCGGGGCTAAGGGTAGG	59.641	ATATGGCAAGCCCCGTTT	60.296	224	1A:8718744-8718967:224:(TC)16	Scaffold1857684:2904-3127:224:(GA)16:no
1A_IGR_SSR_64	(AG)22	ATCGGCCAGATCCTCCTT	59.568	CTGGAGAGACCCCAAGCC	60.762	252	1A:9039787-9040038:252:(AG)22
1A_IGR_SSR_65	(AAC)7	ACTGTGGCGAATGTGCAA	59.823	CCCCAACTTGTTTGGGACT	59.805	116	1A:9048144-9048259:116:(AAC)7	Scaffold1469421:11601-11716:116:(AAC)7:no	TGAC_WGS_durum_v1_contig_309563:4597-4712:116:(AAC)7:no
1A_IGR_SSR_66	(CT)14	ATTGCGTGAAGATGGGGA	60.006	GCGGTGGATTCCTGTTTG	60.048	250	1A:9454742-9454991:250:(CT)14	Scaffold2605938:1283-1546:264:(AG)21:yes					TGAC_WGS_strongfield_v1_contig_5028227:1505-1764:260:(CT)19:yes		scaffold11973:11495-11754:260:(CT)19:yes
1A_IGR_SSR_67	(TG)10	AAGCCCTCTCGGTGGAAT	59.612	TCCGAAATTCAACTGCTTCA	59.395	205	1A:9534597-9534801:205:(TG)10	Scaffold2707696:7046-7256:211:(TG)13:yes	TGAC_WGS_durum_v1_contig_5412326:310-520:211:(TG)13:yes				TGAC_WGS_strongfield_v1_contig_170481:3517-3721:205:(TG)10:no
1A_IGR_SSR_68	(AAAC)6	TGCATGAACCAATTTCGTG	59.059	AACAATTCCATTGGCCATTTA	59.18	259	1A:9657943-9658201:259:(AAAC)6						TGAC_WGS_strongfield_v1_contig_178189:761-1019:259:(AAAC)6:no
1A_IGR_SSR_69	(AC)19	CTTGACCAAACAAGTTCATGC	58.269	AGATGCCCTCTGATTTTGAGA	58.875	260	1A:9732399-9732658:260:(AC)19
1A_IGR_SSR_70	(ATCT)7	CCTCCTGAGCCAGCTCCT	60.656	CCAAATCAACGGCTCGTA	58.201	279	1A:9814267-9814545:279:(ATCT)7
1A_IGR_SSR_71	(AG)11	TCCAAACCGAATAGGCCC	60.801	TCGCCTTTCGATCGTAGC	60.057	214	1A:10421513-10421726:214:(AG)11	Scaffold5824766:7744-7947:204:(AG)6:yes
1A_IGR_SSR_72	(ACT)12	GCTAGCATGATGCATTGTTGA	59.854	GCTGGCTTCCAGTTGCAT	59.95	239	1A:10538934-10539172:239:(ACT)12	Scaffold1195386:38914-39182:269:(ACT)22:yes					TGAC_WGS_strongfield_v1_contig_2170531:246-484:239:(ACT)12:no
1A_IGR_SSR_73	(GA)10	CAAGCCACACTTGGACCC	60.088	GGAGGGAGTGGTTCACCC	60.311	257	1A:10721745-10722001:257:(GA)10
1A_IGR_SSR_74	(AG)10	TCGATAGGGGAAGAGGGG	59.956	CTCTCCCTCGACCCACCT	60.195	233	1A:10890866-10891098:233:(AG)10		TGAC_WGS_durum_v1_contig_278952:1563-1809:247:(AG)9:yes				TGAC_WGS_strongfield_v1_contig_192364:95-340:246:(AG)10:no		scaffold9641:51213-51453:241:(AG)6:yes
1A_IGR_SSR_75	(GA)14	GCAAGCGCCTTCAATGTT	59.955	CCCGCTATCCGAGACAGA	59.893	208	1A:10918672-10918879:208:(GA)14					TGAC_WGS_speltoides_v1_contig_211602:7164-7366:203:(GA)17:yes			scaffold27530:51281-51472:192:(GA)6:yes
1A_IGR_SSR_76	(GT)15	CTCTCCTGACCCCAGTGC	59.309	TGTGTGGTGGGATTGCAT	59.273	263	1A:11057343-11057605:263:(GT)15
1A_IGR_SSR_77	(TGGA)5	CGCGGCCTGGAGTTATTA	59.786	ATATCCCCCGAGGCAAAG	59.848	216	1A:11061097-11061312:216:(TGGA)5
1A_IGR_SSR_78	(CT)16	GCAAAATCTGGTGGAGCG	60.353	TTTCTGCGGCTTGTTTGA	59.07	278	1A:11361764-11362041:278:(CT)16	Scaffold1651873:21512-21779:268:(AG)11:yes
1A_IGR_SSR_79	(TTGC)5	GGCAAGCTAGGAGTGCGA	60.249	TCCTTCAAGGTCCCATGC	59.559	262	1A:11400560-11400821:262:(TTGC)5	Scaffold3004415:2792-3054:263:(TTGC)5:no					TGAC_WGS_strongfield_v1_contig_260962:2338-2599:262:(TTGC)5:no
1A_IGR_SSR_80	(TATC)5	GCCATGTTCCTCATCATGC	60.03	TAACTCGGCCCCATCAGA	60.153	253	1A:11820063-11820315:253:(TATC)5
1A_IGR_SSR_81	(CT)17	TTATCGGCAGGAGATCCG	59.707	TTAGCCCCTGACAGCTCG	60.088	248	1A:11935098-11935345:248:(CT)17	Scaffold2805900:10502-10745:244:(CT)15:yes	TGAC_WGS_durum_v1_contig_289740:1667-1910:244:(CT)15:yes						scaffold44000:24209-24436:228:(CT)7:yes
1A_IGR_SSR_82	(AG)31	CCTGCACGTATGCACAGC	60.012	CCAGTGATCCTCGGCTTG	60.354	213	1A:12115531-12115743:213:(AG)31	Scaffold4986102:10933-11111:179:(AG)14:yes
1A_IGR_SSR_83	(GT)11	ACCGGGCGAATAACAAGC	61.003	AGTTTTGGTTGGCCCCTC	59.903	132	1A:12599082-12599213:132:(GT)11	Scaffold2147295:4756-4887:132:(AC)11:no	TGAC_WGS_durum_v1_contig_305143:1561-1692:132:(GT)11:no	TGAC_WGS_monococcum_v1_contig_2209239:1082-1205:124:(GT)7:yes			TGAC_WGS_strongfield_v1_contig_2160331:1289-1416:128:(GT)9:yes
1A_IGR_SSR_84	(AAC)8	CGGTGCTTGTACCGCTTT	59.864	GCTATGGACAGGGATGCG	60.186	258	1A:12646959-12647216:258:(AAC)8
1A_IGR_SSR_85	(GCG)9	TTGCGGGTAGGTGGATGT	59.918	CCAAAACGGCAGGACAAC	60.088	139	1A:12650719-12650857:139:(GCG)9
1A_IGR_SSR_86	(CGTC)5	CCTACCACTCCCCGACCT	59.913	GTTTCGGATCGGAAGCAA	59.732	270	1A:12728235-12728504:270:(CGTC)5
1A_IGR_SSR_87	(GGAG)5	CAGCTGCTGCTAGTGCCA	60.029	ATGATCCAAACAGGGCCA	59.85	143	1A:12730681-12730823:143:(GGAG)5	Scaffold382268:16767-16909:143:(GGAG)5:no
1A_IGR_SSR_88	(GA)18	TCCCAGTGGAGAGGTGCT	59.309	TCCATGACGAGGAGGGAG	59.695	279	1A:12730921-12731199:279:(GA)18
1A_IGR_SSR_89	(GA)14	TCTCTGATCTCCCGCAGC	60.189	TGGCAGCTTTTCACCTCC	59.918	180	1A:13126084-13126263:180:(GA)14						TGAC_WGS_strongfield_v1_contig_2195403:5-184:180:(GA)14:no
1A_IGR_SSR_90	(CT)18	ATTGGACTTGGGGGAGGA	60.256	CCATCCCCTGTTTCCGTA	59.291	233	1A:13243985-13244217:233:(CT)18	Scaffold2167686:6160-6369:210:(CT)22:yes
1A_IGR_SSR_91	(CCTT)5	CCTCCCATCCATCCATCA	60.224	AGGCCTAGCCCAAGCCTA	59.933	185	1A:13949203-13949387:185:(CCTT)5
1A_IGR_SSR_92	(TCT)9	ACACGTCCACGCACACAA	60.837	CCCAAGAAAGGCGACAAA	59.768	259	1A:13974160-13974418:259:(TCT)9
1A_IGR_SSR_93	(TATC)9	CGCAAGATCTTTTGTAAACGC	59.903	CAAAATTTCAAGCAGAGCCA	59.037	256	1A:14010872-14011127:256:(TATC)9	Scaffold2497492:29920-30171:252:(TATC)8:yes	TGAC_WGS_durum_v1_contig_327454:1299-1550:252:(TATC)8:yes
1A_IGR_SSR_94	(AGCC)5	GCCTGGTGCTTGAGATGG	60.363	CCCATGAGCAAAAGACGG	60.192	180	1A:14552740-14552919:180:(AGCC)5		TGAC_WGS_durum_v1_contig_288462:3387-3566:180:(AGCC)5:no
1A_IGR_SSR_95	(AT)11	CCAGCAACTTTGGGGTTG	60.08	TTGAGGGGAGAGGACACG	59.742	152	1A:14584406-14584557:152:(AT)11						TGAC_WGS_strongfield_v1_contig_513707:785-932:148:(AT)9:yes
1A_IGR_SSR_96	(ATAG)10	AAGCTTGGGTTCTCCATTCA	59.67	CCTCCATCATAAGCTTCCCA	60.029	259	1A:14791898-14792156:259:(ATAG)10
1A_IGR_SSR_97	(TGCTG)5	GCACAGCGAAGTCCGATT	59.95	TGGGTAAGCGGCATCATT	60.033	159	1A:15051047-15051205:159:(TGCTG)5
1A_IGR_SSR_98	(AC)12	TGCTCCTAAAATTGTGGAATG	57.768	TGTTTCTCCCCCTCCACTC	60.032	265	1A:15132363-15132627:265:(AC)12
1A_IGR_SSR_99	(AC)10	GGACTAACCAGCGGCCTA	58.824	TGTCACATTGCACCGCAT	60.734	262	1A:15378262-15378523:262:(AC)10	Scaffold1425563:6289-6550:262:(GT)10:no							scaffold22654:35257-35513:257:(AC)8:yes
1A_IGR_SSR_100	(CA)15	CGTTCCCCTCCTCTCGAT	60.152	GACGATGAGGGCGACAGT	59.782	212	1A:15854968-15855179:212:(CA)15
1A_IGR_SSR_101	(AT)10	TCAACCAACTGCCCCCTA	60.04	TGTTGGAAACTTCTTGTTGGA	58.242	275	1A:16003643-16003917:275:(AT)10	Scaffold1287490:2838-3112:275:(AT)10:no
1A_IGR_SSR_102	(GA)16	TTCTTGAATGCAAAGGGAGAA	59.809	AACGATGCATACGGCCAC	60.513	239	1A:16222498-16222736:239:(GA)16
1A_IGR_SSR_103	(TATC)6	CGCCCTCGTCTCACTGAT	59.936	TTGGCTGGCCGATCTAAG	59.9	223	1A:16404204-16404426:223:(TATC)6
1A_IGR_SSR_104	(TG)31	TTTTGGGAGCGAGTACTAACG	59.411	GCCATTTTTAGGGCTCAGTG	59.708	209	1A:16840755-16840963:209:(TG)31								scaffold154185:19845-20061:217:(TG)29:yes
1A_IGR_SSR_105	(ATAG)5	TTCGGTCCCACCAGGTTA	59.886	CGCTACGGTGTCTCCCAC	60.27	247	1A:16979808-16980054:247:(ATAG)5	Scaffold1010430:5240-5486:247:(ATAG)5:no
1A_IGR_SSR_106	(TC)12	TGTTTCGAACTTGCGCACT	60.59	GGCCGTTGTGATCCAAAT	59.3	264	1A:17086590-17086853:264:(TC)12
1A_IGR_SSR_107	(GATT)5	CCCCCATGCTAGAGAGTGA	58.759	ACGGCTTGTATGGCCTGA	60.225	276	1A:17413030-17413305:276:(GATT)5	Scaffold6072335:28770-29045:276:(GATT)5:no	TGAC_WGS_durum_v1_contig_2585949:540-815:276:(GATT)5:no				TGAC_WGS_strongfield_v1_contig_5045129:540-815:276:(GATT)5:no
1A_IGR_SSR_108	(GA)20	AAGCGTTAGCACAACACGG	59.92	GCACAACCTGCACAACCA	60.306	241	1A:17472092-17472332:241:(GA)20
1A_IGR_SSR_109	(ATCT)7	AGAGGCTTACTAGGGACATGG	57.448	ATTTGGCCCCACCAGATT	60.135	257	1A:17586538-17586794:257:(ATCT)7	Scaffold1760883:16-274:259:(ATCT)6:yes
1A_IGR_SSR_110	(ATAG)8	TGGTCCCATCAGATTAACGG	60.713	CCCGGATGCTTTGAAATG	60.002	248	1A:18691372-18691619:248:(ATAG)8
1A_IGR_SSR_111	(TC)17	TGGTGGTTGTGAGACATTCG	60.57	TGCAAAAGATGCACGGAT	58.728	270	1A:18752383-18752652:270:(TC)17
1A_IGR_SSR_112	(TG)12	TCAGGTGCGTTACTCAGGC	60	CGGAGTAGGATCTGGGCTT	59.249	276	1A:18829047-18829322:276:(TG)12
1A_IGR_SSR_113	(AGG)7	GACTGTGAGGAGTGCCTCG	59.54	CATCAGCCTGGCCACAAT	60.652	219	1A:19181650-19181868:219:(AGG)7	Scaffold1190656:24158-24376:219:(CCT)7:no
1A_IGR_SSR_114	(CT)30	GGGAATGTTTGGCTTTTGG	60.294	GAGCAGTAGCAGGGTCGC	59.688	277	1A:19434907-19435183:277:(CT)30
1A_IGR_SSR_115	(AG)18	AAGGGAGGCCAAAGAAGC	59.361	TGTCCTGCGGTAGCATCA	59.934	266	1A:19774026-19774291:266:(AG)18
1A_IGR_SSR_116	(GA)49	CCGATGCCGTTTCTTCAC	60.201	TGGTCGAGCAACTCCCTT	59.34	253	1A:20012753-20013005:253:(GA)49
1A_IGR_SSR_117	(GA)10	GGTTTCAGCTTCCCAGGAG	59.788	TTGGACGCATCCCACATA	59.414	193	1A:20550140-20550332:193:(GA)10	Scaffold721407:566-758:193:(GA)10:no							scaffold63160:41079-41263:185:(GA)6:yes
1A_IGR_SSR_118	(TC)31	TTTCCTCGTCCAATCTCG	57.208	TGAATCGGACCTCGGAGTA	59.177	280	1A:20743013-20743292:280:(TC)31
1A_IGR_SSR_119	(AG)17	GTGGCTGAGCACATGCAG	60.15	AATACGCCAGGGGCTTTC	60.036	274	1A:20749555-20749828:274:(AG)17
1A_IGR_SSR_120	(GA)18	GCTTCGTTCTCCTCCGGT	60.349	TCCATCAACCGCGTTCTT	60.201	259	1A:20824820-20825078:259:(GA)18
1A_IGR_SSR_121	(GA)14	GTAATGGATCCACCCGGA	59.09	CGACGCTGAGGCTTTGTA	58.675	280	1A:21367626-21367905:280:(GA)14
1A_IGR_SSR_122	(AG)10	TCGTTGATGCCTTGATGC	59.283	GTGTCGGGGAGTCTCACG	60.252	268	1A:21455890-21456157:268:(AG)10
1A_IGR_SSR_123	(GT)12	TTGATTGTGGCCATGCTG	60.207	TGAGCCTCCAGTGCTTCC	60.071	228	1A:22076076-22076303:228:(GT)12
1A_IGR_SSR_124	(TG)23	CTCAGGCAGTTCAGGTTATGA	57.966	CACAAGCAAGGGAAATCACC	60.495	279	1A:22094971-22095249:279:(TG)23
1A_IGR_SSR_125	(AC)17	TCCTCACACAAAAAGATCGCT	59.867	CCAGGGTGACGAATAGTCAAT	58.923	249	1A:22637890-22638138:249:(AC)17	Scaffold3040567:11276-11544:269:(AC)27:yes
1A_IGR_SSR_126	(AG)16	CATTCTGTTGGTGCAGCG	59.978	CCCCTCTCTCTCACTGCG	59.632	207	1A:23100189-23100395:207:(AG)16								scaffold30252:7827-8012:186:(AG)9:yes
1A_IGR_SSR_127	(CT)12	CTCGGGGCTGATGGTATG	60.023	TCAGAAAGACAGCGGAGGA	59.641	276	1A:23869278-23869553:276:(CT)12
1A_IGR_SSR_128	(CA)10	CGTGCTGAATGCAGGTTG	59.978	GGAGGTCCTATTAAAGTCCGA	57.309	175	1A:24120254-24120428:175:(CA)10
1A_IGR_SSR_129	(GTT)22	GCAAGAGGGACACGGCT	59.927	TGGGGAACCAAGAACAAGA	59.044	262	1A:24379131-24379392:262:(GTT)22
1A_IGR_SSR_130	(AAG)11	CCAAATGAGGGCGATCTG	60.153	CTTCGGACGAGGCTTTCA	60.064	227	1A:25047848-25048074:227:(AAG)11						TGAC_WGS_strongfield_v1_contig_19525:1300-1535:236:(AAG)10:yes		scaffold114688:44140-44384:245:(AAG)13:yes
1A_IGR_SSR_131	(CTTG)5	TCATTGTTGGTTCGGATGC	60.474	GCAACAAGCAAGGGCTGT	59.992	233	1A:25188412-25188644:233:(CTTG)5
1A_IGR_SSR_132	(GA)16	TCAATTCGGACCAGTGCAT	60.064	GCCATCTTCATCATCCCG	59.964	266	1A:25322439-25322704:266:(GA)16
1A_IGR_SSR_133	(AAC)22	CCACCGTACATGCAGCAG	59.842	CATCAACACCAACGGCAA	60.088	267	1A:25327832-25328098:267:(AAC)22
1A_IGR_SSR_134	(AAC)19	AGCCTATGCGGAAGTGGTN	59.831	CCCTGCCATCCAAACAAC	59.893	280	1A:25535432-25535711:280:(AAC)19
1A_IGR_SSR_135	(CT)17	ACACCCTGCTGCTCCAAG	59.98	CGGATCTCAACAAACGCA	59.328	237	1A:26967974-26968210:237:(CT)17
1A_IGR_SSR_136	(TC)16	CATCATCCCGGCACTCTC	60.164	CCCCTTCTTCCAGCACAA	59.755	276	1A:26978605-26978880:276:(TC)16
1A_IGR_SSR_137	(TC)12	TTGCAACAATTCTCCTGTGG	59.691	GGGAGAAACACCATATGATCC	58.174	238	1A:27225562-27225799:238:(TC)12
1A_IGR_SSR_138	(GT)15	AGCGGTAGCCTCATGGTG	59.812	TTTTGGTGCCGGTGATTT	59.9	163	1A:27511956-27512118:163:(GT)15
1A_IGR_SSR_139	(TC)12	GTAAGGGTGTTGGCCACG	59.96	AGCAAAGCTCGCGATACA	58.259	201	1A:28104679-28104879:201:(TC)12								scaffold32651:86284-86480:197:(TC)10:yes
1A_IGR_SSR_140	(ATGT)6	ATGCGCCAAGAGCTGATT	59.507	CCGGGGCCTCTGTAAACT	60.065	214	1A:28674686-28674899:214:(ATGT)6	Scaffold3121562:2596-2809:214:(ACAT)6:no	TGAC_WGS_durum_v1_contig_308270:1430-1643:214:(ATGT)6:no
1A_IGR_SSR_141	(AAG)9	ACCCAATTTTGGGGCTGT	60.173	AAGTCCTGGCCACCCTTC	60.048	236	1A:29064508-29064743:236:(AAG)9	Scaffold863602:23696-23973:278:(AAG)9:no							scaffold41048:68943-69214:272:(AAG)7:yes
1A_IGR_SSR_142	(GA)10	TGCCATGCCTTGTATTGC	59.183	TTCTCCCTCGGGGCTAAG	60.287	279	1A:29503991-29504269:279:(GA)10
1A_IGR_SSR_143	(GT)23	GATGCATGTGTGCGGTGT	60.132	TGTTCAGGGGGCTAACCA	60.04	251	1A:30611305-30611555:251:(GT)23
1A_IGR_SSR_144	(AG)16	AGGTTCAACCAGCTCGGA	59.34	TTTCCGCTCGCGATCTAC	60.057	268	1A:31119298-31119565:268:(AG)16
1A_IGR_SSR_145	(TC)24	TGGGCATCTTTTATGATTGTG	58.494	TCCTTCCTATCCGTCGGG	60.962	192	1A:31137902-31138093:192:(TC)24
1A_IGR_SSR_146	(TTCCA)5	AACAGCAGTGCTAGCGGG	60.16	AAATCTGAAAGGCGCGTG	59.948	238	1A:31174696-31174933:238:(TTCCA)5
1A_IGR_SSR_147	(AG)20	CCTGGTCCCTCCTCCACT	60.038	CTCATCCTCCTGGCGAGA	60.02	262	1A:31211688-31211949:262:(AG)20
1A_IGR_SSR_148	(ATAC)5	GTACAACACGGCCCGAAG	60.112	CTCCACTTTCTTGCCCGA	59.91	180	1A:31431742-31431921:180:(ATAC)5	Scaffold4000304:6808-6987:180:(ATAC)5:no	TGAC_WGS_durum_v1_contig_5405438:1709-1888:180:(ATAC)5:no	TGAC_WGS_monococcum_v1_contig_2219907:1488-1646:159:(ATAC)5:no			TGAC_WGS_strongfield_v1_contig_5026695:1709-1888:180:(ATAC)5:no		scaffold82382:12252-12436:185:(ATAC)6:yes
1A_IGR_SSR_149	(AC)21	CTCAAGCGGAAGCCGATA	60.049	TTGGAGCTCACCCAGCTA	57.989	279	1A:31572007-31572285:279:(AC)21
1A_IGR_SSR_150	(CTCC)5	GGTTTTAACCCCCGCATC	60.133	GAGGGCGAACACCACAAC	60.096	244	1A:31604631-31604874:244:(CTCC)5						TGAC_WGS_strongfield_v1_contig_502257:495-738:244:(CTCC)5:no
1A_IGR_SSR_151	(TG)10	CAATGGGGATTTTCCACG	59.701	AGGATGCACCGACTCTCG	59.936	255	1A:31613084-31613338:255:(TG)10
1A_IGR_SSR_152	(GA)15	CGAATAGCGTGACCCTGA	58.292	GTGGCCATCTGCTTCCAT	59.591	207	1A:31920673-31920879:207:(GA)15		TGAC_WGS_durum_v1_contig_3255343:193-397:205:(GA)14:yes
1A_IGR_SSR_153	(TTG)7	GGTTTGGCAAGAAACCCA	59.471	GCCGGCTTATAGCCACAG	59.4	277	1A:32159046-32159322:277:(TTG)7
1A_IGR_SSR_154	(CA)21	CTCGCCGCCTCTGAAAT	60.039	GCTGTTGAATTCTGCAAGTCC	59.874	264	1A:32199938-32200201:264:(CA)21
1A_IGR_SSR_155	(TTC)7	TTCTACAGAGGCGCCCAC	59.942	TGTGTGCACGCTCATCAA	59.485	204	1A:32200076-32200279:204:(TTC)7						TGAC_WGS_strongfield_v1_contig_684743:184-415:232:(TTC)7:no
1A_IGR_SSR_156	(TC)20	CGAGCCAGGTTTATGCGT	59.823	CGGGGTGGTTTGAAGAAG	59.056	278	1A:32623545-32623822:278:(TC)20
1A_IGR_SSR_157	(TATG)5	CCTCACGGCAAGGTCAGT	59.82	TGCGAGAACTTGCGAAGA	59.355	216	1A:33298270-33298485:216:(TATG)5
1A_IGR_SSR_158	(AC)34	ACGTGTGTGTTGTGTGATGG	58.846	CCTCATAGGCCTCAGTTGTCA	60.262	253	1A:34164451-34164703:253:(AC)34
1A_IGR_SSR_159	(AG)17	CTCACATCAAGGGGGTGC	60.046	CTCAGATTTCGCTTGTGGC	59.537	212	1A:34200835-34201046:212:(AG)17
1A_IGR_SSR_160	(ATT)7	TGACGTACGGGCAGACAA	59.816	TCGTCTCGAGCCATGCTT	60.675	276	1A:34474928-34475203:276:(ATT)7
1A_IGR_SSR_161	(TG)34	CCCCATCTAAGTCGCCAA	59.598	GGGGTTAGGGTCCGATCA	60.681	280	1A:34523120-34523399:280:(TG)34
1A_IGR_SSR_162	(TC)19	TTTCCCTTCCTGTCGCTG	59.91	TTCTCTCTCACGTCGGTCG	60.121	273	1A:34579958-34580230:273:(TC)19
1A_IGR_SSR_163	(ACA)16	GCGTTTTCCACCACCACT	59.525	TTTGCGTCGCTTACCCAT	60.22	237	1A:34708139-34708375:237:(ACA)16
1A_IGR_SSR_164	(TC)11	TTCATGAGAACCACCGGG	60.462	TAACAAAGCCCGCGACAC	60.812	257	1A:34710279-34710535:257:(TC)11	Scaffold3846234:188-464:277:(TC)10:yes
1A_IGR_SSR_165	(GCG)8	GGGCACAATCTGGTGGAG	60.046	TGCAGCCCACAGAACGTA	59.978	246	1A:35044352-35044597:246:(GCG)8		TGAC_WGS_durum_v1_contig_2629937:242-487:246:(GCG)8:no
1A_IGR_SSR_166	(GT)21	CTGCACCATGGCAATGTC	59.61	CGGCTTATTTGCTCCATCA	59.777	159	1A:35080514-35080672:159:(GT)21	Scaffold1629430:51235-51375:141:(GT)11:yes			TSL_WGS_sharonensis_v1_contig_153766:118-262:145:(GT)14:yes
1A_IGR_SSR_167	(TC)13	CATGGCGAGGAGGGATTA	59.554	TCATCCATGAAAACCTCAACA	58.961	261	1A:35222751-35223011:261:(TC)13
1A_IGR_SSR_168	(GTT)39	TCCATTTGGGCTTGCATC	60.573	TGATGGATAGGCAAGGCA	58.67	205	1A:35380651-35380855:205:(GTT)39
1A_IGR_SSR_169	(GT)10	GGCTGGATGAGAGTGCGT	59.944	AAGGGCCGGCTAGACACT	59.827	123	1A:36269502-36269624:123:(GT)10	Scaffold3306131:5318-5436:119:(AC)8:yes	TGAC_WGS_durum_v1_contig_286167:1588-1706:119:(GT)8:yes				TGAC_WGS_strongfield_v1_contig_321418:154-272:119:(GT)8:yes
1A_IGR_SSR_170	(TTA)8	CATGGTTTTCGGTGGGAC	59.737	ACCAAGTGGCGCAGAGAC	59.988	190	1A:36487109-36487298:190:(TTA)8		TGAC_WGS_durum_v1_contig_727646:32-221:190:(TTA)8:no				TGAC_WGS_strongfield_v1_contig_531957:225-417:193:(TTA)9:yes
1A_IGR_SSR_171	(TC)15	TAGCCGGTCTTTTCGTCG	59.941	GCCACAGAGGAAAGGGGT	60.048	161	1A:36677866-36678026:161:(TC)15								scaffold15316:13170-13344:175:(TC)22:yes
1A_IGR_SSR_172	(ACA)7	CGGGCAATCTTGTATGGC	60.033	CTCCCCCGAGAGATCCAT	59.959	248	1A:37029579-37029826:248:(ACA)7
1A_IGR_SSR_173	(CT)21	GACTTGACAAACGCGGCT	59.992	ATCTGACGCCGTCTCTGG	59.936	263	1A:37819775-37820037:263:(CT)21	Scaffold2403195:2809-3045:237:(CT)8:yes					TGAC_WGS_strongfield_v1_contig_205415:2448-2684:237:(CT)8:yes
1A_IGR_SSR_174	(CT)16	GTCACGAATATTGCCGGG	59.883	AGGGAGAGAGCTGACGCA	59.801	224	1A:38806445-38806668:224:(CT)16	Scaffold2037019:5874-6112:239:(CT)24:yes
1A_IGR_SSR_175	(AT)11	CATCAAAACCGCCAAAGG	60.042	TTGCAATTGCTTCAATGACTG	59.864	270	1A:38893375-38893644:270:(AT)11
1A_IGR_SSR_176	(TC)13	GCATCACGTCCGTGACAA	60.264	CCTTCTGTGCGGCTGTTT	59.984	253	1A:39258896-39259148:253:(TC)13
1A_IGR_SSR_177	(TCA)12	CCCAAAAGAACGGAAGGC	60.572	GGAATTCGTGGATGTGCC	59.857	234	1A:40790777-40791010:234:(TCA)12
1A_IGR_SSR_178	(GA)10	TCATCCCTCTCCTCACGC	59.866	CAGCAATGGGGAATGGAC	59.85	256	1A:41542747-41543002:256:(GA)10			TGAC_WGS_monococcum_v1_contig_73785:488-735:248:(GA)6:yes			TGAC_WGS_strongfield_v1_contig_237413:2861-3107:247:(GA)6:yes
1A_IGR_SSR_179	(TG)34	TAAAATGCCATCACCGCC	60.431	TCGGGAACCTGTCTTTGG	59.599	262	1A:43321546-43321807:262:(TG)34
1A_IGR_SSR_180	(TC)17	TGGCCAATGGTGGTGTTA	59.301	TGACCGAGATGAGCGACA	60.07	191	1A:44194429-44194619:191:(TC)17	Scaffold5348577:386-570:185:(GA)14:yes	TGAC_WGS_durum_v1_contig_381777:1308-1507:200:(TC)14:yes	TGAC_WGS_monococcum_v1_contig_959469:1122-1304:183:(TC)13:yes
1A_IGR_SSR_181	(ACA)35	CCTCCACCTACTGCACCG	60.261	GAACACGCCTTGCTCGAT	59.95	172	1A:44278941-44279112:172:(ACA)35
1A_IGR_SSR_182	(GCT)8	TGAGCTTCTGCACGATGG	59.631	GCCACCACTCCGTTCAAG	60.246	259	1A:45069158-45069416:259:(GCT)8			TGAC_WGS_monococcum_v1_contig_2206457:1222-1477:256:(GCT)7:yes		TGAC_WGS_speltoides_v1_contig_307830:1357-1621:265:(GCT)10:yes	TGAC_WGS_strongfield_v1_contig_205321:2460-2712:253:(GCT)6:yes			1H:123881133-123881394:262:(GCT)9:yes
1A_IGR_SSR_183	(AC)12	TGGGTGTAACTACCACCGTGT	60.2	TTGCTGCTGCGACAAATC	59.656	231	1A:45161318-45161548:231:(AC)12
1A_IGR_SSR_184	(CA)10	GCTGGGAGATTGGTCCCT	60.008	TGGATGGGTCAAGTCAATCA	59.893	278	1A:45425007-45425284:278:(CA)10
1A_IGR_SSR_185	(GTA)8	CTCGCCGCTGTCTTCATC	60.675	CTCCCGATAAATTCCGGC	60.371	256	1A:45437567-45437822:256:(GTA)8
1A_IGR_SSR_186	(TG)10	AAGGAGGAGAGAGCGGGA	60.024	GGTCCGATCGCATTCACT	59.591	256	1A:45441080-45441335:256:(TG)10
1A_IGR_SSR_187	(TATG)6	ACCTCATTGGCCCCATTT	60.135	TCCCCACGTCTTGGTGAT	59.885	259	1A:46695892-46696150:259:(TATG)6	Scaffold968324:9163-9421:259:(TATG)6:no					TGAC_WGS_strongfield_v1_contig_2202873:3674-3932:259:(TATG)6:no
1A_IGR_SSR_188	(ATA)7	GGAAACGCTAGCACCCAA	59.799	GCCAAGTGCTTGCGAGAT	60.104	256	1A:46850761-46851016:256:(ATA)7
1A_IGR_SSR_189	(GAGG)5	TTTTGCCGGCTTGATGAT	60.159	TGGATGGGTCACGCCTAT	59.875	102	1A:47988798-47988899:102:(GAGG)5		TGAC_WGS_durum_v1_contig_309216:1110-1211:102:(GAGG)5:no				TGAC_WGS_strongfield_v1_contig_15526:1110-1211:102:(GAGG)5:no
1A_IGR_SSR_190	(AAG)19	GGCCCTCTTGATGGAGGT	60.008	GCCCTCCTATTGGTGCAG	59.193	233	1A:48821136-48821368:233:(AAG)19
1A_IGR_SSR_191	(AG)11	GTGTGTGATACGCGGCAA	60.282	GAGGATGCATGGAGTGGG	60.003	269	1A:49925756-49926024:269:(AG)11
1A_IGR_SSR_192	(TATG)7	GCGTGCGCGAGTTCTAGT	60.319	CCAGGGTGACGAATAGCG	60.216	152	1A:49984638-49984789:152:(TATG)7
1A_IGR_SSR_193	(TGGA)5	CACCTTCCTCGTCGCTGT	59.98	TTCGCCTCCCAACAAAAG	59.768	280	1A:50193612-50193891:280:(TGGA)5
1A_IGR_SSR_194	(TTG)10	CATGTGCCAGAGCCATGA	60.38	CCGGAATGACCAAAAGAAGA	60.044	216	1A:50260799-50261014:216:(TTG)10
1A_IGR_SSR_195	(AG)10	TGGACGTGAGAGAGTCCC	57.033	GCTCGTTGCCCGTAACTC	59.399	145	1A:51415463-51415607:145:(AG)10	Scaffold5876271:5-147:143:(AG)9:yes
1A_IGR_SSR_196	(TC)21	ACTACCCTCCCCGTCTCG	60.064	CCAAAACTGACTTCCGTGG	59.12	280	1A:52567630-52567909:280:(TC)21
1A_IGR_SSR_197	(GA)13	AGGGGCCGTAAGGCTCTA	59.79	CGTTGTCAGTGGGGGAAG	60.08	245	1A:53344608-53344852:245:(GA)13	Scaffold6369457:621-855:235:(TC)8:yes							scaffold39209:113822-114056:235:(GA)8:yes
1A_IGR_SSR_198	(CT)11	TTCCCTGACGCCATTGTT	60.048	TGAGGCAGCAAGTCACCA	60.114	213	1A:53397096-53397308:213:(CT)11						TGAC_WGS_strongfield_v1_contig_5033747:1430-1638:209:(CT)9:yes		scaffold24514:19421-19631:211:(CT)10:yes
1A_IGR_SSR_199	(CT)26	GGAATCCACTGCCTGGAG	59.129	ACCCGAGGGGAACACATT	60.176	270	1A:53668346-53668615:270:(CT)26
1A_IGR_SSR_200	(GT)20	CAAGGGCAAAAGTGTTTGG	59.155	TGTTGTGCGATGGGATTG	60.045	254	1A:53825163-53825416:254:(GT)20
1A_IGR_SSR_201	(TC)15	GTTAACATCCCCCAGCCC	60.135	AGGGGCACATGCGTACAG	60.711	201	1A:54717690-54717890:201:(TC)15
1A_IGR_SSR_202	(AC)10	TGGCTTCTCAACCTTCCG	59.91	TCTCGTGCAGCCTAACCC	59.942	219	1A:57101806-57102024:219:(AC)10
1A_IGR_SSR_203	(TG)12	ACGATAGTCCGGAAGGGG	59.879	CCACCAGGTATGGGCTGT	59.34	258	1A:57317747-57318004:258:(TG)12
1A_IGR_SSR_204	(GATG)5	TGGCATGGTGCTGCTAAA	59.94	TGGTGTTCTGGCAAAGTCG	60.857	262	1A:57361425-57361686:262:(GATG)5	Scaffold808745:330-591:262:(GATG)5:no	TGAC_WGS_durum_v1_contig_2660813:325-586:262:(GATG)5:no				TGAC_WGS_strongfield_v1_contig_310168:318-579:262:(GATG)5:no
1A_IGR_SSR_205	(AT)10	TGTCTCCCCTTCATTGGC	59.559	CGTTGCTGCCTCCAGAAT	59.942	271	1A:57423058-57423328:271:(AT)10	Scaffold23226:6411-6677:267:(AT)8:yes	TGAC_WGS_durum_v1_contig_272027:601-867:267:(AT)8:yes				TGAC_WGS_strongfield_v1_contig_309397:1033-1299:267:(AT)8:yes
1A_IGR_SSR_206	(AAGA)5	AGTAACCAGAAATGACACGCA	58.296	CAGGCGCACCAAGCTATT	59.972	129	1A:57971381-57971509:129:(AAGA)5								scaffold26313:16172-16300:129:(AAGA)5:no
1A_IGR_SSR_207	(CT)17	ATGCCGCCCCACTATATC	58.342	GTGTTTGCATGTGTGCCC	59.498	278	1A:58483489-58483766:278:(CT)17
1A_IGR_SSR_208	(ACA)11	AGACATGGGGATGTGGGA	59.675	TGGTTGCGAGATGGGTTT	60.048	221	1A:58750164-58750384:221:(ACA)11		TGAC_WGS_durum_v1_contig_724248:237-457:221:(ACA)6:yes				TGAC_WGS_strongfield_v1_contig_5171734:151-371:221:(ACA)6:yes		scaffold71072:11852-12069:218:(ACA)10:yes
1A_IGR_SSR_209	(AG)10	TCCCTCCCAAACGCATAA	60.002	GACCGAAGAGGTCGGGAT	60.008	242	1A:58779028-58779269:242:(AG)10		TGAC_WGS_durum_v1_contig_582372:87-326:240:(AG)9:yes				TGAC_WGS_strongfield_v1_contig_2314947:532-771:240:(AG)9:yes
1A_IGR_SSR_210	(AC)22	TGATACGAACGATGTGCCA	59.64	GCCCGGGTTCTCTGTCAT	61.052	276	1A:59371049-59371324:276:(AC)22
1A_IGR_SSR_211	(TC)10	CTCTATGTGTGCGTGGCG	60.003	CATGCACGATCCCTTTCC	60.006	248	1A:59551171-59551418:248:(TC)10		TGAC_WGS_durum_v1_contig_3483051:25-265:241:(TC)7:yes
1A_IGR_SSR_212	(CTA)42	AACAGAACAAAGGCGACAGAA	59.906	ACGACTCCCGTCTTTTGC	58.802	270	1A:59677903-59678172:270:(CTA)42
1A_IGR_SSR_213	(GT)14	CTCCTCTCCCTGGCACAA	59.903	GCCTCTCCCCTGTGACCT	60.204	146	1A:61171804-61171949:146:(GT)14	Scaffold2222654:6413-6574:162:(AC)22:yes
1A_IGR_SSR_214	(CAA)10	GTGACCACCTACGGCGAC	60.121	NCGCATGGCAATGTTGTT	60.243	141	1A:61184371-61184511:141:(CAA)10	Scaffold126250:32710-32847:138:(TTG)9:yes					TGAC_WGS_strongfield_v1_contig_3293875:316-453:138:(CAA)9:yes
1A_IGR_SSR_215	(TGT)22	TCGTCTTCCACCTCTCGC	60.071	CCCAGTTGATCCAGCAGC	60.363	254	1A:61365351-61365604:254:(TGT)22
1A_IGR_SSR_216	(TC)11	GAAACATCATCGGTGCCC	59.857	AAATGGGAAACTCGATTCGTT	59.828	239	1A:61923737-61923975:239:(TC)11
1A_IGR_SSR_217	(AT)11	CCCCATTGCAAAGACAGG	60.04	GGCGACGGCTAGGGTTTA	61.129	241	1A:61976040-61976280:241:(AT)11
1A_IGR_SSR_218	(GT)12	CAAAGTCGACCCCCACAG	60.08	ACGAAAGGGGTCAGGGTC	59.896	205	1A:62118597-62118801:205:(GT)12	Scaffold126250:44931-45139:209:(GT)14:yes
1A_IGR_SSR_219	(TC)25	TTGGATGCTTGCTCACCA	59.908	CTCCCGAGGAGAGGATGAG	59.88	256	1A:62388465-62388720:256:(TC)25		TGAC_WGS_durum_v1_contig_346122:4107-4334:228:(TC)11:yes				TGAC_WGS_strongfield_v1_contig_15288:1518-1745:228:(TC)11:yes		scaffold18840:99460-99686:227:(TC)7:yes
1A_IGR_SSR_220	(TC)17	CCGGAAAACCCTTGAGGT	59.896	CTGTAGCGGCGGATCTGT	59.967	228	1A:63182991-63183218:228:(TC)17
1A_IGR_SSR_221	(CGA)7	TTGCGAAAATACCTCGGG	59.616	GATCAGCAACCACCAGGC	60.214	152	1A:63317583-63317734:152:(CGA)7								scaffold17092:6687-6838:152:(CGA)7:no
1A_IGR_SSR_222	(CATG)6	ATGCATGCCTGGCACACT	61.33	TTCCATGCTTCCTCCTGC	59.875	249	1A:63372570-63372818:249:(CATG)6
1A_IGR_SSR_223	(TTTA)7	TGCCCTGAAAAGGCAGAA	60.471	CATGGCGGTACATGCTCA	60.232	250	1A:63425548-63425797:250:(TTTA)7
1A_IGR_SSR_224	(TA)10	AACTTGTTTTGCACCCTGG	58.609	CATTGTGTCCCCTGCCTC	60.046	238	1A:64545831-64546068:238:(TA)10	Scaffold959824:29710-29941:232:(TA)7:yes							scaffold4762:72481-72712:232:(TA)7:yes
1A_IGR_SSR_225	(ACA)9	CCCGAGAAGTTGTCGAGGT	60.245	ACCCGGGGGAAACAGTTA	60.165	205	1A:64752118-64752322:205:(ACA)9		TGAC_WGS_durum_v1_contig_5402341:1118-1316:199:(ACA)7:yes						scaffold3786:114739-114931:193:(ACA)5:yes
1A_IGR_SSR_226	(TC)15	CACCGCACAATGTTTGCT	59.248	CCCCATTCAAACGGACAG	59.886	280	1A:64936135-64936414:280:(TC)15						TGAC_WGS_strongfield_v1_contig_5038048:2986-3265:280:(TC)17:yes
1A_IGR_SSR_227	(GA)11	TTCAACTTGCCACTCGCC	60.969	GGGCCCATATGTCACCCT	60.565	236	1A:65219535-65219770:236:(GA)11	Scaffold2717272:12483-12735:253:(TC)13:yes
1A_IGR_SSR_228	(TTG)10	CATCTTTTGGCTCCAGCG	60.494	GAAGCGGAAGCGATCGTA	60.057	223	1A:65316567-65316789:223:(TTG)10
1A_IGR_SSR_229	(CTAG)5	CGTCCTATACGGCAACGG	60.088	AGGACGACGGAGATGCTG	59.936	198	1A:65316933-65317130:198:(CTAG)5		TGAC_WGS_durum_v1_contig_205212:1043-1240:198:(CTAG)5:no
1A_IGR_SSR_230	(TCCTAT)6	CGATGTGAACAAAGGGCA	59.165	GGCCTTCTTTGATTCATAGGG	59.917	259	1A:65317628-65317886:259:(TCCTAT)6
1A_IGR_SSR_231	(AGA)10	GCCGTCTCCCACAGAGAA	59.911	GATGTGGTGCTGGGGAAC	59.892	232	1A:66094547-66094778:232:(AGA)10
1A_IGR_SSR_232	(TG)18	TAAACCACGCCTTCTCCG	59.792	GTGCATGATCTTTGCCCC	60.014	247	1A:66460833-66461079:247:(TG)18
1A_IGR_SSR_233	(GA)34	CAGCGCCCTCTGTACACC	60.426	GGGAGGCCCTACACCAGT	59.92	248	1A:66470114-66470361:248:(GA)34
1A_IGR_SSR_234	(AG)11	AAGTTCCGAGAGGGGTGG	60.04	TCTGCTCGATCTCCCCTG	60.02	250	1A:66638099-66638348:250:(AG)11
1A_IGR_SSR_235	(AAC)23	TGGGACAAGAGAAGCACCA	60.385	TTGGATGGAGTTAGTTCAGGG	59.038	277	1A:66909450-66909726:277:(AAC)23
1A_IGR_SSR_236	(TC)20	TGCCATGAGAGTCCACCA	59.728	GCATTGCCATACACATCTCAA	59.563	251	1A:67251064-67251314:251:(TC)20
1A_IGR_SSR_237	(CTT)8	TCCCATAAAGGCCCACAA	59.852	CCGGGAACCCATCCTATC	60.088	142	1A:67430274-67430415:142:(CTT)8	Scaffold270732:13841-13982:142:(AAG)8:no	TGAC_WGS_durum_v1_contig_2648323:439-580:142:(CTT)8:no				TGAC_WGS_strongfield_v1_contig_303369:892-1033:142:(CTT)8:no		scaffold88268:11431-11563:133:(CTT)6:yes
1A_IGR_SSR_238	(TTGT)5	GGATGTGGGCATCTATTCCT	58.815	AGCAACGAATTCCCCTGA	59.166	178	1A:68152283-68152460:178:(TTGT)5	Scaffold1194201:1383-1564:182:(TTGT)6:yes							scaffold39209:97379-97572:194:(TTGT)9:yes
1A_IGR_SSR_239	(GA)14	CCACAACTCGACGACCCT	59.659	CCTACACCGCCTCCTCCT	60.214	134	1A:68593409-68593542:134:(GA)14
1A_IGR_SSR_240	(AC)21	GCAAAATCCGAAATCGAAAA	60.019	GGCCGGACTCCTGGACTA	61.188	279	1A:69070857-69071135:279:(AC)21
1A_IGR_SSR_241	(AC)11	CACCAACTCTGCGGCTAAA	59.996	CTGCATTCGTGTGCCAAG	59.978	254	1A:69127780-69128033:254:(AC)11
1A_IGR_SSR_242	(AC)19	TACCCTGGTGTGGCTCGT	60.113	AAATTTGGCCCACAAGCA	60.049	262	1A:69198203-69198464:262:(AC)19
1A_IGR_SSR_243	(AG)14	GACCGAAGGAGGAGGGAG	59.717	CACCTCCCCCACTAACCC	60.167	199	1A:69333487-69333685:199:(AG)14
1A_IGR_SSR_244	(TTG)23	TGGTGGTTGTTTTGAGGAAG	58.594	TCAACTTTCCACCGGAGC	59.762	274	1A:70324807-70325080:274:(TTG)23
1A_IGR_SSR_245	(AG)24	ACACTCGGGCTGACTTGC	59.988	GGAGCATTGTGACCTCCG	60.205	246	1A:70517636-70517881:246:(AG)24						TGAC_WGS_strongfield_v1_contig_163865:2414-2645:232:(AG)17:yes
1A_IGR_SSR_246	(TTG)7	TCCCGTGATTGTGCATGT	59.442	GAGGCGATGAAAAGCCAA	59.883	247	1A:73046668-73046914:247:(TTG)7	Scaffold2201972:358-604:247:(TTG)7:no
1A_IGR_SSR_247	(AG)25	GGCGAATTCCTAACTCCTCA	59.269	TTGGATGCTTGCTCACCA	59.908	280	1A:73403103-73403382:280:(AG)25
1A_IGR_SSR_248	(TA)11	GCTCTCGCGCAGTTTAGC	60.003	TCGGTGTGGTCACATATCATC	59.234	241	1A:73912696-73912936:241:(TA)11
1A_IGR_SSR_249	(AAC)12	TGTCACGTTAGCAGCATCC	58.367	CGTCCCACTTGATTTGGAA	59.481	275	1A:74897114-74897388:275:(AAC)12
1A_IGR_SSR_250	(GTT)23	CAGTCCGGCCAAAGGATA	59.598	AACTGCTTGCGCGTCTTC	60.296	257	1A:75083674-75083930:257:(GTT)23
1A_IGR_SSR_251	(GA)11	GGCAGAATGGGTCCTCCT	60.008	GTAGTTCACCCTCGGGGC	60.475	280	1A:76101399-76101678:280:(GA)11
1A_IGR_SSR_252	(CT)28	TAGGACAACCGCACCACA	59.652	TCCAACACGAAGGGGAAA	60.015	228	1A:77325830-77326057:228:(CT)28	Scaffold4380539:12149-12376:228:(CT)28:no
1A_IGR_SSR_253	(GA)18	GAGGGATAGCATGGGTGC	58.989	TGGAGGGGAAACCCTAGC	60.003	278	1A:77408483-77408760:278:(GA)18
1A_IGR_SSR_254	(ACA)7	TAGCGCTACGTTCGGTGG	60.967	TTTTCTGGCAGGAGTCCG	59.91	233	1A:77856969-77857201:233:(ACA)7						TGAC_WGS_strongfield_v1_contig_309990:1744-1976:233:(ACA)7:no		scaffold5230:68779-69011:233:(ACA)6:yes
1A_IGR_SSR_255	(TG)16	TGAGGGAAAAATCTTGGTGC	60.051	CTCCGTCATTTTTCTCCATTG	59.555	268	1A:78180910-78181177:268:(TG)16
1A_IGR_SSR_256	(GA)11	GGAGTTGTGAAATTGCCCC	60.31	TTCCATCATTGCTTCAGCC	59.747	255	1A:78633476-78633730:255:(GA)11
1A_IGR_SSR_257	(CTCA)5	GCACTCGGCTTTCGGTTA	59.948	CCACTTTGTTCCCGTTGC	60.088	217	1A:78969167-78969383:217:(CTCA)5
1A_IGR_SSR_258	(TAC)23	CGCATGCACGAGAATTTG	59.94	CGCCTCCTCTGTTCCCAT	61.188	276	1A:79009539-79009814:276:(TAC)23
1A_IGR_SSR_259	(GA)15	CGCGGTACATCAAGATCG	58.754	TCAGCACGTGGCATTAGC	59.522	278	1A:79639356-79639633:278:(GA)15
1A_IGR_SSR_260	(GTT)9	GACTTCTCTCCTCGGCCC	59.878	CTCGTTGAAATGAGGCGG	60.344	246	1A:80189263-80189508:246:(GTT)9	Scaffold894047:25580-25819:240:(GTT)7:yes							scaffold8933:60928-61179:252:(GTT)12:yes
1A_IGR_SSR_261	(TGT)7	GCTATTCTGTGGGGTGCG	60.225	AAGGGCCCAGCGAATATC	59.998	184	1A:80865900-80866083:184:(TGT)7	Scaffold191088:11959-12142:184:(TGT)7:no
1A_IGR_SSR_262	(AAAG)6	CGACCGCATCGACAATCT	60.806	GCAAATCATGCCTCCGTT	59.61	253	1A:80915365-80915617:253:(AAAG)6								scaffold25428:245188-245440:253:(AAAG)6:no
1A_IGR_SSR_263	(AC)14	CTTCACGAACGCACCTCC	60.402	GCTCCACGTGCTCCAGAT	59.944	261	1A:80945294-80945554:261:(AC)14
1A_IGR_SSR_264	(GATC)5	TTCTTGGCATAAAGCGCC	59.914	GGGCGACCATGTGAATGT	60.349	178	1A:80946714-80946891:178:(GATC)5		TGAC_WGS_durum_v1_contig_5409507:1198-1375:178:(GATC)5:no				TGAC_WGS_strongfield_v1_contig_155118:4124-4301:178:(GATC)5:no
1A_IGR_SSR_265	(CT)17	CCCGTCGCGTTACTCATT	59.673	ACCTGGTGGCAAGTCCCT	60.527	276	1A:80947806-80948081:276:(CT)17	Scaffold193235:5993-6292:300:(CT)29:yes
1A_IGR_SSR_266	(CT)15	AGGGGCTGCCGAAATACT	59.653	GATCCCAACAAACGCACC	59.9	233	1A:80990401-80990633:233:(CT)15
1A_IGR_SSR_267	(AG)13	CCAACCACAGCCCACAAT	60.378	CACACGCCTCCTGTCCTT	59.82	223	1A:81235499-81235721:223:(AG)13								scaffold9846:112547-112761:215:(AG)8:yes
1A_IGR_SSR_268	(CT)15	CATTAGTGGGATCGGCTCA	59.614	CAACGGTTGAAGACTCCGA	59.815	231	1A:81848197-81848427:231:(CT)15
1A_IGR_SSR_269	(GA)18	GCAAAGCTTGCGATACATCA	59.983	TTGAACACCACATTGCACG	60.147	268	1A:82502619-82502886:268:(GA)18
1A_IGR_SSR_270	(AAGG)5	CCGATGGTAGGATGCCAG	60.023	AGGGTGATGCAGCAAAGC	59.95	233	1A:83200946-83201178:233:(AAGG)5
1A_IGR_SSR_271	(AAG)7	TTGGGTTTGTGCCCAAGT	59.935	GGTCATCGATGGAGCCAC	60.011	199	1A:83638488-83638686:199:(AAG)7
1A_IGR_SSR_272	(GA)13	TTCTCCCGAGACATTCCG	59.711	AGTGGTTCTCCCTTGGGG	59.889	272	1A:83680694-83680965:272:(GA)13
1A_IGR_SSR_273	(TATG)10	ATGACGAATAGCGCGTCC	59.788	GCACAGATGTGCGACAGG	59.981	188	1A:83795390-83795577:188:(TATG)10	Scaffold3697719:9624-9819:196:(TATG)12:yes
1A_IGR_SSR_274	(CAA)22	TTGCCGTCCCTCCTAGTG	59.781	CACTTGATTTGGAAGGCG	57.744	280	1A:83884355-83884634:280:(CAA)22
1A_IGR_SSR_275	(GA)20	TTCACGCAATACATGAGCG	59.399	TGGTGCCTCTCCGATGAT	60.164	280	1A:83976144-83976423:280:(GA)20
1A_IGR_SSR_276	(CA)10	AGCTCACACATGCCACACA	59.876	CCAGCCTCTTGGTTCAAAA	58.833	187	1A:84712179-84712365:187:(CA)10	Scaffold1327490:5240-5422:183:(CA)8:yes	TGAC_WGS_durum_v1_contig_759614:462-644:183:(CA)8:yes	TGAC_WGS_monococcum_v1_contig_909435:461-657:197:(CA)15:yes					scaffold33308:78900-79078:179:(CA)6:yes
1A_IGR_SSR_277	(AT)11	ACGTCCACTGGGAGACCA	60.088	GGCCATGTCGGTTCACA	60.034	193	1A:87487214-87487406:193:(AT)11								scaffold16568:65785-65969:185:(AT)6:yes
1A_IGR_SSR_278	(CT)11	ATAAAACGCGACCTCCCC	59.894	CACTTTGGCAACCCTTGG	60.08	253	1A:87786875-87787127:253:(CT)11
1A_IGR_SSR_279	(AC)18	TCCAATCCAACCTCTTGTGA	59.059	TGCAAATGCCATGGTTGT	59.469	264	1A:87973354-87973617:264:(AC)18
1A_IGR_SSR_280	(TC)13	GTTCACCCTCGGGGCTAC	60.475	GATGGGGTGCGAGAGAGA	59.866	272	1A:88328234-88328505:272:(TC)13
1A_IGR_SSR_281	(AGA)23	TGAGAAGACGAAAAATGGGAG	59.298	TCAGGACTTTTTGAGATGTGC	57.937	277	1A:88697342-88697618:277:(AGA)23
1A_IGR_SSR_282	(AG)14	GAGAAGGAAAGACCCGGC	59.737	GGGCAAGTTTCCTAGGGG	59.478	241	1A:88832635-88832875:241:(AG)14
1A_IGR_SSR_283	(TG)10	CCCTCTTGCCTTCGTTGA	59.91	CGAGCGAAGCATTGTGTG	60.139	213	1A:89241372-89241584:213:(TG)10	Scaffold905782:16085-16295:211:(CA)9:yes	TGAC_WGS_durum_v1_contig_34315:1674-1884:211:(TG)9:yes				TGAC_WGS_strongfield_v1_contig_2170369:1671-1881:211:(TG)9:yes		scaffold27996:207479-207691:213:(TG)10:no
1A_IGR_SSR_284	(TG)10	GGGACATGGTGATTAAGACAA	57.377	TGCCAAAATCACACAACCA	59.5	134	1A:90542915-90543048:134:(TG)10								scaffold37160:52645-52780:136:(TG)7:yes
1A_IGR_SSR_285	(ATAC)8	AGGGATTAGGGTCCGATCA	59.301	TGTGATGGTGAACCCACG	59.919	204	1A:90949966-90950169:204:(ATAC)8	Scaffold753563:26967-27170:204:(ATAC)7:yes					TGAC_WGS_strongfield_v1_contig_319832:777-980:204:(ATAC)7:yes
1A_IGR_SSR_286	(CAA)8	GGCGTGGTGAACGTTTTT	59.547	GTCGTCACCGTTGCTTCC	60.255	224	1A:91631403-91631626:224:(CAA)8
1A_IGR_SSR_287	(AG)12	TCCGCCAGACCTCTTCAG	60.063	TTTTCTTCCCTGGACGGC	61.127	265	1A:93060740-93061004:265:(AG)12
1A_IGR_SSR_288	(GT)17	CATGCCAAAAACCAAGGG	59.893	TGCATGCACCGATCAAAT	59.583	264	1A:93208708-93208971:264:(GT)17
1A_IGR_SSR_289	(GAT)11	GCAGAACGGCTTGGTCAT	59.794	TGTGGCTGGCATGAAAGA	59.908	266	1A:93836326-93836591:266:(GAT)11	Scaffold3251478:7287-7555:269:(ATC)12:yes	TGAC_WGS_durum_v1_contig_719760:1096-1364:269:(GAT)12:yes	TGAC_WGS_monococcum_v1_contig_917118:1690-1940:251:(GAT)6:yes			TGAC_WGS_strongfield_v1_contig_495331:1096-1364:269:(GAT)12:yes
1A_IGR_SSR_290	(TC)25	CCCCCACTGCACAAGACT	59.659	CACGACTAAACCGTCTCGAA	58.923	187	1A:94081082-94081268:187:(TC)25
1A_IGR_SSR_291	(ATGT)6	ACCATCTGGATGCACCGT	59.918	TTGCGTACCACGCTTTCA	59.982	268	1A:94239179-94239446:268:(ATGT)6	Scaffold1550395:18277-18540:264:(ATGT)5:yes	TGAC_WGS_durum_v1_contig_228073:2779-3042:264:(ATGT)5:yes
1A_IGR_SSR_292	(AGA)7	CCAGGGTGTCACAGGAGC	60.252	GAAGAATGAGAAGGAAAAGGG	57.019	237	1A:95290499-95290735:237:(AGA)7								scaffold28117:21594-21833:240:(AGA)8:yes
1A_IGR_SSR_293	(AG)11	TACCGCGGAGAATTGCAT	60.182	TGCTGGCTGTTTTCGTGA	60.113	189	1A:95372528-95372716:189:(AG)11
1A_IGR_SSR_294	(GA)10	TTGCCTTTCCCACAAACA	58.59	GAGCTTTCCACCAGCCAA	59.918	266	1A:96214606-96214871:266:(GA)10
1A_IGR_SSR_295	(TG)10	CCTCTCGTGTGACCAAGGA	59.804	CGTTTGATTCGCCATGTG	59.623	231	1A:96489160-96489390:231:(TG)10								scaffold85353:35738-35970:233:(TG)11:yes
1A_IGR_SSR_296	(TC)12	GCCATCTTCATCATCCCG	59.964	GACCTGAAACCCTGGAAGC	59.646	276	1A:96546790-96547065:276:(TC)12
1A_IGR_SSR_297	(TCT)23	CAGTTTTGCGAAAAGCCAA	59.977	GAAGCCGTCTCCCACAGA	59.911	252	1A:97856728-97856979:252:(TCT)23
1A_IGR_SSR_298	(AAC)12	TTCGTCCCGTGTCCGTAT	59.918	TGACATGGGAGGAGTCCG	60.64	269	1A:98491741-98492009:269:(AAC)12
1A_IGR_SSR_299	(CAA)8	TACCGACTCTGATCCCGC	59.743	GTCCACTGGAGGTGGTGG	59.922	131	1A:98879698-98879828:131:(CAA)8
1A_IGR_SSR_300	(CT)18	GGGACCTCCTACCCGAGA	60	TGGGCAAGGAGGGTGTAA	60.04	276	1A:100809973-100810248:276:(CT)18
1A_IGR_SSR_301	(AC)22	GCAAAATTTGGCGTCCAT	59.48	GTGCTCGAGCTCCATCGT	60.105	278	1A:100931009-100931286:278:(AC)22
1A_IGR_SSR_302	(GA)10	CGGTTTACGGCTACAGGC	59.297	CAGGATCTCCGGCTCAGA	60.02	263	1A:101318543-101318805:263:(GA)10
1A_IGR_SSR_303	(CT)24	GCAAGAGAGGCAATTAGAAGC	58.366	CGGCTGTATAAGCCCACC	59.101	226	1A:102296979-102297204:226:(CT)24
1A_IGR_SSR_304	(GT)10	ATTTGCTGGAGAGCGCA	59.158	CCCCGAACTAGGCGTTTT	60.066	235	1A:102415030-102415264:235:(GT)10
1A_IGR_SSR_305	(GAT)23	AACGTTTTTGCAAGCTATTCC	58.446	TGGCTGCTGAACTCCTCC	60.071	276	1A:102865541-102865816:276:(GAT)23
1A_IGR_SSR_306	(GA)11	TCAATGCCTCCTCCCAGA	60.29	AACCCAACGAGGAGCAGN	59.951	253	1A:103432157-103432409:253:(GA)11
1A_IGR_SSR_307	(GA)11	TTTAGCCGCCCCTTTACC	60.031	CACGCCATCTCTTCGTCC	60.363	102	1A:103871706-103871807:102:(GA)11
1A_IGR_SSR_308	(GA)33	GGCAATTTTGCTCTAGTGCTT	58.666	GCACTTGCTTGCTGCTCA	60.012	279	1A:104414440-104414718:279:(GA)33
1A_IGR_SSR_309	(AAAGA)5	CCCGATGAAAAAGTGAAGGA	60.044	AAGAGCCGGGTTTTCCAC	60.05	227	1A:105183347-105183573:227:(AAAGA)5		TGAC_WGS_durum_v1_contig_5398748:2596-2822:227:(AAAGA)5:no
1A_IGR_SSR_310	(CCT)7	CACAAGCAAAGCGAAGCA	59.852	TCTTCCGGGCTGAGTGTC	59.911	238	1A:105371187-105371424:238:(CCT)7		TGAC_WGS_durum_v1_contig_253239:864-1101:238:(CCT)7:no				TGAC_WGS_strongfield_v1_contig_294261:864-1101:238:(CCT)7:no
1A_IGR_SSR_311	(TC)31	CCCATCCTTTCCACCCTC	60.256	AGCCACACATCCATGCCT	60.079	209	1A:105372199-105372407:209:(TC)31	Scaffold1337689:15206-15434:229:(GA)41:yes
1A_IGR_SSR_312	(GA)33	TTAGGGCTTCGAGGGAGG	60.287	GCAGCAGAACTGCAGAAGC	60.032	277	1A:105643889-105644165:277:(GA)33
1A_IGR_SSR_313	(TCT)22	TCCTGAGCACTTGGGCTT	59.499	TGGCAGCTAAGGACCAGG	59.935	269	1A:105891799-105892067:269:(TCT)22
1A_IGR_SSR_314	(ACAT)17	TGTCTACCAGGTTCGGGC	59.631	GCAAGCAATACTCGGATGG	59.241	270	1A:106160919-106161188:270:(ACAT)17
1A_IGR_SSR_315	(AT)13	TCACCGGAAGGGTTCAAG	59.599	GCGCTGAAGAAGTCGCTC	59.975	278	1A:106176506-106176783:278:(AT)13
1A_IGR_SSR_316	(GGT)10	GTCTCGGCTCTTCCTCCC	59.878	ACTGCGTTGGAGACAGGC	59.988	219	1A:106192898-106193116:219:(GGT)10	Scaffold1454743:7779-7994:216:(ACC)9:yes					TGAC_WGS_strongfield_v1_contig_2171632:1143-1358:216:(GGT)8:yes
1A_IGR_SSR_317	(CT)13	CCACTTGATGTGCCTCCC	60.046	CACGATAGTGGGGCCTTG	60.064	220	1A:106326903-106327122:220:(CT)13
1A_IGR_SSR_318	(CGT)7	TCTACATGCCGAGGAGGC	59.9	CATGTGCCAGAGCCATGA	60.38	247	1A:106353736-106353982:247:(CGT)7
1A_IGR_SSR_319	(CT)11	ACCAACCCAGCGACACAT	59.962	ACGCCTAGATCGCACCTG	59.967	134	1A:106382985-106383118:134:(CT)11	Scaffold3061497:12664-12795:132:(CT)10:yes	TGAC_WGS_durum_v1_contig_186469:6304-6435:132:(CT)10:yes
1A_IGR_SSR_320	(GTT)7	CCCTCTTCTCACGACCCC	60.61	TTGCTCGCGTGTATTCCA	59.94	170	1A:107871503-107871672:170:(GTT)7
1A_IGR_SSR_321	(TTA)7	TCTTGTTTGATGCAAGATGG	57.249	GGCCACATGCAAGAGTGA	59.301	272	1A:108610628-108610899:272:(TTA)7
1A_IGR_SSR_322	(TCCC)5	GCTGCCACTTTTGCCACT	59.992	GCCCGAGCCAACTTGTTA	59.799	272	1A:109560676-109560947:272:(TCCC)5
1A_IGR_SSR_323	(GA)15	CTCTGTCCACCACGCCTT	59.82	TGGTTGATCCCTCGTGGT	59.885	247	1A:109601298-109601544:247:(GA)15
1A_IGR_SSR_324	(AG)10	AGCCGACAAGAGCACACC	59.988	GTAGGGCCGACGGATTCT	60.034	214	1A:109614311-109614524:214:(AG)10
1A_IGR_SSR_325	(CT)10	CTCGACCACCGAACCAAG	60.237	TATGCGACGGAGTTGGGT	60.072	237	1A:110226517-110226753:237:(CT)10	Scaffold3151638:18917-19147:231:(CT)7:yes
1A_IGR_SSR_326	(AT)10	AAAAAGGGAGTGCGGCTT	59.813	TGCCGTCGTACACACAGG	60.322	243	1A:110743880-110744122:243:(AT)10		TGAC_WGS_durum_v1_contig_407311:1717-1975:259:(AT)15:yes
1A_IGR_SSR_327	(TC)12	AGTTCTCCCTCGGGGCTA	59.755	GGGATGGCCACAAACACT	59.318	247	1A:111431481-111431727:247:(TC)12
1A_IGR_SSR_328	(TC)17	AACAAAATCGCCCGCAT	60.025	GTCGGGTACGTGTCCAGG	59.954	198	1A:112258580-112258777:198:(TC)17	Scaffold962188:8463-8650:188:(GA)12:yes	TGAC_WGS_durum_v1_contig_2585417:765-952:188:(TC)12:yes				TGAC_WGS_strongfield_v1_contig_2190256:511-698:188:(TC)12:yes
1A_IGR_SSR_329	(GA)22	TGGGTTCAGCGAGCTAGG	60.088	GGCGGGTCTTCAAAGGAT	60.011	171	1A:112546144-112546314:171:(GA)22
1A_IGR_SSR_330	(CT)12	AGTTGGGTCCATGGGGAT	59.983	TCTGGTGCAACCTCGTCA	59.946	195	1A:112643693-112643887:195:(CT)12
1A_IGR_SSR_331	(TC)10	CTCGGGGCTGATGGTATG	60.023	TGCCAAAATTGTTGACGC	59.205	229	1A:112947642-112947870:229:(TC)10
1A_IGR_SSR_332	(GA)11	GCAGTGTTGAGGCTTCCC	59.345	GTTCGCTCCCCTCCTCTC	59.878	271	1A:112954489-112954759:271:(GA)11
1A_IGR_SSR_333	(AG)21	TGCTCCATTGAGGTCCGT	60.205	TCTTGGGTGGATCCATGAC	59.253	264	1A:113035126-113035389:264:(AG)21
1A_IGR_SSR_334	(TAAT)5	AAGCGCAAACAAGGTTCG	59.988	CAGTTGGTCCCCGTTCTG	60.08	188	1A:113248087-113248274:188:(TAAT)5	Scaffold1946224:11796-11983:188:(TAAT)5:no	TGAC_WGS_durum_v1_contig_28984:3277-3464:188:(TAAT)5:no				TGAC_WGS_strongfield_v1_contig_12872:1512-1699:188:(TAAT)5:no		scaffold32244:16526-16713:188:(TAAT)5:no
1A_IGR_SSR_335	(TC)20	AATAGACGCGAGCAACCG	59.972	AAACCCTCTGGCAGGGAC	60.048	276	1A:113519615-113519890:276:(TC)20	Scaffold403920:5837-6126:290:(GA)27:yes
1A_IGR_SSR_336	(AG)11	CACCAAGATCGTGCCAAA	59.165	AAAAGTTCCCGGAATGGG	59.72	164	1A:115144193-115144356:164:(AG)11
1A_IGR_SSR_337	(GAAGT)5	GCTGGGAGAGGCAAGGTT	60.349	TGAGCAAACAAAAGGAACCA	59.293	243	1A:115900724-115900966:243:(GAAGT)5	Scaffold367659:5308-5550:243:(GAAGT)5:no					TGAC_WGS_strongfield_v1_contig_336447:1366-1608:243:(GAAGT)5:no
1A_IGR_SSR_338	(TC)18	TTTGCAAACAACAAATCCG	58.159	ACTTTGCCATGCCATGCT	60.233	270	1A:116615831-116616100:270:(TC)18
1A_IGR_SSR_339	(GA)10	TGTTGCAGCTTGATCGGA	60.071	GCAATGCATATGGCTGAAAG	59.285	205	1A:117730296-117730500:205:(GA)10
1A_IGR_SSR_340	(GAA)22	AGAGCTTGTTGCGAAGCC	59.271	ATGCCTCCCATATTGCCA	59.841	253	1A:118559569-118559821:253:(GAA)22
1A_IGR_SSR_341	(TC)22	GCTGCTGGGAGGAGTTCA	60.071	TGTTGGGGAATGTTGCAG	59.001	254	1A:118945179-118945432:254:(TC)22
1A_IGR_SSR_342	(TC)13	CCCCACTCCCAGACTCCT	60.038	ATTCGTTCGGCCCAAAAT	60.274	172	1A:119541993-119542164:172:(TC)13
1A_IGR_SSR_343	(AC)10	CAGAACAGCTTGGCCTGG	60.547	CATGCCGCACATTATGGA	60.03	218	1A:121199878-121200095:218:(AC)10
1A_IGR_SSR_344	(CT)22	CTGGTGACCCCAGGACAG	60.079	GCAGACGATGGGACAACC	60.054	271	1A:121444599-121444869:271:(CT)22	Scaffold656752:45591-45845:255:(CT)14:yes	TGAC_WGS_durum_v1_contig_2663997:497-751:255:(CT)14:yes
1A_IGR_SSR_345	(AGG)7	GCAGCTTCACCGAGGTCT	59.078	TCGGGATCCTCCTCCTTC	60.088	257	1A:121457327-121457583:257:(AGG)7
1A_IGR_SSR_346	(CT)10	ATAAAACGCGACCTCCCC	59.894	TGTTACACCCACAGCCCC	60.378	208	1A:121663831-121664038:208:(CT)10
1A_IGR_SSR_347	(ATG)7	GGATCAGCCTTCCGGACT	60.16	GGCGAGGAGAGGGTGTTT	60.199	270	1A:123509873-123510142:270:(ATG)7
1A_IGR_SSR_348	(CT)19	TGGAGGAGGTCGACGGTA	60.197	CGCTTGTCCTCAAGCGAA	61.256	278	1A:123891946-123892223:278:(CT)19
1A_IGR_SSR_349	(ACA)7	TGCATATGTGGCGATCCA	60.624	AAGCGTGCGGAGAATGTC	59.95	278	1A:123912216-123912493:278:(ACA)7								scaffold26993:28585-28871:287:(ACA)6:yes
1A_IGR_SSR_350	(TC)34	CACCAAACGAGCGACTCA	59.514	TGGCGAGGTTGAGAGGAG	60.063	279	1A:124475752-124476030:279:(TC)34
1A_IGR_SSR_351	(TGT)14	GCAGTGCCCGTACCACTT	59.707	TCTCCTGCGTCTTCCACC	59.911	122	1A:124529031-124529152:122:(TGT)14
1A_IGR_SSR_352	(TTG)8	GACAGGGGTGCATGGAAG	60.046	ACGGATGGCTTGAACAGC	59.794	217	1A:124537218-124537434:217:(TTG)8
1A_IGR_SSR_353	(ATAG)9	CGGGTTGAACTCCACCAT	59.313	GACCAGCAAGACCACCTGA	59.811	173	1A:125262133-125262305:173:(ATAG)9	Scaffold4189603:11273-11453:181:(ATAG)11:yes
1A_IGR_SSR_354	(GAT)23	GGGGAGCAGAAAATGTGG	59.009	CAGGGGCTACTGAGGGAG	58.32	280	1A:126200722-126201001:280:(GAT)23
1A_IGR_SSR_355	(TCT)19	GGCGGAACTACTGCGCTA	60.119	TTGTGGAGCAAAGGAGGG	59.755	228	1A:126458936-126459163:228:(TCT)19
1A_IGR_SSR_356	(TC)16	AAACTGCCACACAACCCAG	59.581	CGAGAAAGATTGAGCGGC	59.629	160	1A:127282964-127283123:160:(TC)16				TSL_WGS_sharonensis_v1_contig_156647:197-350:154:(TC)11:yes
1A_IGR_SSR_357	(AT)10	GGGCGAACGACAGGTTTA	59.648	TTTTGTGGTCAAGCGGGT	60.088	277	1A:127320395-127320671:277:(AT)10						TGAC_WGS_strongfield_v1_contig_581893:263-529:267:(AT)7:yes
1A_IGR_SSR_358	(ACA)7	TCTTGGGGCACTCTTTGAA	59.354	AACCATGAGTTGGTTGCGA	60.104	277	1A:127543258-127543534:277:(ACA)7								scaffold74446:7732-8005:274:(ACA)6:yes
1A_IGR_SSR_359	(CTT)9	TGCTATCATGACCGTGCAA	59.799	GCGAACGTCAAAGAGGGA	59.918	262	1A:127976022-127976283:262:(CTT)9	Scaffold506622:33870-34125:256:(CTT)7:yes					TGAC_WGS_strongfield_v1_contig_2566096:69-324:256:(CTT)7:yes
1A_IGR_SSR_360	(TG)11	CACGAGATCGGACAGGCT	59.936	TCGACATGCAGCTAGGGA	59.004	235	1A:128827467-128827701:235:(TG)11
1A_IGR_SSR_361	(GTT)23	AGTGAGCACCACAAGCCC	59.827	CCACCGGAGCTCACTCAG	60.565	270	1A:128948671-128948940:270:(GTT)23
1A_IGR_SSR_362	(CAA)13	CCACCCTCGTGGAAAAAC	58.902	TTGCACCTTCAGATCCACC	59.621	280	1A:130038129-130038408:280:(CAA)13
1A_IGR_SSR_363	(ACA)20	CCGATCATGAAACGCTCA	59.278	GCTCGTTTCCATCCGTTG	60.201	241	1A:130038982-130039222:241:(ACA)20
1A_IGR_SSR_364	(TG)13	TACGGGGTCGTGGATGTC	60.339	TGCCTTGACTCCAGTGGTT	59.246	208	1A:130125787-130125994:208:(TG)13	Scaffold1162600:80374-80583:210:(TG)14:yes							scaffold10464:153837-154034:198:(TG)8:yes
1A_IGR_SSR_365	(AAG)7	AAGGGGGCCAAGAGTGTC	60.048	TCGTTCCGGACTACTGCC	59.787	249	1A:130327729-130327977:249:(AAG)7
1A_IGR_SSR_366	(GT)13	ATGTGTGGCAGGTCGGAT	59.918	TGAGTACATGCCCACCGA	59.604	213	1A:131733908-131734120:213:(GT)13		TGAC_WGS_durum_v1_contig_5404488:1778-1990:213:(GT)13:no				TGAC_WGS_strongfield_v1_contig_176827:1871-2083:213:(GT)13:no		scaffold53443:43450-43655:206:(GT)8:yes
1A_IGR_SSR_367	(AT)10	TGAAACTTTCGGGAGCGT	59.369	CGACTGAGCAGAAACGCA	59.842	266	1A:131766497-131766762:266:(AT)10
1A_IGR_SSR_368	(TA)10	ATACTCCCGAACTCCCGC	60.034	TGAAAAACCAAAACTACCCCA	59.343	212	1A:132021240-132021451:212:(TA)10
1A_IGR_SSR_369	(TG)10	CAAGCGGTGTGAGACACG	60.018	CCCCGTCCGTCTTTCTTT	60.042	277	1A:133720720-133720996:277:(TG)10	Scaffold388362:27722-27994:273:(TG)8:yes	TGAC_WGS_durum_v1_contig_313457:1386-1658:273:(TG)8:yes				TGAC_WGS_strongfield_v1_contig_2304714:747-1019:273:(TG)8:yes
1A_IGR_SSR_370	(AT)10	CGCCCTACTCTCCTTCTGG	59.951	GGTGTAGCAAACCCCCAT	58.201	280	1A:133800966-133801245:280:(AT)10	Scaffold184412:29551-29832:282:(AT)11:yes	TGAC_WGS_durum_v1_contig_37193:1906-2187:282:(AT)11:yes				TGAC_WGS_strongfield_v1_contig_501685:3122-3403:282:(AT)11:yes
1A_IGR_SSR_371	(TC)15	GCGACTGCTGGTTTCACA	59.52	GCATCTCATCCCCACGTC	60.011	108	1A:133804205-133804312:108:(TC)15	Scaffold848403:7973-8070:98:(TC)12:yes	TGAC_WGS_durum_v1_contig_255730:575-672:98:(TC)12:yes
1A_IGR_SSR_372	(AAC)22	GCAGCAGAAGGCATCACA	59.638	ATGCTCCGCATCATCTCC	59.705	276	1A:133932616-133932891:276:(AAC)22
1A_IGR_SSR_373	(CATG)6	AACGCGATTCAAACTGCTG	60.003	GTGAGTGTTGCGTGCGTC	60.035	233	1A:134076533-134076765:233:(CATG)6
1A_IGR_SSR_374	(AC)10	AGAGAGGTGGGGGAGGTG	60.038	TGCAAATGCCATGGTTGT	59.469	270	1A:134226644-134226913:270:(AC)10
1A_IGR_SSR_375	(TC)11	CGCCTTCCTGACAAAGGA	59.91	GCACGTGCCGCTTTTATT	59.839	269	1A:134512971-134513239:269:(TC)11	Scaffold202909:12598-12874:277:(TC)11:no
1A_IGR_SSR_376	(AC)12	TGCGGAGCATGAAGTCAC	59.47	GTGCGATATGGGTGAGGC	60.039	179	1A:134664683-134664861:179:(AC)12		TGAC_WGS_durum_v1_contig_2995855:175-359:185:(AC)15:yes				TGAC_WGS_strongfield_v1_contig_2890219:91-275:185:(AC)15:yes
1A_IGR_SSR_377	(AC)14	GTCCCCACATGGAGCAAG	60.046	AACATGCACCGAGGGAAA	60.048	276	1A:135367569-135367844:276:(AC)14	Scaffold5759317:12909-13161:253:(AC)11:yes
1A_IGR_SSR_378	(TCT)23	GCTGGCAAGAAGTTTGGTAG	57.635	GGACATGGGAGAAGTCTTGC	59.661	280	1A:135839832-135840111:280:(TCT)23
1A_IGR_SSR_379	(TC)13	TTTCGACCTCATGGTGGG	60.462	CGAATTGGGCGAGAAAGA	59.876	169	1A:137393660-137393828:169:(TC)13
1A_IGR_SSR_380	(GT)10	CGGCGAGTCAAGTGTGTG	60.018	ACGTCACCATGCGGCTAT	60.104	274	1A:137628489-137628762:274:(GT)10
1A_IGR_SSR_381	(GA)15	AGACCGTGCCGACTCAAG	59.98	ATTATCCGGGCGTCACAA	59.883	204	1A:137693490-137693693:204:(GA)15	Scaffold3151638:4189-4392:204:(TC)15:no
1A_IGR_SSR_382	(AC)12	TCAACTAAAGACGGCGGC	59.948	GCAAACCCCATTTGGACA	60.306	280	1A:138066722-138067001:280:(AC)12	Scaffold5167565:1180-1457:278:(AC)11:yes
1A_IGR_SSR_383	(ACA)7	AGCCCATTTTGCACAAGC	59.805	GCATAGCGGACGGCTAAA	59.937	276	1A:138289782-138290057:276:(ACA)7
1A_IGR_SSR_384	(GTA)21	TGGGCCCTCTTGTGGTAG	59.625	TGGCAAAGTGTGGCAATG	60.248	189	1A:138668329-138668517:189:(GTA)21
1A_IGR_SSR_385	(TG)19	TGCCACTGTGAGGGGTTT	60.088	GGCCCACAAGTCAGACCA	60.688	267	1A:138799475-138799741:267:(TG)19
1A_IGR_SSR_386	(AT)10	TACATGGGCGCCTCCTT	60.169	GCCAAATAAAATCCACCCAA	59.638	280	1A:139299780-139300059:280:(AT)10
1A_IGR_SSR_387	(TTA)8	TCCATCCATGGTGACTTGG	60.322	GGGGGATTTCGATCCTTG	60.213	278	1A:139561850-139562127:278:(TTA)8						TGAC_WGS_strongfield_v1_contig_302520:346-620:275:(TTA)7:yes
1A_IGR_SSR_388	(GA)12	CCTACCTCAAGGCGGGTT	60.065	CCCTCCGGGCTAGTGTTT	60.065	220	1A:139952515-139952734:220:(GA)12
1A_IGR_SSR_389	(TCT)22	ACCCGCGCGATACTAAGA	59.4	CGAAGCCGTCTCCCATAG	59.343	278	1A:140268547-140268824:278:(TCT)22
1A_IGR_SSR_390	(AG)10	TTGTTGTTTGTGCGGTGG	60.13	TGCGACCAGAGAGAAGGG	60.063	262	1A:140348481-140348742:262:(AG)10	Scaffold544180:10408-10667:260:(CT)9:yes							scaffold43353:84445-84700:256:(AG)6:yes
1A_IGR_SSR_391	(AC)12	ACTCCTCTCATGCGCACC	59.944	GGAACAAATGCTCCCCCT	59.862	257	1A:140373480-140373736:257:(AC)12	Scaffold1747937:10100-10356:257:(GT)12:no
1A_IGR_SSR_392	(AG)14	TTGGTGCTAAAGGGGCAA	60.189	CGTGCATGGTTTGGAAAA	59.043	243	1A:140780785-140781027:243:(AG)14
1A_IGR_SSR_393	(CT)28	AAGCCCTTGGCCATATCA	59.027	CCATGGTACCGCCCAATA	60.151	275	1A:141853552-141853826:275:(CT)28
1A_IGR_SSR_394	(TTG)7	CATGTGCCAGAGCCATGA	60.38	TCCTGCGCAATGAAACTG	59.49	228	1A:141887793-141888020:228:(TTG)7
1A_IGR_SSR_395	(TA)11	AGCTGCCGCGGTAGAAG	60.256	ATGGTGGCACTGTTCTGC	58.107	218	1A:141926415-141926632:218:(TA)11
1A_IGR_SSR_396	(AG)10	TTATTTGGGGAGAGGCCC	59.824	ATCCGAGCTCACGTCCG	60.977	267	1A:141964434-141964700:267:(AG)10
1A_IGR_SSR_397	(TATC)5	TCCTTTTCCAGCCCAGAA	59.291	TCCCATCAGATTACCGGC	59.404	228	1A:142751533-142751760:228:(TATC)5
1A_IGR_SSR_398	(TC)18	TAAGCCCTCGCTTCTCCC	60.439	GGACACAAACCGGTGGAG	59.929	145	1A:143191549-143191693:145:(TC)18	Scaffold1088703:50367-50511:145:(GA)17:yes
1A_IGR_SSR_399	(GTT)8	CGAAGCTTGGATTTGCGT	59.948	TCTTCCACCACCACCACC	60.365	192	1A:144488871-144489062:192:(GTT)8
1A_IGR_SSR_400	(AGT)11	TGCCCTTGCACTTTTTCA	58.912	TACACGGGAAAGCTCCCA	60.192	228	1A:144625342-144625569:228:(AGT)11	Scaffold6362390:19944-20168:225:(AGT)10:yes
1A_IGR_SSR_401	(GCG)7	GTTGTTGGCGAAGATGGG	60.048	TCCAAAAGTCCCACGGAA	60.015	255	1A:144776593-144776847:255:(GCG)7						TGAC_WGS_strongfield_v1_contig_5060546:591-845:255:(GCG)8:yes
1A_IGR_SSR_402	(AG)10	AGGGCAAGTATGGCCTCC	60.034	CAACCCTTGGAGGAGCAA	59.755	216	1A:146013709-146013924:216:(AG)10			TGAC_WGS_monococcum_v1_contig_950317:491-679:189:(AG)6:yes
1A_IGR_SSR_403	(TC)20	GGTGAACTGCTGGGAGGA	59.749	GCATAGGGATTTTGTGAGCAA	60.089	275	1A:146074435-146074709:275:(TC)20
1A_IGR_SSR_404	(GA)10	GCGGGTTTGAGAGCAAGA	60.072	CAGAAATGGACTTGCCCG	60.192	222	1A:146174084-146174305:222:(GA)10
1A_IGR_SSR_405	(TC)16	ATCGAGCCATCCATCCAA	59.964	TCTTAGGCGACGGACAGC	60.096	248	1A:146707161-146707408:248:(TC)16						TGAC_WGS_strongfield_v1_contig_2820811:300-533:234:(TC)6:yes
1A_IGR_SSR_406	(CT)15	GCATGATGCTTCTATGTCCG	59.256	GCCCACCACTATGGATCG	59.875	258	1A:146903229-146903486:258:(CT)15
1A_IGR_SSR_407	(CTT)23	GGGCGAGAGAGGCTCAA	60.172	CCGGTTGCTGAGAAGAACA	59.968	262	1A:147228696-147228957:262:(CTT)23
1A_IGR_SSR_408	(TGT)22	ATTCCCTCTGCCTCGCTT	59.91	GCCGTACACAGCCTGGAC	60.279	280	1A:147384396-147384675:280:(TGT)22
1A_IGR_SSR_409	(TTG)9	TTAAGAGAGGGCGGGGTC	60.15	GGAGGCTTTGCATGAGGA	59.875	280	1A:147395348-147395627:280:(TTG)9
1A_IGR_SSR_410	(TTC)9	CGGCCTAGACGCACAGTT	60.008	GGAACAACACCACTGCACC	59.996	259	1A:147450628-147450886:259:(TTC)9								scaffold2091:111127-111379:253:(TTC)6:yes
1A_IGR_SSR_411	(AG)15	AAATGGGGTGCAATACAAGAA	59.329	GTTGTGCCCCTCCTCCTT	60.048	247	1A:147804693-147804939:247:(AG)15	Scaffold3059312:952-1204:253:(AG)18:yes
1A_IGR_SSR_412	(GTAT)11	AGGGAGAAGGAAAGGGGG	60.382	GGAGGTTCTACCCCCGAA	59.856	190	1A:147964065-147964254:190:(GTAT)11
1A_IGR_SSR_413	(AG)10	GCTCGCGGTACATCAAGAA	59.964	CTTGGATCGGTTGGATCG	59.998	256	1A:148533998-148534253:256:(AG)10
1A_IGR_SSR_414	(TC)10	CAGATGGGCCAGGCTAGA	59.893	AATGCGCAAGAGAATCGC	60.065	226	1A:148585221-148585446:226:(TC)10
1A_IGR_SSR_415	(CAA)11	GGGAGAGGCTTCCATGTG	59.129	ATGGTCGCAGGTAACCGA	60.072	177	1A:148618148-148618324:177:(CAA)11	Scaffold250962:13454-13639:186:(CAA)14:yes							scaffold59118:4253-4436:184:(CAA)13:yes
1A_IGR_SSR_416	(GA)10	TTCTCGGACGAAACTCCG	59.91	GCGGGTAGTTCACCATCG	60.072	242	1A:149134369-149134610:242:(GA)10
1A_IGR_SSR_417	(TTA)9	CCAAAGATTGTGCAACATGC	60.119	TGGACATTCCACAAGGCA	59.577	271	1A:149574151-149574421:271:(TTA)9
1A_IGR_SSR_418	(TC)23	TGGCACCTTTTTCCAATGA	60.034	GGATGCGAGCGACAGAAT	59.907	229	1A:149937790-149938018:229:(TC)23
1A_IGR_SSR_419	(AAC)11	CCCGCACAAAAACAATGA	59.043	TCAACTGGAGGTGGTGGC	60.688	224	1A:151091352-151091575:224:(AAC)11
1A_IGR_SSR_420	(CT)11	CAGGTCCTCGTCTTGCGT	59.98	GCGAAGCTCCTCTGCTTG	59.967	231	1A:151397659-151397889:231:(CT)11	Scaffold489268:7921-8147:227:(CT)8:yes
1A_IGR_SSR_421	(TC)10	CGCTCGCCTAATGGTTGT	59.823	GCCTGGCCGGTTTAGAAT	60.036	255	1A:151666664-151666918:255:(TC)10
1A_IGR_SSR_422	(TATAGA)5	CACCTAAGTGAGACGAAACCA	57.871	TCCACGCTGAGAGGAAGG	60.063	244	1A:151846206-151846449:244:(TATAGA)5						TGAC_WGS_strongfield_v1_contig_390163:477-720:244:(TATAGA)5:no
1A_IGR_SSR_423	(AG)14	TGCCCACAATTTATTTCACG	59.42	GGAGGATGACAGCGTTGG	60.205	167	1A:153367516-153367682:167:(AG)14	Scaffold1556798:4383-4541:159:(CT)10:yes	TGAC_WGS_durum_v1_contig_2729098:1163-1321:159:(AG)10:yes				TGAC_WGS_strongfield_v1_contig_2292255:1042-1200:159:(AG)10:yes
1A_IGR_SSR_424	(TGA)15	TGGTGATTTCCCTTGAGATGA	60.445	CCTCCGGTTCCCATCTTC	60.406	242	1A:153456942-153457183:242:(TGA)15
1A_IGR_SSR_425	(TAC)19	AAGCATCGTCATCCTCGC	59.907	TAAAGGAGAGGCCGGAGG	60.287	268	1A:154015778-154016045:268:(TAC)19
1A_IGR_SSR_426	(TTC)23	CCTCGTGGCTCACAGCTT	60.138	TACCGCCTTGATCCTCGT	59.193	279	1A:154087693-154087971:279:(TTC)23
1A_IGR_SSR_427	(ACA)23	AGAAAAACGGCCCCAAAC	59.91	TGGCCTCATACGTCTCCAA	60.209	280	1A:155103763-155104042:280:(ACA)23
1A_IGR_SSR_428	(TC)21	TTCGGTGGCCATCTTCAT	60.006	CAGCCCTCCACCGAGTTA	59.781	216	1A:156824263-156824478:216:(TC)21
1A_IGR_SSR_429	(GA)10	CCGCGTGTCCAACTTCTT	59.831	CTCCCTGGCGAATAGGGT	60.027	201	1A:157264518-157264718:201:(GA)10
1A_IGR_SSR_430	(ATATAG)5	CCTTCCTCTTCGGGGAAA	60.119	TAGGCCGGTGCACTAAGG	59.816	271	1A:157834612-157834882:271:(ATATAG)5
1A_IGR_SSR_431	(TTTTC)5	TAGCGCGGGTCTGTTACC	59.823	CGGCTCTCGGTTGTCTTT	58.957	217	1A:158241015-158241231:217:(TTTTC)5	Scaffold356204:5275-5491:217:(TTTTC)5:no
1A_IGR_SSR_432	(CT)15	CTCTCCCACACAGCCACC	60.252	GCCGCCCTGTAGAAGAAAG	59.963	196	1A:158783050-158783245:196:(CT)15
1A_IGR_SSR_433	(TTG)32	GCAGGTGTTGCTCCGTCT	59.988	TGGCATGAATGAGAGCGA	60.027	233	1A:158822973-158823205:233:(TTG)32
1A_IGR_SSR_434	(AG)10	GCCATGCTTAATGCTTGTCA	59.839	CCGGTGGTCTCCATTACG	59.91	238	1A:159239088-159239325:238:(AG)10
1A_IGR_SSR_435	(TG)12	CAGAGGGAAGTTCAGGCG	59.493	GCCATGTATCCTGCTGTCG	60.241	268	1A:159404302-159404569:268:(TG)12
1A_IGR_SSR_436	(AAT)8	CCATCGAATGGGTTTTCG	59.852	TGCACATTAGGCAATTCAACA	60.126	173	1A:159997086-159997258:173:(AAT)8	Scaffold1949941:4723-4892:170:(AAT)7:yes	TGAC_WGS_durum_v1_contig_295510:831-1000:170:(AAT)7:yes				TGAC_WGS_strongfield_v1_contig_247676:256-426:171:(AAT)7:yes		scaffold108187:3562-3734:173:(AAT)8:no
1A_IGR_SSR_437	(GT)10	TTGCTAGGGTTTCGAGCG	60.088	CGGATGCTGACCCAAAAC	60.048	145	1A:160719213-160719357:145:(GT)10						TGAC_WGS_strongfield_v1_contig_454910:147-297:151:(GT)13:yes		scaffold133326:10869-10995:127:(GT)8:yes
1A_IGR_SSR_438	(AC)11	CAAAGGGACCAATCGATGA	59.435	ATCTTGGGGCCTTTTTCG	60.006	280	1A:161430005-161430284:280:(AC)11
1A_IGR_SSR_439	(TA)10	TGGTACGAATTCTCGTCGG	59.658	ATTTTCGGACGGAGGGAG	60.003	271	1A:161737382-161737652:271:(TA)10
1A_IGR_SSR_440	(TA)10	GGCCGACGTGATCAGAAT	59.591	GGAGGATTGGCTCGACCT	60.16	276	1A:161746160-161746435:276:(TA)10								scaffold2483:5668-5935:268:(TA)6:yes
1A_IGR_SSR_441	(CAA)9	ATTATGCCGGATGCGGTT	61.231	TAGGTTCTCCACTGGCGG	59.781	206	1A:161830421-161830626:206:(CAA)9
1A_IGR_SSR_442	(GAG)7	TTTCTGCTACGTTCCCCG	59.792	TCTGCGCGTCATTCATGT	59.942	157	1A:163133229-163133385:157:(GAG)7
1A_IGR_SSR_443	(TTC)23	CTTCTCCGGACACTGCGT	59.98	AGACGTGACCCCGGATTT	60.326	276	1A:163242128-163242403:276:(TTC)23
1A_IGR_SSR_444	(TTG)11	CCCAACTTGTTTGGGGCT	60.892	CTGGTGCACCTCCCTCTG	60.405	264	1A:164679920-164680183:264:(TTG)11
1A_IGR_SSR_445	(AG)13	CGCTGACACAGTGAGCGT	59.744	TGAGTTTGGTTTGGCCTACT	57.331	242	1A:164944661-164944902:242:(AG)13
1A_IGR_SSR_446	(TC)29	CCCGCTCATCGTCGTTAC	60.225	TGGGCGGGCAATTATCTA	59.989	278	1A:165154580-165154857:278:(TC)29
1A_IGR_SSR_447	(CT)18	TCCTCCAGCGAACGAGTC	60.071	GTACGGCGCAGAGGATGT	59.819	141	1A:165372301-165372441:141:(CT)18	Scaffold315225:15007-15145:139:(CT)17:yes							scaffold17016:91045-91165:121:(CT)8:yes
1A_IGR_SSR_448	(TC)16	TTCATGGACGGAGGGAAT	58.797	TCGTTTTGGACAAGTGGGA	60.072	254	1A:165987877-165988130:254:(TC)16
1A_IGR_SSR_449	(TA)11	GGTGACGAATAGCGCGAC	60.386	TTGCAATTGCCTCAGTGAC	58.337	161	1A:166216416-166216576:161:(TA)11
1A_IGR_SSR_450	(TC)14	GGATCTTGGGGAAATCCG	60.213	TGAGCAACCGCACTGGTA	59.978	275	1A:167043625-167043899:275:(TC)14
1A_IGR_SSR_451	(CT)11	GTTCCTCCTCCGTTCCGT	60.048	GACTCCAGATCCATGGCG	60.164	253	1A:167915461-167915713:253:(CT)11
1A_IGR_SSR_452	(ATG)10	CACCATGTCCCTAGTGAGCC	60.533	TGCGGCCCCATTATTAAA	59.853	199	1A:167990670-167990868:199:(ATG)10	Scaffold621206:40880-41075:196:(ATG)9:yes	TGAC_WGS_durum_v1_contig_386108:1144-1339:196:(ATG)9:yes						scaffold27476:106571-106754:184:(ATG)5:yes
1A_IGR_SSR_453	(GA)21	CCCCTACCTTCCCTCGAT	58.888	AAACAAGGCAAAAGAAGCG	58.161	242	1A:168302892-168303133:242:(GA)21
1A_IGR_SSR_454	(AG)15	GTGGTTCAGCGACGAAGG	60.402	CACGATCCCATGCACGTA	60.071	200	1A:168778381-168778580:200:(AG)15
1A_IGR_SSR_455	(ATAG)9	GCTGCGCAACATGGATTC	61.382	TCAGCAGTCAACAGGGGTT	59.246	275	1A:170099224-170099498:275:(ATAG)9	Scaffold2458049:2947-3205:259:(ATAG)5:yes
1A_IGR_SSR_456	(CT)22	GCTCAACTCACGCAAGCA	59.849	CATGGAAACGAGGAGGGA	59.553	241	1A:170776202-170776442:241:(CT)22	Scaffold4407823:3584-3850:267:(CT)35:yes							scaffold5232:63218-63436:219:(CT)11:yes
1A_IGR_SSR_457	(GA)10	CCTGCGATCTTGCCACTT	59.942	GTGAAGCTAGGGCGTGGA	59.942	278	1A:171229406-171229683:278:(GA)10								scaffold26563:112544-112818:275:(GA)8:yes
1A_IGR_SSR_458	(AAG)23	GAACGACATCCACCCTGC	60.054	ATTCCACGAGCCAAGCTG	59.942	256	1A:171333047-171333302:256:(AAG)23
1A_IGR_SSR_459	(TC)13	ATCGAACGTTGCTGCCTC	59.95	TGGTTGTGGGTGATGCTG	60.088	216	1A:174873267-174873482:216:(TC)13
1A_IGR_SSR_460	(TC)10	CCCGTGCACCCTTCATAC	59.918	TGGCCGGAAATTAAGCTG	59.762	258	1A:175175416-175175673:258:(TC)10
1A_IGR_SSR_461	(TA)10	CGCGTGACAGAATAGCCC	60.376	AAATTGACGAGCCCGGAT	60.426	233	1A:175926809-175927041:233:(TA)10	Scaffold379984:10055-10335:281:(TA)34:yes
1A_IGR_SSR_462	(AGAGA)5	AGCAGCTGTCCGAACTGG	60.138	CGTCGGACATTTTCGGTC	60.048	183	1A:176081540-176081722:183:(AGAGA)5
1A_IGR_SSR_463	(AC)12	ACTTCGCTCCCTCGTCCT	59.945	CGATAGCCCACGTCCAAG	60.216	255	1A:176885381-176885635:255:(AC)12
1A_IGR_SSR_464	(TG)11	GCCTTCTTCTCGCTCCCT	59.636	TCACACCCTGCACACACC	60.143	254	1A:176958423-176958676:254:(TG)11	Scaffold88492:18445-18694:250:(TG)9:yes	TGAC_WGS_durum_v1_contig_2664903:606-855:250:(TG)9:yes	TGAC_WGS_monococcum_v1_contig_15367:20-281:262:(TG)12:yes			TGAC_WGS_strongfield_v1_contig_2207966:606-855:250:(TG)9:yes
1A_IGR_SSR_465	(AG)19	CGCATGCTACGTGAGGTG	60.003	TAGGCGAGCGATTCCAAC	59.907	252	1A:177154720-177154971:252:(AG)19		TGAC_WGS_durum_v1_contig_251460:397-642:246:(AG)16:yes
1A_IGR_SSR_466	(TC)31	AGGAGAGCCACATGCCAG	59.936	TCGTGTCCTGTGGTAGCATC	59.707	231	1A:177188065-177188295:231:(TC)31
1A_IGR_SSR_467	(TATT)5	AACACATGCTGACCATTTTCT	57.186	TGGCCTCGTTTTCCCATA	60.002	218	1A:177436757-177436974:218:(TATT)5		TGAC_WGS_durum_v1_contig_181528:2316-2533:218:(TATT)5:no	TGAC_WGS_monococcum_v1_contig_12856:4203-4420:218:(TATT)5:no
1A_IGR_SSR_468	(AG)14	AACGGTAGATTGCTTACGGG	59.111	TGAATTATCCCCACCCCC	60.336	246	1A:177742917-177743162:246:(AG)14
1A_IGR_SSR_469	(TC)24	TGGACACAAACGACCCCT	59.929	GCTTTGTCGGAACCATGC	60.21	274	1A:177802972-177803245:274:(TC)24
1A_IGR_SSR_470	(AGA)10	CAAGCGTCCACAAACCTG	58.782	CGGAGCTTCGATGGTAGG	59.343	234	1A:177880525-177880758:234:(AGA)10
1A_IGR_SSR_471	(CA)18	CCCCGGTTACTTCCGTCT	59.92	TCGACTCGCAACTAGGGG	59.935	271	1A:178340545-178340815:271:(CA)18
1A_IGR_SSR_472	(TG)11	TTTTACCACCCAAGTTTTGAA	57.217	AACTTGGGCCAAAAAGGC	60.051	238	1A:178549640-178549877:238:(TG)11
1A_IGR_SSR_473	(GA)29	AATCTCGGTCATGCGAGG	59.743	ATCGACCCTTCTGCCTCC	60.16	176	1A:179086984-179087159:176:(GA)29								scaffold20848:58896-59029:134:(GA)8:yes
1A_IGR_SSR_474	(CAG)7	ATCACATGCCATCCAGGG	60.299	TGCTGCCTCAAGGGGATA	60.306	275	1A:179362417-179362691:275:(CAG)7
1A_IGR_SSR_475	(GTT)23	CGTGGGAGCTCGATGAAG	60.51	CGTCGTTGTCGCCTTCTA	58.514	262	1A:179841913-179842174:262:(GTT)23
1A_IGR_SSR_476	(TC)17	TGACGTCTCCAAGTGCCA	59.946	AGATCCGGCAAGGACCTC	60.16	255	1A:179864082-179864336:255:(TC)17
1A_IGR_SSR_477	(CA)20	AAAGATCCCTCCAAAATCCC	59.219	CGCATGCACGTGAGAGAT	59.498	222	1A:180529914-180530135:222:(CA)20
1A_IGR_SSR_478	(TCT)14	TGCACACCACATGCACAC	59.671	GAAGCCGTCTCCCACAGA	59.911	186	1A:180590507-180590692:186:(TCT)14								scaffold10757:2067-2228:162:(TCT)6:yes
1A_IGR_SSR_479	(GT)12	CTCGTGTCCTTTGTCCCG	60.237	AAGGCGGGTTCCCTTCTA	59.623	194	1A:181005265-181005458:194:(GT)12	Scaffold3551498:16875-17064:190:(GT)10:yes
1A_IGR_SSR_480	(AGA)18	CGAAGCCATCTCCCACAG	60.354	CACTCGAGACCGAGGTGAC	59.376	278	1A:181238414-181238691:278:(AGA)18
1A_IGR_SSR_481	(AC)12	TGTTGTGCGTTGGGATTG	60.088	TCCACCGCCGTAACTTTC	59.648	280	1A:182003566-182003845:280:(AC)12
1A_IGR_SSR_482	(GA)25	CAAACCTGTTAAAACGACCGA	60.018	GCCACAACCTCCTCCTGA	59.749	275	1A:182160020-182160294:275:(GA)25
1A_IGR_SSR_483	(GA)10	ATTCGATGCGTCCGAAGA	60.315	TGGAGCGGGGTAGCTATTT	59.677	278	1A:182403903-182404180:278:(GA)10	Scaffold998153:52695-52972:278:(GA)10:no	TGAC_WGS_durum_v1_contig_188235:4606-4883:278:(GA)10:no
1A_IGR_SSR_484	(AC)18	ACAACCACAAGGCACCGT	60.005	TGGTTCTCCGGTCATGGT	59.885	176	1A:182673645-182673820:176:(AC)18	Scaffold5421563:5147-5340:194:(AC)27:yes							scaffold134445:65733-65886:154:(AC)7:yes
1A_IGR_SSR_485	(TTG)13	TTTGCTTCTTCCTCTTCATCA	57.685	GGCTTGCTCTCCCTTTCA	59.036	167	1A:182748038-182748204:167:(TTG)13		TGAC_WGS_durum_v1_contig_182373:893-1050:158:(TTG)10:yes
1A_IGR_SSR_486	(CA)20	GCGTGTGTGTATGTAGGGAAG	58.173	CCCTGGATCATAGCTAGCACA	60.242	280	1A:182762146-182762425:280:(CA)20
1A_IGR_SSR_487	(GCT)8	GTCTCCGTCTCGTGCCTC	59.481	GACCAGCCTGTAGCTCCG	59.525	280	1A:182967972-182968251:280:(GCT)8		TGAC_WGS_durum_v1_contig_377848:1511-1790:280:(GCT)8:no	TGAC_WGS_monococcum_v1_contig_920206:411-697:287:(GCT)7:yes				Scaffold39240:31271-31528:258:(GCT)5:yes
1A_IGR_SSR_488	(TC)12	TCCCCAGGCTGTACGTGT	60.113	TCAGGATTTGGTTGCTCCA	60.185	274	1A:183504619-183504892:274:(TC)12
1A_IGR_SSR_489	(AAG)8	ATGGGTTGTGGCAGTGCT	60.121	CTGCTGGTGCAGCCTTTT	60.136	279	1A:183951001-183951279:279:(AAG)8
1A_IGR_SSR_490	(TC)17	TCCCGTAGCATGCACGTAT	60.112	GAGGGAGATCGGTCGACAT	60.024	219	1A:184695292-184695510:219:(TC)17
1A_IGR_SSR_491	(TG)11	CAGGTCGGTCGAGTGCTT	59.98	ACCACCCGGATGTGAACT	58.721	127	1A:184701692-184701818:127:(TG)11	Scaffold821419:5653-5777:125:(CA)10:yes	TGAC_WGS_durum_v1_contig_2592889:684-808:125:(TG)10:yes				TGAC_WGS_strongfield_v1_contig_2251698:684-810:127:(TG)11:no		scaffold110273:56375-56507:133:(TG)14:yes	1H:146418368-146418486:119:(TG)7:yes
1A_IGR_SSR_492	(GA)29	TGCACCATCTTTTGGTCG	59.165	ATTTGGCTAGCTGCTGCG	60.265	179	1A:185614331-185614509:179:(GA)29
1A_IGR_SSR_493	(GCTG)5	GCACTCCGGGATGAAGAA	59.718	GATCCTCCCATTCCCCAC	60.072	261	1A:186618824-186619084:261:(GCTG)5
1A_IGR_SSR_494	(CAAA)5	GGTTCAGGCCCTCTCGAT	60.16	TACCCGTGGGTGATGAGG	60.33	235	1A:186769288-186769522:235:(CAAA)5
1A_IGR_SSR_495	(TGCA)6	ACGCGCGGTACTTAGACG	60.035	CGGGTTGCTTGGAAAATG	60.042	178	1A:187210916-187211093:178:(TGCA)6	Scaffold5635121:805-982:178:(TGCA)6:no	TGAC_WGS_durum_v1_contig_2652346:619-796:178:(TGCA)6:no
1A_IGR_SSR_496	(AT)10	TCACCCTCCCTCAGCATC	59.702	AGGGTCCAATCACATTCACA	58.774	275	1A:187277064-187277338:275:(AT)10
1A_IGR_SSR_497	(GA)13	CTACCTGCACCGCTCCAT	59.812	CAACGTCACGCTCCTCCT	59.98	271	1A:187726658-187726928:271:(GA)13
1A_IGR_SSR_498	(CA)17	CTGGATTGACGGTCCCTG	60.038	CACATGAACGCGGATGTC	59.61	260	1A:188003301-188003560:260:(CA)17	Scaffold1918687:10891-11164:274:(TG)23:yes							scaffold42499:36935-37194:260:(CA)17:no
1A_IGR_SSR_499	(CT)14	GTAGTTGGGCCTCTCGCA	59.942	CACGGCTCTTGAGGGAGA	60.063	178	1A:188200924-188201101:178:(CT)14
1A_IGR_SSR_500	(AGCT)5	CGCCGTGTTGGAACTCTT	59.831	CGCGATCATCTCATCCCT	59.698	211	1A:188439743-188439953:211:(AGCT)5	Scaffold4837420:8790-9000:211:(AGCT)5:no	TGAC_WGS_durum_v1_contig_188932:5869-6079:211:(AGCT)5:no	TGAC_WGS_monococcum_v1_contig_958573:1179-1393:215:(AGCT)5:no			TGAC_WGS_strongfield_v1_contig_256566:5868-6078:211:(AGCT)5:no		scaffold41440:23268-23478:211:(AGCT)5:no
1A_IGR_SSR_501	(TG)15	GGCGAGAACAAGGGGATT	60.011	TCGCTTCACCACCATCAA	59.743	279	1A:188619095-188619373:279:(TG)15	Scaffold1711936:14568-14844:277:(CA)14:yes							scaffold42179:878-1144:267:(TG)9:yes
1A_IGR_SSR_502	(CT)15	CCTGTGTCGTGCCCTTCT	59.82	TCACCATTGTTTGGGCCT	59.893	214	1A:189599754-189599967:214:(CT)15
1A_IGR_SSR_503	(CT)18	TGCCTAGCCCATGAAAGG	59.75	ATCTAGATCGGGATGGAGAAC	57.146	203	1A:191604137-191604339:203:(CT)18								scaffold2861:112981-113169:189:(CT)8:yes
1A_IGR_SSR_504	(TTCA)5	CTCCCAAAAATGCCGTTG	60.042	GCTGGAGAGAGAAGGGGC	60.032	154	1A:191635830-191635983:154:(TTCA)5								scaffold12877:13543-13696:154:(TTCA)5:no
1A_IGR_SSR_505	(GCAC)5	GACGAGTGGCCCGAATTA	59.604	TCCTCTCCTTTTGCCGTG	59.91	180	1A:191727715-191727894:180:(GCAC)5
1A_IGR_SSR_506	(AGA)23	ATCGATGCCCGTGTGAGT	60.079	CACGGGTAGAAGTCCCTCA	58.654	265	1A:191858336-191858600:265:(AGA)23
1A_IGR_SSR_507	(TC)16	TCCCACCAGTCAGAGGGT	58.974	CCGAGTGCGGAGAGTGAT	59.936	264	1A:192182294-192182557:264:(TC)16
1A_IGR_SSR_508	(AGAA)5	TGGTGGGTGGCTATTGCT	60.072	ATGCATGCTCCACGGATT	60.039	182	1A:192550286-192550467:182:(AGAA)5
1A_IGR_SSR_509	(AGCC)5	TTGCGGTGGCAAACAGTA	59.826	GCCATGCCTCTGCTCTGT	60.105	173	1A:192551230-192551402:173:(AGCC)5	Scaffold1928398:16886-17058:173:(GGCT)5:no		TGAC_WGS_monococcum_v1_contig_911451:6071-6257:187:(AGCC)5:no
1A_IGR_SSR_510	(CTT)7	CCAGATCGGTTTCGGATG	59.998	TTCAAGCTGCAGCAATCG	59.808	265	1A:193061454-193061718:265:(CTT)7	Scaffold2699330:4224-4488:265:(AAG)7:no		TGAC_WGS_monococcum_v1_contig_2060976:161-419:259:(CTT)5:yes					scaffold56691:31967-32225:259:(CTT)5:yes
1A_IGR_SSR_511	(CA)10	TTGGTCATGCCGGTTTTT	59.9	GGCTTCATCCAACGAGCA	60.937	280	1A:193190988-193191267:280:(CA)10
1A_IGR_SSR_512	(TC)15	CATCATCCCGGTGCTCTC	60.164	TCTTGGGCAATCTTTCGG	59.725	280	1A:194525634-194525913:280:(TC)15
1A_IGR_SSR_513	(TC)11	CTGCAGGACAACTCGCCT	60.138	TGGTGCTTTTTGGTGTGC	59.221	276	1A:195054775-195055050:276:(TC)11
1A_IGR_SSR_514	(ATAG)10	TGACTGCTCGTCAAGGCA	60.281	CCACTCAACCGTGCACAA	60.297	193	1A:195120617-195120809:193:(ATAG)10
1A_IGR_SSR_515	(CAT)15	GTCCGGTCAAAGCTCCCT	60.199	GCCTCCTAGGATGGACGG	60.578	218	1A:195377212-195377429:218:(CAT)15	Scaffold4155908:3822-4054:233:(ATG)20:yes
1A_IGR_SSR_516	(TC)10	CATTCTGGCACCCTCCAG	60.197	AGAGGGGGAAGAACACCG	60.04	228	1A:195735379-195735606:228:(TC)10
1A_IGR_SSR_517	(ACA)14	TTCGCACCCCTGTTATTCA	60.057	GCAGTGCTCGTCCCACTT	59.988	266	1A:196014840-196015105:266:(ACA)14
1A_IGR_SSR_518	(CT)18	TTCCCACCACCTGGAGAA	60.012	GTGTGGGAGAGGGGTGTG	59.922	177	1A:196400226-196400402:177:(CT)18
1A_IGR_SSR_519	(AG)15	CGAGCACGAATATGGTGG	58.591	ACGCGGTTGATGCATTTT	60.08	247	1A:196436171-196436417:247:(AG)15
1A_IGR_SSR_520	(CGAC)5	CCGCGGAGAAACAAGAAA	59.917	GGGAGAGGACCGGGTG	59.964	179	1A:196682577-196682755:179:(CGAC)5								scaffold16568:38928-39106:179:(CGAC)5:no
1A_IGR_SSR_521	(AGA)11	AAGCCCAAGACTGTCCCC	60.048	TTTTGCCATTGGGTGGTT	59.75	213	1A:197100738-197100950:213:(AGA)11	Scaffold255633:46746-46955:210:(AGA)10:yes	TGAC_WGS_durum_v1_contig_542114:935-1144:210:(AGA)10:yes				TGAC_WGS_strongfield_v1_contig_342070:425-634:210:(AGA)10:yes
1A_IGR_SSR_522	(AG)13	TGGGAGCATCAGGTGGAT	60.003	CAGGTTTCCCGGATGATG	59.843	252	1A:197503842-197504093:252:(AG)13		TGAC_WGS_durum_v1_contig_2628320:1045-1290:246:(AG)10:yes				TGAC_WGS_strongfield_v1_contig_287751:1066-1311:246:(AG)10:yes		scaffold30617:72575-72829:255:(AG)12:yes
1A_IGR_SSR_523	(AC)24	TTGGCCCCCTCAACTACTC	60.058	CGCTACGGTGGATGGAAG	60.216	277	1A:197879800-197880076:277:(AC)24		TGAC_WGS_durum_v1_contig_2601055:1226-1478:253:(AC)9:yes
1A_IGR_SSR_524	(TCC)7	CCACCGCGGTCATAGTGT	60.557	CGGTAACGCATCCTCGTC	60.225	274	1A:198395336-198395609:274:(TCC)7
1A_IGR_SSR_525	(ACA)8	TGCCGTCACCTCTCATCA	59.9	TGCCAGAGCCATGAGTTG	59.465	267	1A:198400267-198400533:267:(ACA)8	Scaffold4823894:13153-13416:264:(ACA)7:yes							scaffold20321:18909-19166:258:(ACA)5:yes
1A_IGR_SSR_526	(TTA)9	CGTAAGGCCCGTCTCAAA	59.792	TCAAGTTGTCATCCCGTACAA	59.036	200	1A:198597159-198597358:200:(TTA)9								scaffold11316:20057-20265:209:(TTA)12:yes
1A_IGR_SSR_527	(TTTA)6	GGGAATCCGGTCGCTACT	60.034	GCGTGTGGGCAAAATCTC	60.21	278	1A:198611952-198612229:278:(TTTA)6								scaffold16801:16074-16357:284:(TTTA)7:yes
1A_IGR_SSR_528	(GA)11	TGCTGTAGGGCTCTCAACG	60.144	TCCACGATGAGGAGGGAG	59.695	279	1A:199324312-199324590:279:(GA)11
1A_IGR_SSR_529	(CCT)12	GTTCAGGCACCTGGTCGT	59.665	TTGAGGGTGAGGTGGAGG	59.579	231	1A:199874357-199874587:231:(CCT)12	Scaffold2506227:3556-3807:252:(CCT)10:yes	TGAC_WGS_durum_v1_contig_5431992:475-726:252:(CCT)10:yes				TGAC_WGS_strongfield_v1_contig_5053694:475-726:252:(CCT)10:yes
1A_IGR_SSR_530	(TTG)19	GACTTGCCAATTTGTTGGG	58.961	AACATGTTCCTTTTTGCATGA	58.134	261	1A:199984895-199985155:261:(TTG)19
1A_IGR_SSR_531	(TTG)7	TGCCAGAGCCATGAGTTG	59.465	ATGATTTGCATGGGTCCG	60.291	259	1A:201679479-201679737:259:(TTG)7	Scaffold2243768:5547-5820:274:(TTG)7:no
1A_IGR_SSR_532	(TC)21	GATAAGGTGAGGAGGAGTGGA	58.187	TCCCTCCCCTAGAGCTGC	60.452	247	1A:201748057-201748303:247:(TC)21
1A_IGR_SSR_533	(AG)16	AGCCACAAGTTGGCAAGC	59.992	GGGTTGGCTGGCTAGTGA	59.787	233	1A:202170573-202170805:233:(AG)16
1A_IGR_SSR_534	(AG)26	AGCCCCTGGTGTATTGGC	60.893	TCGTGGTCCCACTTCCTC	59.585	276	1A:202866788-202867063:276:(AG)26
1A_IGR_SSR_535	(TC)20	TAGCGGGATTTTTGCTCG	59.907	AAGGATCAGGGGGCTCAG	60.152	269	1A:203085985-203086253:269:(TC)20
1A_IGR_SSR_536	(AGA)10	GCCGTCTCCCACAGAGAA	59.911	TCAAATATTCGCCTCCGC	59.727	232	1A:203253426-203253657:232:(AGA)10
1A_IGR_SSR_537	(CT)20	CCAGTGCGGATTGCCTAC	60.225	CGGGTTGCAATAGTTGCTT	58.785	241	1A:203699177-203699417:241:(CT)20
1A_IGR_SSR_538	(AG)14	TGTCCTCAAGCGAAAACCA	60.374	AGCCATCACTTCCCGACA	60.205	272	1A:203999722-203999993:272:(AG)14	Scaffold4052381:2716-2987:272:(AG)14:no					TGAC_WGS_strongfield_v1_contig_2289013:273-544:272:(AG)9:yes
1A_IGR_SSR_539	(CA)16	TTCGTTGGCACCACACAC	60.14	AGTCCCGTGCCATCTCAG	59.775	151	1A:204337597-204337747:151:(CA)16	Scaffold3057249:23125-23285:161:(CA)21:yes
1A_IGR_SSR_540	(CCTG)6	TGCGGATGGAGGAGAAAG	59.868	TCCGGTAATCTGCTTCGC	59.907	218	1A:205558774-205558991:218:(CCTG)6		TGAC_WGS_durum_v1_contig_5414718:1473-1690:218:(CCTG)6:no				TGAC_WGS_strongfield_v1_contig_5045575:1473-1690:218:(CCTG)6:no		scaffold70570:2908-3125:218:(CCTG)6:no
1A_IGR_SSR_541	(GA)12	GCGTGCGACAGAATTGAA	59.495	CAATGGCCTTGCTCTTGG	60.344	252	1A:206495538-206495789:252:(GA)12
1A_IGR_SSR_542	(AAAT)5	GCTCCTGGTCAGAACCCA	59.749	GGTAGAGCCGCAGCAGTG	60.733	273	1A:206857567-206857839:273:(AAAT)5	Scaffold98454:12326-12602:277:(AAAT)6:yes	TGAC_WGS_durum_v1_contig_177300:1960-2236:277:(AAAT)6:yes				TGAC_WGS_strongfield_v1_contig_5039487:2047-2319:273:(AAAT)5:no
1A_IGR_SSR_543	(GA)20	ACAGGAGGCACTACGGCA	60.426	CGATGCAGTTGAGGGCTT	59.942	201	1A:207213582-207213782:201:(GA)20	Scaffold491280:29376-29576:201:(GA)20:no
1A_IGR_SSR_544	(TCTCCA)11	ACCAGACGCGAAGCAGTC	60.146	CAGAACGGACCAAAGACGA	59.815	207	1A:207544517-207544723:207:(TCTCCA)11	Scaffold1355201:8049-8225:177:(TCTCCA)5:yes
1A_IGR_SSR_545	(CT)16	TGCGACCATGCTTGAAGA	60.071	TGAAAACTTGAATGCTGGCTT	59.875	241	1A:208018913-208019153:241:(CT)16
1A_IGR_SSR_546	(TA)10	TCGCAAGCCCCATTTAGA	60.298	CACCAATCTGCTTGCACCT	59.846	234	1A:208176177-208176410:234:(TA)10
1A_IGR_SSR_547	(AC)13	AGGACAAAAACCGGTGGG	60.748	GGGCTCGTGTAACCATCG	60.072	225	1A:208396234-208396458:225:(AC)13	Scaffold1313972:12797-13019:223:(AC)12:yes	TGAC_WGS_durum_v1_contig_2603818:1781-2003:223:(AC)12:yes
1A_IGR_SSR_548	(AG)22	GTCGCTTGGAGGTGTCGT	59.827	ATGGGAGAAGGGTTTGCC	59.862	264	1A:209014788-209015051:264:(AG)22	Scaffold1718132:6623-6880:258:(AG)19:yes
1A_IGR_SSR_549	(TGG)7	CGGACGAATCACCACCTC	60.046	AGTGGGTGACAATGGCCT	58.886	266	1A:209189707-209189972:266:(TGG)7		TGAC_WGS_durum_v1_contig_193466:2182-2447:266:(TGG)7:no
1A_IGR_SSR_550	(TG)13	TGGCATGTTGGGTGAGTG	60.088	TGGCATTTGTAATACCCTTGT	57.064	250	1A:209386431-209386680:250:(TG)13		TGAC_WGS_durum_v1_contig_2611184:715-961:247:(TG)12:yes	TGAC_WGS_monococcum_v1_contig_941453:2320-2554:235:(TG)6:yes
1A_IGR_SSR_551	(CT)18	GGGGGCCATAGGTTTCAC	60.135	TACGGCACAGAGGCCATT	60.225	225	1A:209534740-209534964:225:(CT)18
1A_IGR_SSR_552	(CA)22	CACCGTCCATCTTGGGAC	59.885	TGAGGAGACACGCTTAGGG	58.969	222	1A:209918970-209919191:222:(CA)22
1A_IGR_SSR_553	(CA)14	TGGAGGATCCATGTCCAAA	59.833	TGCGCTGTTTGCGAATAA	60.096	243	1A:210281976-210282218:243:(CA)14
1A_IGR_SSR_554	(CT)18	TACATCCTCCCCGACAGC	59.585	GGGGGAGGCTTCTCCAAT	61.345	220	1A:210293406-210293625:220:(CT)18
1A_IGR_SSR_555	(TA)13	TGCCTCCCAACCTTTTACC	59.918	TAGGGGTGGGGGTGTTTT	60.019	265	1A:210361039-210361303:265:(TA)13								scaffold59203:7064-7314:251:(TA)6:yes
1A_IGR_SSR_556	(TG)20	AATTAGGGGGAGGGGAGG	60.081	TACACGCATGGTCGTTGC	60.282	250	1A:210433980-210434229:250:(TG)20	Scaffold55772:10041-10292:252:(CA)21:yes					TGAC_WGS_strongfield_v1_contig_700344:1705-1950:246:(TG)18:yes
1A_IGR_SSR_557	(TAG)7	TGGCATCCCTGATGGTCT	60.003	CCTTCCTTTGCAGCGTGT	59.984	181	1A:210588505-210588685:181:(TAG)7
1A_IGR_SSR_558	(AC)15	GCTTGCACCTAGGTCGTGAT	60.285	AGGCTCGTTTGGCCTTTT	59.813	279	1A:210612125-210612403:279:(AC)15
1A_IGR_SSR_559	(TC)10	CATCTTCATCATCCCGGC	59.964	CTATGGCTCCTGCCGGTT	61.168	241	1A:210766830-210767070:241:(TC)10
1A_IGR_SSR_560	(CGAA)5	GGATCGAAGGGGCAGTTT	60.011	CAACCACACCACACTGGG	59.339	248	1A:211212483-211212730:248:(CGAA)5		TGAC_WGS_durum_v1_contig_2633459:189-436:248:(CGAA)5:no
1A_IGR_SSR_561	(TA)10	TTCCTCAGCTTGCCCTTG	60.064	TCAACCGCTTCGAAAAACA	60.364	248	1A:211308726-211308973:248:(TA)10	Scaffold2495310:4436-4679:244:(TA)8:yes
1A_IGR_SSR_562	(TG)14	CAAGCCCCATTTGGACAC	59.893	GTTCGCTCGCTCTGGTTC	59.663	257	1A:211422392-211422648:257:(TG)14
1A_IGR_SSR_563	(GA)16	CAAAGGAAAAGTGCCCACC	60.48	CAAAACGACGTTCTCGGG	60.231	144	1A:211714465-211714608:144:(GA)16	Scaffold3627237:3012-3175:164:(TC)26:yes					TGAC_WGS_strongfield_v1_contig_2189070:3117-3258:142:(GA)15:yes		scaffold93702:27109-27238:130:(GA)9:yes
1A_IGR_SSR_564	(GA)18	AGTTGGACCTCGGGAAGC	60.199	GAGGACAATGGGTGGTCG	59.885	214	1A:212081861-212082074:214:(GA)18	Scaffold19975:15822-16033:212:(GA)17:yes	TGAC_WGS_durum_v1_contig_188728:5525-5736:212:(GA)17:yes
1A_IGR_SSR_565	(AG)15	TGGGCATGTTCAGTTTGG	59.001	GGCCACTACAGCAATGGG	60.072	201	1A:212366495-212366695:201:(AG)15
1A_IGR_SSR_566	(GA)11	GGCGTGTGGCTGGTATTC	60.08	CCGGATAGGTAGGCACCC	60.295	153	1A:212950859-212951011:153:(GA)11			TGAC_WGS_monococcum_v1_contig_2198114:4621-4760:140:(GA)7:yes
1A_IGR_SSR_567	(GA)10	GGCGTGGTTCAGATTTGG	60.048	GTACGCCGGCTGCTAAAA	59.976	159	1A:213542589-213542747:159:(GA)10								scaffold80692:101054-101204:151:(GA)6:yes
1A_IGR_SSR_568	(AT)11	CAGCCCATGTGTGGAACA	60.088	GCTACAATGGACCGCCAC	60.08	269	1A:214465436-214465704:269:(AT)11	Scaffold405078:1097-1381:285:(AT)18:yes	TGAC_WGS_durum_v1_contig_519771:623-907:285:(AT)18:yes
1A_IGR_SSR_569	(TGG)10	CACACTAGCGACGCATGG	60.003	TTCTGCATCCGTGGGAAT	60.006	137	1A:214519336-214519472:137:(TGG)10	Scaffold4056197:530-651:122:(TGG)5:yes	TGAC_WGS_durum_v1_contig_2700348:310-431:122:(TGG)5:yes				TGAC_WGS_strongfield_v1_contig_2250903:310-446:137:(TGG)10:no		scaffold18072:32247-32369:123:(TGG)5:yes
1A_IGR_SSR_570	(TC)11	AAGAAGGTGGCAAAAATGGA	59.546	AGCGCCTCCTCACACAAA	60.557	271	1A:214543699-214543969:271:(TC)11
1A_IGR_SSR_571	(GAA)10	CAATCTCGGAGGGGCTCT	60.303	ACTGACCATGGGCCTTGA	60.046	241	1A:214786377-214786617:241:(GAA)10
1A_IGR_SSR_572	(AG)11	ACCACGGTTGAAGAACGC	59.682	CTCGCGTGGGTCTGTTCT	59.98	247	1A:214854025-214854271:247:(AG)11
1A_IGR_SSR_573	(AG)10	CCAAGGAGAACCAGGCAA	59.755	CATCCCTCTCCCTCGACA	59.695	231	1A:214985569-214985799:231:(AG)10
1A_IGR_SSR_574	(AGAA)7	AAGGCATCCCCTCTTTCG	60.15	GCATCCTTCGCTTTCACC	59.327	203	1A:215539258-215539460:203:(AGAA)7		TGAC_WGS_durum_v1_contig_498317:73-279:207:(AGAA)8:yes
1A_IGR_SSR_575	(CTTT)5	GGCTTGGCATGGTGTGA	60.204	GCTTGTCGACGGTCTTGG	60.402	165	1A:215600355-215600519:165:(CTTT)5	Scaffold490053:17264-17427:164:(CTTT)5:no					TGAC_WGS_strongfield_v1_contig_291580:3544-3708:165:(CTTT)5:no
1A_IGR_SSR_576	(AG)15	CCGTTTTTCTTAGTTCGATCC	57.875	TCCTCCACACACATAGACACA	57.487	266	1A:216121922-216122187:266:(AG)15
1A_IGR_SSR_577	(TCTTT)5	TTCTGAGAAGCGGCCAAC	60.072	GTGGCAGACTGAACCGCT	59.988	180	1A:216590661-216590840:180:(TCTTT)5
1A_IGR_SSR_578	(CCTCT)5	ACTAGGCGCCAGCATTTG	59.972	ACGTCGTGCAAAGGAAGC	59.992	231	1A:216605637-216605867:231:(CCTCT)5		TGAC_WGS_durum_v1_contig_32375:2085-2315:231:(CCTCT)5:no
1A_IGR_SSR_579	(TTG)7	AGCCATGAGTTGGTTGCG	60.84	CACCCACAAAAATCTCCCTG	60.345	275	1A:216635202-216635476:275:(TTG)7
1A_IGR_SSR_580	(AG)10	GCGCGTAGCCTCCTACTG	59.722	AAGATCCTGGACCGAGGC	60.16	189	1A:217965053-217965241:189:(AG)10
1A_IGR_SSR_581	(AG)10	CCAGGCCTCTCTCCCATT	60.152	TCGCTGAACAGCCCAAGT	60.557	271	1A:218166297-218166567:271:(AG)10
1A_IGR_SSR_582	(AG)12	TAATTTGAAACGGCGGGA	60.005	TGTGGAGGCTGCTGGATT	60.363	166	1A:218421157-218421322:166:(AG)12		TGAC_WGS_durum_v1_contig_2626841:335-498:164:(AG)11:yes
1A_IGR_SSR_583	(GCCCA)5	ATTTGTGCAGCCCACGTT	60.12	AAGGTGGGGAGTGTGGGT	60.219	224	1A:218740964-218741187:224:(GCCCA)5		TGAC_WGS_durum_v1_contig_304987:2632-2855:224:(GCCCA)5:no
1A_IGR_SSR_584	(GAG)7	GCGAAGGTCGTCACGAAG	60.557	TCCATGCCAAAACCACCT	59.893	123	1A:218857618-218857740:123:(GAG)7	Scaffold3775325:571-698:128:(GAG)7:no		TGAC_WGS_monococcum_v1_contig_71224:343-464:122:(GAG)5:yes					scaffold78645:60828-60970:143:(GAG)12:yes
1A_IGR_SSR_585	(AG)14	TCCCAACAAACACACCACA	59.359	TTCATGCCACGTTTACAACAA	60.022	258	1A:218922177-218922434:258:(AG)14
1A_IGR_SSR_586	(GT)10	TCGGTCTCTCGAAGGTGC	60.071	GGTACTGAGCGCGTATGCT	59.068	271	1A:218929230-218929500:271:(GT)10
1A_IGR_SSR_587	(TG)35	ACTGCCCTTGTTGATTCG	57.137	CCTAAAAAGCAGCGGCATA	59.063	280	1A:218940888-218941167:280:(TG)35
1A_IGR_SSR_588	(CT)10	GGTCCACCCCTTGGCTAT	59.737	GTTTGGAGGGGGTGGTTC	60.152	245	1A:219519052-219519296:245:(CT)10						TGAC_WGS_strongfield_v1_contig_374210:456-699:244:(CT)9:yes
1A_IGR_SSR_589	(GA)21	TGGTGGCAGACGAAGTCA	59.946	TGCCAAGTCACCAAGATACG	59.716	181	1A:219943382-219943562:181:(GA)21						TGAC_WGS_strongfield_v1_contig_5038481:1314-1478:165:(GA)14:yes
1A_IGR_SSR_590	(TCT)7	TCCTGAACGAAGCCGAAG	60.064	GATGGCTCGGATGAGTGG	60.164	257	1A:220182693-220182949:257:(TCT)7		TGAC_WGS_durum_v1_contig_699149:4179-4441:263:(TCT)9:yes				TGAC_WGS_strongfield_v1_contig_5026271:4185-4444:260:(TCT)8:yes
1A_IGR_SSR_591	(TTG)7	CATGTGCCAGAGCCATGA	60.38	GCAGATGAACAGGGCAGG	60.363	126	1A:220215613-220215738:126:(TTG)7
1A_IGR_SSR_592	(TACA)5	TGCGCCAAACACTTAAACA	58.894	CGTTCACGGTATGTGAAAACA	59.497	168	1A:220687496-220687663:168:(TACA)5	Scaffold2328612:10343-10510:168:(TACA)5:no
1A_IGR_SSR_593	(CT)22	TTCGATAAGGCAGAGGCG	60.049	ATCACACCTACCAGCGGC	59.663	249	1A:221301338-221301586:249:(CT)22
1A_IGR_SSR_594	(TC)28	GGCAAATCATGCCAGCTT	59.763	TGTCCTTCATATACGCGCTG	59.856	280	1A:221505092-221505371:280:(TC)28
1A_IGR_SSR_595	(GA)10	CGTGAGCTCCGTTAGCGA	61.277	CTAACCCTAGCCACCGCC	60.615	274	1A:221534633-221534906:274:(GA)10
1A_IGR_SSR_596	(TCTG)6	TCCCAGTCCACGCATTTT	60.048	GGGTCCTTGGCAACTGAA	59.605	201	1A:222076385-222076585:201:(TCTG)6	Scaffold1807222:8845-9045:201:(CAGA)6:no					TGAC_WGS_strongfield_v1_contig_152947:1859-2059:201:(TCTG)6:no
1A_IGR_SSR_597	(TAC)8	ATGGAGCTGTTCTCCCCC	60.008	GCCAGGCTCGATTCAAAA	59.883	130	1A:222786342-222786471:130:(TAC)8								scaffold74697:26553-26675:123:(TAC)6:yes
1A_IGR_SSR_598	(AT)10	GAACGAAGGGAAGGCGAT	60.158	AAAAGTCCGCGCTAAGGAA	59.967	169	1A:222927746-222927914:169:(AT)10							Scaffold33915:111221-111407:187:(AT)8:yes	scaffold1460:140645-140831:187:(AT)8:yes
1A_IGR_SSR_599	(AG)14	TCATGGCACAGAGGCAGA	60.07	CCGTACGTCAGACGAGCC	60.426	172	1A:223015264-223015435:172:(AG)14
1A_IGR_SSR_600	(GT)11	GCTCAGCTCAGTTGCCGT	60.304	CTCGCTGAGGCAGACACA	59.831	186	1A:223255980-223256165:186:(GT)11
1A_IGR_SSR_601	(TACCTA)5	TGGAGCAGCAATTCAAAGG	59.933	CCCACCAGATTAACGGTCC	60.18	268	1A:223505198-223505465:268:(TACCTA)5	Scaffold591649:45910-46177:268:(TAGGTA)5:no	TGAC_WGS_durum_v1_contig_2623877:866-1133:268:(TACCTA)5:no
1A_IGR_SSR_602	(TAAA)5	TAACTGGAAGGGAGGCCC	60.003	AGGTTACCTCAACGGGGA	57.911	249	1A:224043882-224044130:249:(TAAA)5
1A_IGR_SSR_603	(TG)10	TGTGCCCTCAGCATTGAA	59.908	TTGGGCGTGACTGTGCTA	59.978	271	1A:224436955-224437225:271:(TG)10
1A_IGR_SSR_604	(ACAT)11	TTGATGAGGCATGGAGCA	59.862	CACCTCGCCCGTCTTCTA	59.935	271	1A:224551130-224551400:271:(ACAT)11	Scaffold707964:5031-5297:267:(ACAT)10:yes	TGAC_WGS_durum_v1_contig_191664:208-474:267:(ACAT)10:yes	TGAC_WGS_monococcum_v1_contig_2214570:1017-1265:249:(ACAT)5:yes			TGAC_WGS_strongfield_v1_contig_154691:208-474:267:(ACAT)10:yes
1A_IGR_SSR_605	(TGA)8	TCCCAAGATGGGAGGGTT	60.256	CACACTCACTTGGCGACG	60.018	201	1A:224917608-224917808:201:(TGA)8
1A_IGR_SSR_606	(GA)15	AAGTGGTGATGAAGCGCC	59.794	CTCCTCAAAGCAGCCCAA	60.064	182	1A:224953660-224953841:182:(GA)15	Scaffold1576897:5939-6120:182:(GA)15:no	TGAC_WGS_durum_v1_contig_2578037:3659-3840:182:(GA)15:no
1A_IGR_SSR_607	(CCCAT)5	GAAAGCCTGCATGCCACT	59.95	AGGCGTAGGATTGCACCA	60.225	167	1A:225271208-225271374:167:(CCCAT)5	Scaffold135279:18961-19127:167:(CCCAT)5:no	TGAC_WGS_durum_v1_contig_171870:2713-2879:167:(CCCAT)5:no				TGAC_WGS_strongfield_v1_contig_5031142:60-226:167:(CCCAT)5:no		scaffold133401:24150-24321:172:(CCCAT)6:yes
1A_IGR_SSR_608	(CT)10	GGCGTATTACCCGGTGTG	59.799	CTAGCTTGTGGAGGGCCA	59.935	258	1A:225595700-225595957:258:(CT)10	Scaffold146613:30426-30685:260:(CT)11:yes					TGAC_WGS_strongfield_v1_contig_161197:4958-5217:260:(CT)11:yes
1A_IGR_SSR_609	(CT)13	ACGAAAAGGACCACGCAA	60.24	CTTTCCTCCATTCGAGCG	59.471	280	1A:225844353-225844632:280:(CT)13	Scaffold362004:30299-30570:272:(AG)9:yes
1A_IGR_SSR_610	(CT)15	GCAGACTCCAACGGCCTA	59.942	GTTTGGTGCTCCCTGTGC	60.255	280	1A:225981491-225981770:280:(CT)15
1A_IGR_SSR_611	(CT)19	TCATTCGGTCATGTTGGC	58.95	GCGAAATATGGCATTGGC	60.004	161	1A:225989349-225989509:161:(CT)19
1A_IGR_SSR_612	(CA)12	TCAGCGCCAAACCAATTT	60.197	CTGCCCTGTCGCTGTTTT	59.984	204	1A:226165375-226165578:204:(CA)12	Scaffold1976037:2415-2618:204:(CA)12:no	TGAC_WGS_durum_v1_contig_175861:8510-8713:204:(CA)12:no
1A_IGR_SSR_613	(AG)11	CACCGACAGGCAAACCAT	60.534	TTTTTGGTGGGTTTCCCAT	60.014	278	1A:226363787-226364064:278:(AG)11	Scaffold362004:8797-9069:273:(AG)9:yes					TGAC_WGS_strongfield_v1_contig_154007:980-1252:273:(AG)9:yes
1A_IGR_SSR_614	(CT)16	GCCCTTCTTCTCCTTGGG	59.731	TCTGACCGTTGGAACACG	59.18	245	1A:226480989-226481233:245:(CT)16
1A_IGR_SSR_615	(GATA)5	AGCGGAGAGGGGTACAGC	60.372	GTCTCCTCTCAGCGCAGC	59.97	264	1A:226866775-226867038:264:(GATA)5			TGAC_WGS_monococcum_v1_contig_9096:10374-10632:259:(GATA)5:no
1A_IGR_SSR_616	(AG)18	GGGTCTTCAAGCAGTCCG	59.34	CAACCTTGCTGCCTCCAT	59.787	230	1A:227176863-227177092:230:(AG)18
1A_IGR_SSR_617	(CT)13	GTCCTGAGCGGGTTGAGA	59.911	TGATGCTTCGGGGAATGT	60.006	170	1A:227260637-227260806:170:(CT)13					TGAC_WGS_speltoides_v1_contig_205535:2741-2898:158:(CT)17:yes			scaffold25089:3485-3644:160:(CT)8:yes
1A_IGR_SSR_618	(GA)11	AGTGCTGGGCATGTTCGT	60.279	TCAGTGGTCCCGTGTCCT	60.088	184	1A:227805685-227805868:184:(GA)11	Scaffold266282:24969-25166:198:(GA)18:yes		TGAC_WGS_monococcum_v1_contig_8743:9436-9615:180:(GA)12:yes
1A_IGR_SSR_619	(GA)10	TTGCAATGCGTTGAAACAA	59.828	CGCCCATTAAGAGTTGCC	59.226	280	1A:227817793-227818072:280:(GA)10
1A_IGR_SSR_620	(CTTA)5	AGCCTGACAACTGTGGTGC	59.888	TGGGTGACCTCTTGGGAA	60.012	192	1A:228009865-228010056:192:(CTTA)5								scaffold25963:2365-2576:212:(CTTA)10:yes
1A_IGR_SSR_621	(TAC)23	GCGGGATGAGGTGAAGC	60.316	TGGATTTGAGGGACTCATTG	58.487	274	1A:228478782-228479055:274:(TAC)23
1A_IGR_SSR_622	(ACA)7	TTGCAAGTGTTGTTGGCG	60.446	AAGCGTGCGGAGAATGTC	59.95	278	1A:228583984-228584261:278:(ACA)7
1A_IGR_SSR_623	(AC)25	TTCCAGAAGCAAGTGGAAGAA	59.978	ATGCATTTGGTGGAACCC	59.144	257	1A:228767521-228767777:257:(AC)25
1A_IGR_SSR_624	(GA)18	CGACATTCGTCCCTTTGG	60.04	GTATCTGCGATGCCCACC	60.039	221	1A:228990786-228991006:221:(GA)18	Scaffold3755928:19501-19705:205:(GA)11:yes	TGAC_WGS_durum_v1_contig_265134:11500-11704:205:(GA)11:yes
1A_IGR_SSR_625	(AAG)7	TAAACCCTAGCGGGCTGA	59.371	TAGAGAGGGGTGCCAACG	59.781	246	1A:229007719-229007964:246:(AAG)7						TGAC_WGS_strongfield_v1_contig_159242:1309-1554:246:(AAG)7:no
1A_IGR_SSR_626	(GAG)7	AACAGCGAAAAACTGGCG	59.988	TCAGCGGGAGCAAAAGAG	60.216	230	1A:229090356-229090585:230:(GAG)7								scaffold10144:52370-52593:224:(GAG)5:yes
1A_IGR_SSR_627	(AC)10	TCGGCAAAGTAGGCGATT	59.375	CATGTTTGCGGGCGTATAG	60.103	280	1A:229424906-229425185:280:(AC)10
1A_IGR_SSR_628	(TG)21	CGTGTCTTCCATGGGTCA	58.955	GGACACGGGCAACTTCTG	60.246	211	1A:229868473-229868683:211:(TG)21
1A_IGR_SSR_629	(TG)23	CAGACCTTGTGCTGGGCT	59.98	CTGACGCACTCCAACGTG	60.018	269	1A:229872863-229873131:269:(TG)23	Scaffold1188533:19203-19483:281:(TG)28:yes							scaffold90593:2597-2853:257:(TG)11:yes
1A_IGR_SSR_630	(TGT)7	ATTCGGGGCTTTGGAAGA	60.538	TCAACAGCTTTCCTCGGG	59.91	217	1A:230220679-230220895:217:(TGT)7			TGAC_WGS_monococcum_v1_contig_977598:1784-1997:214:(TGT)6:yes			TGAC_WGS_strongfield_v1_contig_437327:1777-1993:217:(TGT)7:no
1A_IGR_SSR_631	(AG)12	TCCAGCGGGTGGATCTTA	60.153	GCTTGTCAGCACGGGAGT	59.988	220	1A:230245838-230246057:220:(AG)12	Scaffold4660229:15112-15345:234:(AG)19:yes	TGAC_WGS_durum_v1_contig_5405743:2626-2851:226:(AG)15:yes				TGAC_WGS_strongfield_v1_contig_2172624:2599-2848:250:(AG)18:yes
1A_IGR_SSR_632	(AAC)7	GCCACCGCACCTCTTCTA	59.942	CCAAAGTTGCCTACCCCA	59.491	153	1A:230418324-230418476:153:(AAC)7
1A_IGR_SSR_633	(TGTT)5	TCTCCCCGAGAATTGCAC	59.718	ATAGCAGGATGGTCGGCA	60.186	159	1A:230550687-230550845:159:(TGTT)5						TGAC_WGS_strongfield_v1_contig_287103:3960-4118:159:(TGTT)5:no
1A_IGR_SSR_634	(CT)12	TCTTTATTGGACCGGGCA	60.002	ACGATGCCCCAATTCAAG	59.451	216	1A:230675634-230675849:216:(CT)12
1A_IGR_SSR_635	(TC)15	TGACCGGGCACCTTTTTA	60.042	CCCTGGAGCAACACAAAGA	59.815	159	1A:230675921-230676079:159:(TC)15								scaffold13996:17437-17559:123:(TC)8:yes
1A_IGR_SSR_636	(CA)11	AGTGGGCTATGTCGGTGC	59.663	TTCACTTGGGCCTGTGGT	60.088	131	1A:230775539-230775669:131:(CA)11								scaffold88153:2420-2544:125:(CA)7:yes
1A_IGR_SSR_637	(ATCA)5	CCAAACAAAGGTCCCACG	59.928	GAGGATGTGTATGCGGGC	60.039	213	1A:231050984-231051196:213:(ATCA)5
1A_IGR_SSR_638	(GTAT)6	CGGTTTTGATCACCGAGG	60.04	CGATCACACTCGCACCTG	59.973	150	1A:231246797-231246946:150:(GTAT)6	Scaffold2437600:3055-3204:150:(ATAC)6:no	TGAC_WGS_durum_v1_contig_248157:1915-2064:150:(GTAT)6:no				TGAC_WGS_strongfield_v1_contig_163831:6387-6536:150:(GTAT)6:no
1A_IGR_SSR_639	(AT)10	CCCATGACATCCCCATTC	59.485	AAGGACCACACCATACCAACA	60.141	252	1A:231270967-231271218:252:(AT)10
1A_IGR_SSR_640	(CA)70	CCAACCGAGCCAAACAAA	60.633	ACTAACGGTGTGGTCCGC	59.551	278	1A:231271899-231272176:278:(CA)70
1A_IGR_SSR_641	(AC)16	ACTGCCTCCTCACAACGC	59.988	AGAAAAGCGAGAGGCCGT	60.096	219	1A:231275538-231275756:219:(AC)16			TGAC_WGS_monococcum_v1_contig_920680:4217-4417:201:(AC)8:yes			TGAC_WGS_strongfield_v1_contig_303532:503-721:219:(AC)16:no
1A_IGR_SSR_642	(TC)16	TGAAGGGGTATGGGCAGA	59.998	GAGCCGATGTGACCCAGT	59.618	177	1A:231282937-231283113:177:(TC)16
1A_IGR_SSR_643	(CT)16	CAGAAAGTATGCGCTCACGA	60.157	AAGGTAGAGGGGGCGAAA	59.623	262	1A:231295432-231295693:262:(CT)16
1A_IGR_SSR_644	(AG)25	CCTGAAAAGTGCGGCAAC	60.39	GAGGAGGCGTGGAGCATA	59.9	190	1A:231503904-231504093:190:(AG)25			TGAC_WGS_monococcum_v1_contig_921138:2108-2273:166:(AG)9:yes
1A_IGR_SSR_645	(TTC)11	GGAACTGGTTCATTTGGGG	60.157	GAAGCCGTCTCCCACAGA	59.911	241	1A:231615367-231615607:241:(TTC)11
1A_IGR_SSR_646	(TC)24	GCAAGTTGAGAGAGGGCG	59.656	CCCTTTTAGCCTCCTCGC	59.91	224	1A:231874820-231875043:224:(TC)24
1A_IGR_SSR_647	(TGT)20	GGGCGCAAAACTTGAATG	60.197	GGGTAGTACAGGGAGGCACA	59.989	280	1A:231919605-231919884:280:(TGT)20
1A_IGR_SSR_648	(CA)10	TACCAACTGTTCGCACGC	59.409	TTGCGCTTTTCCTAGAATCC	59.433	268	1A:232194090-232194357:268:(CA)10		TGAC_WGS_durum_v1_contig_171275:1452-1718:267:(CA)10:no
1A_IGR_SSR_649	(ATG)9	CCCCCTCTAGGCGACATT	60.027	GCCAGTGGCATATGGAGG	60.031	241	1A:232403079-232403319:241:(ATG)9
1A_IGR_SSR_650	(GT)14	GGACCCCGATTCCAAGTC	60.265	CACAAGGGGAGCCAAAGA	59.755	243	1A:232433913-232434155:243:(GT)14
1A_IGR_SSR_651	(GA)10	CGGCTTTTGTCGTTTGAGA	59.973	TAGTTCTCCCTCGGGGCT	59.755	249	1A:232438010-232438258:249:(GA)10
1A_IGR_SSR_652	(AGA)7	TTAATGTAGCGCTGGGGC	59.792	CCCTTGACATTTGGTGGC	59.893	213	1A:232468045-232468257:213:(AGA)7
1A_IGR_SSR_653	(TC)10	CGGGGCTGAGGGTATGTA	59.471	AGTGGTTGCACCGCAAAT	60.12	279	1A:232734297-232734575:279:(TC)10
1A_IGR_SSR_654	(TC)10	GTTCTCACTCGGGGCTGA	59.911	GCGCTTCAGCCTTTTCAA	60.22	280	1A:233148019-233148298:280:(TC)10
1A_IGR_SSR_655	(GA)15	GCCGGACTTTCCCTCTCT	59.334	CATCTTCATCATCCCGGC	59.964	279	1A:233351124-233351402:279:(GA)15
1A_IGR_SSR_656	(ATAG)6	GAGCTAGAGATCGGCCCC	59.869	GCACATGATCGATTGCGA	60.338	256	1A:233393649-233393904:256:(ATAG)6
1A_IGR_SSR_657	(TATC)8	GCGCTCGGAATTGCTCTA	60.205	TTTGGTTTTGGTTTGCGG	60.47	180	1A:233553272-233553451:180:(TATC)8
1A_IGR_SSR_658	(AC)11	TACCTCGAGCTGCCTTGC	60.249	TCTAGGGGTGGGAGGACC	59.846	132	1A:233610012-233610143:132:(AC)11	Scaffold545084:15446-15601:156:(AC)23:yes							scaffold14223:107017-107148:132:(AC)11:no
1A_IGR_SSR_659	(AGC)7	TGCAATATGCCCCCTGAT	59.841	CGTGCTTCCTGCTTGCAC	61.777	260	1A:234454046-234454305:260:(AGC)7						TGAC_WGS_strongfield_v1_contig_177101:935-1194:260:(AGC)7:no
1A_IGR_SSR_660	(ACAA)6	GCAACTCGTAACTGGGGG	59.086	CCTTCCATGCACACACCA	60.088	266	1A:234543413-234543678:266:(ACAA)6	Scaffold3142121:5842-6107:266:(TTGT)6:no							scaffold19362:55173-55438:266:(ACAA)6:no
1A_IGR_SSR_661	(ACCG)5	AGAACGGAAAGGTTGCCC	60.05	CTTGGCTTTGTTTGCGGT	59.84	278	1A:234817583-234817860:278:(ACCG)5
1A_IGR_SSR_662	(GTTT)6	GGGCTAGCTGGCTCATCA	60.056	GGATTGTGAGGTGGACCG	59.885	244	1A:234840308-234840551:244:(GTTT)6	Scaffold2330501:7158-7401:244:(GTTT)6:no	TGAC_WGS_durum_v1_contig_229020:1878-2121:244:(GTTT)6:no	TGAC_WGS_monococcum_v1_contig_941994:342-582:241:(GTTT)5:yes			TGAC_WGS_strongfield_v1_contig_2223114:1875-2118:244:(GTTT)6:no
1A_IGR_SSR_663	(CATA)9	TCCTATTTAAAAACGGAGGGA	57.761	GCAAAGTTTGACTTGACCCAA	60.139	161	1A:234856865-234857025:161:(CATA)9
1A_IGR_SSR_664	(CA)22	CGCACCCACACACATGA	59.592	AAATGATGCATTGCTTTTCAA	58.291	256	1A:234889451-234889706:256:(CA)22
1A_IGR_SSR_665	(TG)23	AGCAAAAACAGGAGGGGG	60.042	AAGTCGCTGGGGGAGTTC	60.199	196	1A:234891326-234891521:196:(TG)23	Scaffold1417964:4762-4961:200:(CA)25:yes					TGAC_WGS_strongfield_v1_contig_5034140:3602-3773:172:(TG)11:yes
1A_IGR_SSR_666	(AG)12	TTAGGCAATGGTGGTGCC	60.481	TCGTCAGCGGATAGAGCC	60.056	132	1A:234978990-234979121:132:(AG)12	Scaffold5390000:24686-24817:132:(AG)12:no							scaffold49769:18754-18881:128:(AG)10:yes
1A_IGR_SSR_667	(AGCT)5	CATTCGTGGATGCGTCTG	59.77	CCTCACAAGGCCAGGCTA	59.935	196	1A:235238811-235239006:196:(AGCT)5
1A_IGR_SSR_668	(AC)13	CAACTTTGGCGCAAGTGA	59.537	CGGCTCGAAAGTGTCGTT	59.984	258	1A:235325016-235325273:258:(AC)13								scaffold200782:10707-10954:248:(AC)8:yes
1A_IGR_SSR_669	(ACA)19	CCGCTTCTCCTTCAGGGT	60.34	GCGGGGTAGACCGAATTT	59.894	258	1A:235331529-235331786:258:(ACA)19
1A_IGR_SSR_670	(TG)16	TTCCCCGATCCCCTAAAC	59.679	CAGATCAGCAACCGCACA	60.584	259	1A:235338972-235339230:259:(TG)16
1A_IGR_SSR_671	(CTT)14	CAACTTCGATGACGGCCT	59.787	ACGGCTTCCAAACTGCAA	60.39	278	1A:235412634-235412911:278:(CTT)14	Scaffold396369:59428-59708:281:(CTT)15:yes							scaffold5981:9491-9792:302:(CTT)22:yes
1A_IGR_SSR_672	(CCT)9	CGCGCGGAATAACTCACT	59.972	GGAGGGAATGGAAGGGAA	59.79	276	1A:235445663-235445938:276:(CCT)9	Scaffold985121:13156-13431:276:(CCT)9:no					TGAC_WGS_strongfield_v1_contig_157154:10053-10328:276:(CCT)9:no
1A_IGR_SSR_673	(AG)14	CCAACCCACCTTCCCTTC	60.294	GGTGTCGGCGAGAATCAC	60.214	280	1A:235522460-235522739:280:(AG)14
1A_IGR_SSR_674	(GCAG)5	CTCCATGGATGCCAGAGC	60.324	ATCTACGCTACGCCACGC	60.003	261	1A:236001419-236001679:261:(GCAG)5	Scaffold5467254:25276-25536:261:(GCAG)5:no					TGAC_WGS_strongfield_v1_contig_50720:353-613:261:(GCAG)5:no
1A_IGR_SSR_675	(AC)12	ATGGAACGCTTCCGTGTC	59.637	CGGTAGGATGTGCGTGTG	59.679	204	1A:236287481-236287684:204:(AC)12		TGAC_WGS_durum_v1_contig_305159:596-803:208:(AC)14:yes						scaffold9177:57120-57317:198:(AC)9:yes
1A_IGR_SSR_676	(AGA)37	CGGGCGGCAAGTAAAAT	59.631	GTGAAGTGTGCCGTGCTG	60.026	259	1A:236447438-236447696:259:(AGA)37	Scaffold1485706:28767-28980:214:(TCT)22:yes
1A_IGR_SSR_677	(TCT)23	AACGCCGTCCTAAAAATGC	60.089	CAAGGTGACCACGCTTCA	59.348	266	1A:236575871-236576136:266:(TCT)23
1A_IGR_SSR_678	(AGCC)5	AGCTACTGTGCGTGTGCG	59.785	AAGGGTCAGAACGGGGTC	59.896	119	1A:236794937-236795055:119:(AGCC)5
1A_IGR_SSR_679	(AGC)7	GCTCAACTTCCCCTTCCC	59.587	CCACTCACTCCAACGGCT	59.82	277	1A:236801341-236801617:277:(AGC)7									1H:435564728-435565005:278:(AGC)5:yes
1A_IGR_SSR_680	(GGA)7	AGCCAGATCCATTGCAGC	59.907	TGATGCTCAGCCTCCCTC	60.028	175	1A:236829265-236829439:175:(GGA)7				TSL_WGS_sharonensis_v1_contig_137212:3195-3363:169:(GGA)6:yes	TGAC_WGS_speltoides_v1_contig_202551:2749-2917:169:(GGA)7:no	TGAC_WGS_strongfield_v1_contig_13511:16-184:169:(GGA)7:no	Scaffold18621:47291-47456:166:(GGA)5:yes
1A_IGR_SSR_681	(GA)14	GTCCCCAAGCAACCCTCT	60.048	TCCCCCTCCATCTTGACA	59.969	153	1A:237098998-237099150:153:(GA)14	Scaffold5600190:9400-9578:179:(TC)15:yes
1A_IGR_SSR_682	(GA)12	TGCGTGAGCAGAGGTGAG	59.831	CACGCCACGACGATACAC	59.685	258	1A:237191419-237191676:258:(GA)12	Scaffold15106:81403-81654:252:(GA)9:yes	TGAC_WGS_durum_v1_contig_177910:7368-7619:252:(GA)9:yes
1A_IGR_SSR_683	(AG)21	TGGCTCAGCAATATCCCC	59.56	GAGATGCACCTTCACGGG	60.205	255	1A:237247273-237247527:255:(AG)21
1A_IGR_SSR_684	(TTTC)5	ATCGAGAGCGTGCGTACC	59.975	GTGAGCTCGCGTGGATCT	60.105	259	1A:237396464-237396722:259:(TTTC)5	Scaffold746758:75844-76121:278:(GAAA)5:no	TGAC_WGS_durum_v1_contig_5399458:2385-2662:278:(TTTC)5:no
1A_IGR_SSR_685	(AAAT)5	CATGGCTTCGGCTCATTT	59.756	GGATCATATGCGGGACGA	60.407	219	1A:237683534-237683752:219:(AAAT)5						TGAC_WGS_strongfield_v1_contig_501391:1459-1678:220:(AAAT)5:no
1A_IGR_SSR_686	(CAA)7	GGCGATTCAAGGGTTAGC	58.243	GGGGTTGAGAATCGCCTT	60.011	275	1A:237690663-237690937:275:(CAA)7						TGAC_WGS_strongfield_v1_contig_167272:1407-1681:275:(CAA)7:no
1A_IGR_SSR_687	(AG)10	GGTCGGACACTACGGTGC	60.121	GCTAGCTTTGTGCCCTGC	59.704	180	1A:237825337-237825516:180:(AG)10	Scaffold3268556:3382-3551:170:(CT)7:yes
1A_IGR_SSR_688	(CTAAT)5	GCGGGACGAAATCAAGAA	59.732	TGGAACACAACCAGTTTGGA	59.976	273	1A:237889206-237889478:273:(CTAAT)5	Scaffold368927:5548-5820:273:(CTAAT)5:no	TGAC_WGS_durum_v1_contig_252081:678-950:273:(CTAAT)5:no				TGAC_WGS_strongfield_v1_contig_174668:99-371:273:(CTAAT)5:no
1A_IGR_SSR_689	(AC)13	GCTAATAGCACGCCCCAA	59.792	CGTAGCCTCTCGACGGAA	60.088	245	1A:237891558-237891802:245:(AC)13	Scaffold368927:3224-3468:245:(AC)13:no	TGAC_WGS_durum_v1_contig_2704401:65-309:245:(AC)13:no				TGAC_WGS_strongfield_v1_contig_313122:65-309:245:(AC)7:yes
1A_IGR_SSR_690	(TC)13	GAACCACCGTGCCATTTC	59.9	ATGCCAGTCGCAAAGGAG	59.942	132	1A:237907974-237908105:132:(TC)13								scaffold12197:69478-69603:126:(TC)10:yes
1A_IGR_SSR_691	(CATA)5	TCAAATGATCGGGGTCGT	59.85	CCCGTGGTCGGTTTTAGA	59.491	243	1A:237972013-237972255:243:(CATA)5
1A_IGR_SSR_692	(TG)30	AAAAGGATCCTCGTCGGG	60.003	ATGGAGCACACACACGCA	60.967	217	1A:238382159-238382375:217:(TG)30	Scaffold1470045:5793-6009:217:(CA)30:no							scaffold10411:119040-119236:197:(TG)20:yes
1A_IGR_SSR_693	(GCA)7	TGAGAGCACCAGGGGAAG	59.903	GCGCTTGAACAGCAGGTT	60.144	275	1A:238384498-238384772:275:(GCA)7								scaffold10411:116642-116916:275:(GCA)7:no
1A_IGR_SSR_694	(CAT)7	CCTGTCGTCACGAGGCTT	59.98	CACACCGGCAAACAAACA	60.13	165	1A:238634833-238634997:165:(CAT)7								scaffold49854:27859-28036:178:(CAT)8:yes
1A_IGR_SSR_695	(ATCT)6	TGCACAGCCAGCCAAGTA	60.139	TGCCCATTGAGACACTGC	59.301	263	1A:239954888-239955150:263:(ATCT)6
1A_IGR_SSR_696	(CT)27	TGCATTTGTTTCCTCTTAGCA	58.57	CTAGGAGGTGGGCCACAA	59.625	259	1A:239999637-239999895:259:(CT)27
1A_IGR_SSR_697	(TC)16	ATTCGCTCAGCGGTTCAC	59.95	GGCCTTGGTGCCAAGAAT	61.016	264	1A:240085018-240085281:264:(TC)16
1A_IGR_SSR_698	(TC)11	CAGCGTGCTCCTAACCGT	60.008	AGCGTTCATCATAGCGGC	59.939	270	1A:240112683-240112952:270:(TC)11
1A_IGR_SSR_699	(AAT)9	CCACCAGCTGCACATCAA	60.42	TCACGAGTTAAAACATTCGGC	60.124	248	1A:240124291-240124538:248:(AAT)9						TGAC_WGS_strongfield_v1_contig_257271:1956-2200:245:(AAT)8:yes
1A_IGR_SSR_700	(GT)10	TAGTTGGTGCATTTGGCG	59.228	ATCCGATGGACTCCGTGA	60.003	274	1A:240171875-240172148:274:(GT)10
1A_IGR_SSR_701	(TC)11	ATCGAAGCAACTCGTGGG	59.787	GGACATGATGCAGGAGGG	60.003	275	1A:240491240-240491514:275:(TC)11	Scaffold4341318:13635-13911:277:(TC)12:yes	TGAC_WGS_durum_v1_contig_27614:443-719:277:(TC)12:yes
1A_IGR_SSR_702	(TAAA)5	CATTGGATCATCTGGGCG	61.023	GATCCGAGGCGTCATTTG	60.161	168	1A:240541115-240541282:168:(TAAA)5	Scaffold4151976:14342-14509:168:(TTTA)5:no					TGAC_WGS_strongfield_v1_contig_185341:598-765:168:(TAAA)5:no
1A_IGR_SSR_703	(CT)23	GGTGCCTCTCCGATGATG	60.164	CTCCGTGAAGCCCAACTG	60.393	273	1A:240541732-240542004:273:(CT)23	Scaffold4151976:14959-15245:287:(AG)30:yes							scaffold130809:53390-53634:245:(CT)10:yes
1A_IGR_SSR_704	(TCC)7	CTCGATTGGCATGCTCCT	59.9	TGACGGCGAGGAAGAGAG	60.221	232	1A:240580281-240580512:232:(TCC)7
1A_IGR_SSR_705	(AG)20	TGCAAAGTTACGGCACGA	59.982	AGGAACCACTGAAGGCCC	60.048	272	1A:240827125-240827396:272:(AG)20
1A_IGR_SSR_706	(AAC)23	GGGCTTGAATGGATGGC	59.955	GCAGTCCAAGCTTTCCCA	59.918	243	1A:240933423-240933665:243:(AAC)23
1A_IGR_SSR_707	(GA)12	TTTTGGGATTGGTTGGATG	59.16	CTAGCAGTAGCGGCCTGG	59.716	269	1A:241085853-241086121:269:(GA)12		TGAC_WGS_durum_v1_contig_184350:574-840:267:(GA)11:yes						scaffold33637:4425-4701:277:(GA)16:yes
1A_IGR_SSR_708	(GTT)23	TTGACGGGTTTCGGTGAC	60.51	CAACCCTTGTGACGATTGG	59.944	280	1A:241128338-241128617:280:(GTT)23
1A_IGR_SSR_709	(AG)14	GAATCCTTCGGTGCCTCA	59.718	ATGACATGGGGCTGATGG	60.299	279	1A:241238589-241238867:279:(AG)14
1A_IGR_SSR_710	(TG)28	TGTGTGCATGCAAATGTGA	59.186	GGCGGCACGAATATGAAC	60.041	258	1A:241601825-241602082:258:(TG)28	Scaffold3035720:5471-5726:256:(CA)27:yes
1A_IGR_SSR_711	(GAC)7	CCGAGGCTAAGACCACCA	59.781	TTATCCTCGAACGCCAGC	59.907	202	1A:241639496-241639697:202:(GAC)7		TGAC_WGS_durum_v1_contig_338265:1656-1857:202:(GAC)7:no
1A_IGR_SSR_712	(AG)23	GATCGGATGTGGTCCTCG	60.003	GGAGGAGGAGGGCTGTGT	60.204	262	1A:241725455-241725716:262:(AG)23				TSL_WGS_sharonensis_v1_contig_2450772:83-320:238:(AG)9:yes		TGAC_WGS_strongfield_v1_contig_170090:1743-1992:250:(AG)17:yes
1A_IGR_SSR_713	(TTG)19	CGCGTCATGGAGGAAAGT	59.787	GCGATGGGTCGTCGTAAA	60.631	272	1A:241778521-241778792:272:(TTG)19
1A_IGR_SSR_714	(GA)23	CCAGTTCCTGCATTTTGGA	59.633	CAGAGTCCGGGATTGGTG	60.038	241	1A:241851585-241851825:241:(GA)23
1A_IGR_SSR_715	(TTGTT)5	CATGAATTTCAGTTTCACCCA	58.462	TGGCAAAATACACAATGGACC	60.611	219	1A:241975933-241976151:219:(TTGTT)5
1A_IGR_SSR_716	(CT)15	CAACGGAGAACCCTGTGG	60.08	CCGTGTCCTGTGTCTCCC	60.088	166	1A:242291607-242291772:166:(CT)15	Scaffold755902:24251-24424:174:(CT)19:yes					TGAC_WGS_strongfield_v1_contig_2204869:3023-3196:174:(CT)19:yes		scaffold27008:116585-116736:152:(CT)9:yes
1A_IGR_SSR_717	(CT)14	CCCCGTCCATCAGTTTTG	59.886	GACGCAGGGCGAATTCTA	59.907	177	1A:242461772-242461948:177:(CT)14		TGAC_WGS_durum_v1_contig_186143:5028-5204:177:(CT)12:yes
1A_IGR_SSR_718	(AC)22	CGTGCGCTCACTGTTAGG	59.137	AAGAAGGCAGGAGCTGGC	60.645	250	1A:242462548-242462797:250:(AC)22
1A_IGR_SSR_719	(GCGT)5	CTGCTCTGCCCATCTTGG	60.51	ACATTCGCTCAAGCCTGC	60.104	249	1A:243016933-243017181:249:(GCGT)5	Scaffold2803680:10593-10841:249:(GCGT)5:no	TGAC_WGS_durum_v1_contig_177129:1478-1726:249:(GCGT)5:no
1A_IGR_SSR_720	(CT)15	TCCACCAGGTCGAGCTTC	59.911	TGTTTGGTTCCACAAATGTCA	59.849	277	1A:243071654-243071930:277:(CT)15	Scaffold919632:20460-20732:273:(CT)13:yes		TGAC_WGS_monococcum_v1_contig_70916:3428-3714:287:(CT)20:yes					scaffold85468:15620-15890:271:(CT)12:yes
1A_IGR_SSR_721	(CTT)8	TCTCTCCCACCAACCCAA	60.012	GGAGACATCGGGACATCG	60.003	231	1A:243447516-243447746:231:(CTT)8		TGAC_WGS_durum_v1_contig_30356:458-688:231:(CTT)8:no				TGAC_WGS_strongfield_v1_contig_2179337:475-705:231:(CTT)8:no
1A_IGR_SSR_722	(AGA)7	CTCGCGAGCAGAAGATGA	58.867	TTTTTCACAGGCCCCAAA	60.018	237	1A:243616301-243616537:237:(AGA)7	Scaffold243792:1021-1257:237:(AGA)7:no					TGAC_WGS_strongfield_v1_contig_612594:924-1160:237:(AGA)7:no
1A_IGR_SSR_723	(CT)10	TGCTTACTGCCAGGGAGG	59.935	AACCCGATTGGTGTGCTT	58.933	240	1A:243626300-243626539:240:(CT)10	Scaffold876372:36021-36294:274:(AG)27:yes
1A_IGR_SSR_724	(CT)14	CTTTATATGCCCCGCCCT	59.878	CGCTGATGTGGTGGTGTG	60.788	122	1A:243637726-243637847:122:(CT)14
1A_IGR_SSR_725	(AC)34	AAGAAATTGGCTTCACCCG	60.059	CCCAAACCAAATATCCGC	58.768	272	1A:243762025-243762296:272:(AC)34
1A_IGR_SSR_726	(GA)10	ATAGGGTTCGTCGAGGGG	59.879	TGCCATCCCTATACCCGA	59.835	200	1A:243855007-243855206:200:(GA)10						TGAC_WGS_strongfield_v1_contig_2709518:55-248:194:(GA)6:yes
1A_IGR_SSR_727	(AGAC)5	GGGAAACTGATCCCCAGG	60.256	TGTGACACCAGGGCATTG	60.088	265	1A:243877446-243877710:265:(AGAC)5						TGAC_WGS_strongfield_v1_contig_5056057:857-1121:265:(AGAC)5:no
1A_IGR_SSR_728	(GA)16	CATTGCAGATGGCACGAA	60.368	ACGCATCAAGGAAGGACG	59.787	221	1A:244072272-244072492:221:(GA)16	Scaffold875855:8068-8292:225:(GA)18:yes							scaffold23548:9367-9591:225:(GA)18:yes
1A_IGR_SSR_729	(AG)11	GCTGGTCGTTTGTCCCAC	60.096	CCTGGACGCCATGGTAAC	59.918	188	1A:244357010-244357197:188:(AG)11	Scaffold5290989:16832-17069:238:(CT)36:yes		TGAC_WGS_monococcum_v1_contig_929628:1443-1637:195:(AG)16:yes
1A_IGR_SSR_730	(CT)19	CCGAAGAAAAACCCGACA	59.617	GTGGTAATGACGGCTGGC	60.08	219	1A:244370190-244370408:219:(CT)19
1A_IGR_SSR_731	(AG)15	GCGCCAAAGAGACAAGGT	58.96	CCCGTTTCCCCGACTTTA	60.822	279	1A:244388640-244388918:279:(AG)15
1A_IGR_SSR_732	(GA)10	CAATTCGTTCCCACCAGC	60.048	ATGGTCGCCAGGATTGAA	60.006	264	1A:244684498-244684761:264:(GA)10
1A_IGR_SSR_733	(TGTT)5	CAGGGGCGATGTTGAATC	60.006	CCCCAAATTTGTAGGGGC	60.126	247	1A:244759441-244759687:247:(TGTT)5
1A_IGR_SSR_734	(AAG)22	GAGATCCCATCTTGGGGC	60.379	AGTAAAGCCTCCTCGCCG	60.495	269	1A:244905854-244906122:269:(AAG)22
1A_IGR_SSR_735	(CATA)10	TGCATGATGCCCACACTT	59.61	CGACCCCATATGCAAAACA	60.328	243	1A:244939973-244940215:243:(CATA)10
1A_IGR_SSR_736	(AGG)7	CCGCAGGTTAACCGAGAA	59.792	GCACCTCCGCTTCCAGTA	59.942	215	1A:244991520-244991734:215:(AGG)7	Scaffold1155717:44279-44493:215:(AGG)7:no
1A_IGR_SSR_737	(CGTT)5	GACGCCTCACTCGTCGAT	59.944	CTGGAGCACGTCTCCGTT	59.98	132	1A:245069232-245069363:132:(CGTT)5	Scaffold443477:19992-20123:132:(CGTT)5:no	TGAC_WGS_durum_v1_contig_265135:346-477:132:(CGTT)5:no				TGAC_WGS_strongfield_v1_contig_2309035:346-477:132:(CGTT)5:no
1A_IGR_SSR_738	(GA)14	CCGTGTGATTGCCTTGCT	60.84	CGTTGCTGCTCTTCCCAT	59.942	237	1A:245118600-245118836:237:(GA)14	Scaffold2040620:27669-27898:230:(GA)18:yes							scaffold77237:71983-72205:223:(GA)7:yes
1A_IGR_SSR_739	(CTTC)5	TATATAGGCGCGTGGCGT	60.223	GGAAAGGGGTTGTGGGAG	60.294	106	1A:245150741-245150846:106:(CTTC)5
1A_IGR_SSR_740	(CCT)7	GCCTCCGCCTTCTTCTTC	60.034	GTGCTCGCATGTTGTTCG	59.986	115	1A:245156479-245156593:115:(CCT)7
1A_IGR_SSR_741	(AC)20	ATCCCGGCGAATTTTGTT	60.274	TGCTCCATGGTCAAGTGTG	59.196	260	1A:245184595-245184854:260:(AC)20
1A_IGR_SSR_742	(TATCTA)5	GGCAAAGTGCTGACGGAT	59.794	ACCACAGGTTGATTCGCC	59.478	180	1A:245249508-245249687:180:(TATCTA)5						TGAC_WGS_strongfield_v1_contig_235621:609-788:180:(TATCTA)5:no
1A_IGR_SSR_743	(GA)21	GTGTGCCGTTGCGATGTA	60.282	TTTGCCAAAGAACCCGAG	59.768	276	1A:245325413-245325688:276:(GA)21
1A_IGR_SSR_744	(CTC)10	GAGCTGCTTCTTCTGGCG	59.967	CGCTCCAACTCCACTCTTG	59.555	210	1A:245374612-245374821:210:(CTC)10
1A_IGR_SSR_745	(TC)12	ACTGCTGGCAGTTCGGTC	59.988	CGTGCGAGGGGTTATTTG	60.065	224	1A:245569158-245569381:224:(TC)12	Scaffold675088:12994-13220:227:(TC)13:yes							scaffold134990:12126-12344:219:(TC)9:yes
1A_IGR_SSR_746	(TC)28	TGCTCCTTGTTGGGTTCG	60.806	GCCGTGGCGTACAAGAGA	60.991	272	1A:245715266-245715537:272:(TC)28
1A_IGR_SSR_747	(TGTT)11	AGGACAAGCTGCCCCTCT	59.945	CTGGCGACTTGGCTTGTT	59.984	279	1A:245721620-245721898:279:(TGTT)11
1A_IGR_SSR_748	(TGTT)5	GATGACATCTGGGCTGGG	60.003	TCACGCCTTCAATGAGCA	60.071	207	1A:245737191-245737397:207:(TGTT)5	Scaffold3063088:199-409:211:(TGTT)6:yes	TGAC_WGS_durum_v1_contig_443818:176-386:211:(TGTT)6:yes
1A_IGR_SSR_749	(GA)10	AATCTGTTGGAGCAGCGG	59.942	GCGAGCGAATGCTCAACT	60.257	158	1A:245785543-245785700:158:(GA)10	Scaffold946387:5258-5419:162:(TC)12:yes
1A_IGR_SSR_750	(TC)15	CCACTTATCCAGCGTGGC	60.225	TACTTCCCGAACGCTCCA	60.344	268	1A:245953045-245953312:268:(TC)15
1A_IGR_SSR_751	(CCT)7	CCTGCCAGGATCATCACC	60.003	TCTTCATCTGGTAGCCCCC	60.019	163	1A:246066851-246067013:163:(CCT)7		TGAC_WGS_durum_v1_contig_500057:1682-1844:163:(CCT)7:no
1A_IGR_SSR_752	(TATT)5	TCCCAGCACTGTTGGTGTT	60.146	TCCTCCAAATCAAAAGAGGC	59.244	146	1A:246532468-246532613:146:(TATT)5	Scaffold3003268:10645-10790:146:(TATT)5:no	TGAC_WGS_durum_v1_contig_187308:2901-3046:146:(TATT)5:no				TGAC_WGS_strongfield_v1_contig_160761:2901-3046:146:(TATT)5:no		scaffold42090:21789-21938:150:(TATT)6:yes
1A_IGR_SSR_753	(TCTT)5	GCCGACAACAAGAATGGG	60.048	TGCAGCACTAAGGTCGGG	60.98	280	1A:246641005-246641284:280:(TCTT)5		TGAC_WGS_durum_v1_contig_241306:3027-3306:280:(TCTT)5:no				TGAC_WGS_strongfield_v1_contig_2206953:3027-3306:280:(TCTT)5:no
1A_IGR_SSR_754	(GGA)7	GGTGGCAGTGTCGTACCC	59.962	TGTGTGATCCGTATGCCG	60.071	235	1A:246672593-246672827:235:(GGA)7	Scaffold375301:23118-23355:238:(GGA)8:yes					TGAC_WGS_strongfield_v1_contig_2245288:266-503:238:(GGA)8:yes		scaffold27294:53910-54135:226:(GGA)5:yes
1A_IGR_SSR_755	(AGCC)6	GCGGGAAGGAAATCCAAT	59.831	CAATGCATGCTTGCTGCT	59.682	221	1A:246736611-246736831:221:(AGCC)6
1A_IGR_SSR_756	(TTC)11	GACGGAGATGACCGTGCT	59.782	ATTGGATTTCCTTCCCGC	59.831	151	1A:246736814-246736964:151:(TTC)11			TGAC_WGS_monococcum_v1_contig_416653:81-204:124:(TTC)8:yes			TGAC_WGS_strongfield_v1_contig_504844:1250-1397:148:(TTC)5:yes		scaffold46836:32705-32837:133:(TTC)11:no
1A_IGR_SSR_757	(GTCCA)5	ATAGGTTAGGGCAGGCGG	60.051	CCTTGGTTCATCCCTCCC	60.256	126	1A:246993955-246994080:126:(GTCCA)5		TGAC_WGS_durum_v1_contig_2593442:1771-1896:126:(GTCCA)5:no
1A_IGR_SSR_758	(ATCA)5	GCCAGGAGGAGGAAGGAG	59.871	CCCAACCCGGAGAAGACT	60.04	166	1A:247039027-247039192:166:(ATCA)5		TGAC_WGS_durum_v1_contig_33166:389-554:166:(ATCA)5:no				TGAC_WGS_strongfield_v1_contig_150846:422-587:166:(ATCA)5:no
1A_IGR_SSR_759	(TC)14	GGGAGTAGTTCGCCCTCG	60.758	GGGCCCTCCTACTACTGAGC	60.233	267	1A:247049491-247049757:267:(TC)14
1A_IGR_SSR_760	(CTTT)7	GAAGCTCATGATGGGTGGA	59.575	ATCCCCTCTAAGCCCCCT	59.851	272	1A:247075858-247076129:272:(CTTT)7	Scaffold1091812:24092-24370:279:(CTTT)7:no
1A_IGR_SSR_761	(GAGGT)5	AGGGGAGGTGTTGTGCTG	59.659	CCTCCCTCTTGCTGTCCA	59.903	118	1A:247181693-247181810:118:(GAGGT)5		TGAC_WGS_durum_v1_contig_261901:839-956:118:(GAGGT)5:no
1A_IGR_SSR_762	(TTAT)6	GAAAACGCAAATTGGAACAAA	59.971	ATAAGTGGCCCCGACCAT	60.158	247	1A:247190931-247191177:247:(TTAT)6		TGAC_WGS_durum_v1_contig_304526:2750-2996:247:(TTAT)6:no
1A_IGR_SSR_763	(ATAG)9	ATGGGCAAAGCAAAGCAG	59.948	GGGCTACTGGGCTGAACA	59.787	203	1A:247215768-247215970:203:(ATAG)9	Scaffold2227704:5447-5645:199:(ATAG)8:yes	TGAC_WGS_durum_v1_contig_5421131:678-876:199:(ATAG)8:yes	TGAC_WGS_monococcum_v1_contig_918762:2394-2584:191:(ATAG)6:yes
1A_IGR_SSR_764	(ACC)7	CCCAGGCCCTCTCTTGAT	60.152	CTGCAAAGGGAGAGCCAA	60.064	167	1A:247220118-247220284:167:(ACC)7			TGAC_WGS_monococcum_v1_contig_998999:165-328:164:(ACC)7:no					scaffold82996:17769-17935:167:(ACC)7:no
1A_IGR_SSR_765	(GA)23	CACATGTTGTGGGGTGGA	59.749	AGGGAAATATCCCGCCAG	59.848	274	1A:247271139-247271412:274:(GA)23	Scaffold2586066:1655-1958:304:(TC)21:yes					TGAC_WGS_strongfield_v1_contig_255912:787-1088:302:(GA)20:yes
1A_IGR_SSR_766	(GA)15	GGTTTAGGGGAACCTGAAAAA	59.338	CTTCATCATCCTGGCGCT	59.9	274	1A:247339819-247340092:274:(GA)15
1A_IGR_SSR_767	(GTAC)5	GCAAGCTCCGGTTCAAGA	60.072	AACTAGGGATGCGGAGGG	60.027	235	1A:247348104-247348338:235:(GTAC)5
1A_IGR_SSR_768	(TTC)14	TCGCTGGGCTCTCTCTTC	59.318	GAGAGGCCGTGGTGTGAT	59.618	159	1A:247354624-247354782:159:(TTC)14	Scaffold1072960:22881-23036:156:(TTC)13:yes	TGAC_WGS_durum_v1_contig_507547:393-545:153:(TTC)12:yes				TGAC_WGS_strongfield_v1_contig_5036863:138-290:153:(TTC)12:yes		scaffold63315:29595-29744:150:(TTC)11:yes
1A_IGR_SSR_769	(TATAGA)8	GCGGGTTGATTTCCTGTG	60.048	CAGGCCGACACTTATGGC	60.225	207	1A:247442963-247443169:207:(TATAGA)8
1A_IGR_SSR_770	(TAAA)5	CGGTTTTCTCGTTTCCGA	59.768	CACACAATCCATGACACAACA	58.826	126	1A:247486657-247486782:126:(TAAA)5						TGAC_WGS_strongfield_v1_contig_3441482:87-212:126:(TAAA)5:no		scaffold67001:27248-27373:126:(TAAA)5:no
1A_IGR_SSR_771	(AG)17	TGGGCCTGCTCTCTCACT	59.639	AGGGTTAGGGTTCGTCGG	59.92	241	1A:247518000-247518240:241:(AG)17	Scaffold2453201:7814-8059:246:(CT)25:yes
1A_IGR_SSR_772	(GTGC)7	AAATCCGCATCATTTGGC	59.435	GGGTTTCGTAACGCTGGA	59.648	271	1A:247551999-247552269:271:(GTGC)7
1A_IGR_SSR_773	(GA)22	CCTCTGACGGTGTCCTGG	60.243	AACATTGCTGCCTCTCCG	59.942	241	1A:247731209-247731449:241:(GA)22
1A_IGR_SSR_774	(CCG)7	ATCCAAATCCATGGGGGT	59.797	AGCGAGAGAGAAGCCAAGC	59.989	278	1A:247801026-247801303:278:(CCG)7
1A_IGR_SSR_775	(CATG)6	GTAGGGCAACGCAACGAC	60.272	TGTAGCTTGCGTGTGGGA	59.978	186	1A:247862100-247862285:186:(CATG)6	Scaffold1413657:6746-6927:182:(CATG)5:yes							scaffold7950:32142-32323:182:(CATG)5:yes
1A_IGR_SSR_776	(TCCC)5	CAGCGCACAGGTAAGCCT	60.16	TTCGGCGGTCCATACCTA	60.026	253	1A:247922010-247922262:253:(TCCC)5	Scaffold237163:48560-48812:253:(GGGA)5:no	TGAC_WGS_durum_v1_contig_306326:1651-1903:253:(TCCC)5:no				TGAC_WGS_strongfield_v1_contig_2164676:1623-1875:253:(TCCC)5:no
1A_IGR_SSR_777	(CT)16	TGCGCTGAGGTGGACATA	59.934	GGGGAGTTCAACCCATTTTT	60.032	120	1A:247952027-247952146:120:(CT)16			TGAC_WGS_monococcum_v1_contig_77109:605-726:122:(CT)17:yes					scaffold7950:68320-68419:100:(CT)7:yes
1A_IGR_SSR_778	(AAC)22	CGACAAACCTAGTTGAGGGA	57.799	CCTTGACGTCATTGTTCGG	60.096	274	1A:247970665-247970938:274:(AAC)22
1A_IGR_SSR_779	(GA)21	AACATCCAGCCGTGTCGT	60.121	ATCCGCTGAGCTTCGCTA	59.805	249	1A:248030765-248031013:249:(GA)21		TGAC_WGS_durum_v1_contig_2676191:394-628:235:(GA)14:yes
1A_IGR_SSR_780	(AGA)23	GTTCGGTTTACGGCCCTT	59.933	TCCGATGGCGAAGAAGAG	60.023	275	1A:248112785-248113059:275:(AGA)23
1A_IGR_SSR_781	(CCTTC)5	CCTTTCTTCCTCCTCCGC	59.879	GTGGCTGTGTGTTTTGCG	59.868	208	1A:248133791-248133998:208:(CCTTC)5	Scaffold639189:27509-27716:208:(CCTTC)5:no					TGAC_WGS_strongfield_v1_contig_170916:10999-11206:208:(CCTTC)5:no
1A_IGR_SSR_782	(GCAT)5	TGGGGATTGCAAACCAGT	59.893	TGCTGCCTTTGGTTGACA	59.952	267	1A:248140387-248140653:267:(GCAT)5	Scaffold639189:20854-21120:267:(GCAT)5:no	TGAC_WGS_durum_v1_contig_177466:5598-5864:267:(GCAT)5:no	TGAC_WGS_monococcum_v1_contig_8469:4625-4900:276:(GCAT)6:yes			TGAC_WGS_strongfield_v1_contig_170916:4344-4610:267:(GCAT)5:no
1A_IGR_SSR_783	(TTTCT)5	AGGAAAAACCTTGCCGGT	59.526	ACTGGTTTGCAATCCCCA	59.893	210	1A:248140636-248140845:210:(TTTCT)5	Scaffold639189:20662-20871:210:(TTTCT)5:no	TGAC_WGS_durum_v1_contig_177466:5406-5615:210:(TTTCT)5:no	TGAC_WGS_monococcum_v1_contig_8469:4418-4642:225:(TTTCT)8:yes			TGAC_WGS_strongfield_v1_contig_170916:4152-4361:210:(TTTCT)5:no
1A_IGR_SSR_784	(AGAA)6	AAGCGGCATGAAAGCCTA	59.523	TAGGGCATCTCCACCTGC	59.743	276	1A:248142793-248143068:276:(AGAA)6							Scaffold97182:33285-33526:242:(AGAA)6:no
1A_IGR_SSR_785	(TC)18	TTCTGGACTTGGTTGGGC	59.605	CCTGAACCTGGACCTGGA	59.579	267	1A:248152067-248152333:267:(TC)18								scaffold14206:66988-67238:251:(TC)10:yes
1A_IGR_SSR_786	(CAA)10	GGTAGCCATGACCCACGA	60.496	GAGGTGATAGCGGAGCGA	60.056	258	1A:248168079-248168336:258:(CAA)10
1A_IGR_SSR_787	(TC)15	CCTCGGGGTTGAGGGTAT	59.731	TGACGGGTTCGATGACCT	60.046	259	1A:248197744-248198002:259:(TC)15
1A_IGR_SSR_788	(TCT)16	GGAGGTTCGCGTGTCAAT	59.637	AAGACCACTCCTGCGTGC	59.988	280	1A:248231577-248231856:280:(TCT)16
1A_IGR_SSR_789	(CT)20	CCCTAACCCTAGGCCGAA	60.022	CCTGATCTCCTCGCTCCA	60.02	162	1A:248396353-248396514:162:(CT)20								scaffold27165:93885-94052:168:(CT)23:yes
2A_Exon_SSR_790	(CTT)7	TCCATCCATCCATCCACC	60.071	ATCCCTTGAGCGGAGGAG	60.303	261	2A:11697-11957:261:(CTT)7						TGAC_WGS_strongfield_v1_contig_257393:2514-2783:(CTT)10:270:yes
2A_Intron_SSR_791	(GAAA)6	CGGATTTCGGTCAGAGGA	59.711	TCCCTCCCAAAGTTCCAA	58.978	162	2A:12051-12212:162:(GAAA)6
2A_Exon_SSR_792	(TTGAT)5	CCCCAATTCATTCATGCC	59.663	TGCCATGGGCTCTACCAT	60.031	196	2A:12280-12475:196:(TTGAT)5	Scaffold4927280:16933-17112:180:(TTGAT)5:no	TGAC_WGS_durum_v1_contig_631343:183-378:196:(ATCAA)5:no				TGAC_WGS_strongfield_v1_contig_257393:3110-3289:(TTGAT)5:180:no
2A_Exon_SSR_793	(CTG)9	ATGGTAGAGCCCATGGCA	60.031	TGTTGTCCGTGCTCCAGA	59.946	181	2A:12458-12638:181:(CTG)9								scaffold11044:68531-68679:149:(CTG)8:yes
2A_IGR_SSR_794	(CATG)5	CGGACCCACACAAAGAGG	60.08	CTGTTCCAAACCCAACGG	59.928	247	2A:36166-36412:247:(CATG)5
2A_IGR_SSR_795	(AAAC)5	CCCTGCATATCAGACGGG	60.023	CCCTTCTTGGATCGGCTT	60.15	169	2A:39679-39847:169:(AAAC)5		TGAC_WGS_durum_v1_contig_288052:1128-1299:172:(AAAC)6:yes
2A_IGR_SSR_796	(CATA)11	TGGCGTGCAGTGAAAGAA	60.113	GTGGTTAGGTTGTGCGCC	60.12	264	2A:280745-281008:264:(CATA)11	Scaffold609305:24515-24774:260:(CATA)5:yes					TGAC_WGS_strongfield_v1_contig_15907:1085-1344:260:(CATA)5:yes
2A_IGR_SSR_797	(TTCC)6	TGTTACCATGTTGCCCCC	60.177	CGTGTTGCTCTCTGGGGT	59.82	277	2A:391152-391428:277:(TTCC)6
2A_IGR_SSR_798	(TA)11	TTGCGGTCTCAGAAAGGG	59.91	GGAACGACCCGACAACAC	59.936	261	2A:481616-481876:261:(TA)11
2A_IGR_SSR_799	(CCT)9	CCAGCCTAGACAGCACACA	58.524	GAATGAAATGCTTGTTATGCC	57.264	242	2A:492235-492476:242:(CCT)9
2A_IGR_SSR_800	(CT)12	TGAGCTGTCATCCACCCA	59.728	ACGAGTTGCTGGTCTGCC	59.988	260	2A:532464-532723:260:(CT)12	Scaffold811880:22523-22753:231:(CT)6:yes
2A_IGR_SSR_801	(AG)16	GCCAAATCGGAGTTACGG	59.075	GTTCCACAAATCCGCGTC	60.056	264	2A:568062-568325:264:(AG)16
2A_IGR_SSR_802	(AG)15	TTATGACAGCCGTGACCG	59.193	AGCTCGCGGTAACAATGC	59.979	251	2A:587531-587781:251:(AG)15
2A_IGR_SSR_803	(TC)13	CGAGGAGGAAGGGAGGAG	59.864	TGCATAGCCAACTTGCCA	59.94	279	2A:810407-810685:279:(TC)13
2A_IGR_SSR_804	(TA)12	TTGGGGGTAGTTGGAGCA	60.04	AGAGCTGGCACCAACAAAA	59.43	240	2A:821968-822207:240:(TA)12	Scaffold4541704:13228-13461:234:(TA)8:yes	TGAC_WGS_durum_v1_contig_190480:6461-6692:232:(TA)7:yes				TGAC_WGS_strongfield_v1_contig_2180386:2806-3039:234:(TA)8:yes		scaffold15725:15058-15307:250:(TA)18:yes
2A_IGR_SSR_805	(AAT)15	GCCAAATCGGATCTCTCTCA	60.303	TATCGTTCGATGGGGTGG	60.282	254	2A:825177-825430:254:(AAT)15
2A_IGR_SSR_806	(GA)35	CGCTGATTTCATGTATCCCA	59.499	GACCCGAGGGCCTTTTC	60.549	268	2A:840053-840320:268:(GA)35
2A_IGR_SSR_807	(ATAC)6	CGCGTGCATGTAAGCAAC	60.015	GTCGTCGTCTACCGCGTC	60.436	269	2A:844713-844981:269:(ATAC)6
2A_IGR_SSR_808	(AG)15	TCCAACAGTCGGCCCTAA	60.192	ACCTACTCCCCAGCCCAG	60.064	186	2A:884177-884362:186:(AG)15
2A_Intron_SSR_809	(TGCA)5	TGAAATCAGCTTTTGCTGTCA	59.6	GACCGGAGGGAGGGAGTA	60	269	2A:894448-894716:269:(TGCA)5
2A_IGR_SSR_810	(AGA)15	TGGTGAGTCAGCATTTTCACA	60.294	TTCCAGGACAGCACACCA	59.776	269	2A:900190-900458:269:(AGA)15	Scaffold1122963:11730-11986:257:(AGA)11:yes	TGAC_WGS_durum_v1_contig_483322:313-578:266:(AGA)14:yes				TGAC_WGS_strongfield_v1_contig_312693:1326-1582:257:(AGA)11:yes
2A_IGR_SSR_811	(TCTT)5	GATGCAATGGCTGGCTAGA	59.923	TGCCAGTCACGGTCAGAA	59.946	200	2A:953182-953381:200:(TCTT)5
2A_IGR_SSR_812	(GA)16	CCCTCCACTGACCCTGTTC	60.51	CGCGTGTGTGTGTCCCTA	60.322	280	2A:958348-958627:280:(GA)16
2A_IGR_SSR_813	(TTA)8	CCCGACAAAGTCAATCCG	60.04	TGATTTCGGTTGGTGCTG	59.165	177	2A:967396-967572:177:(TTA)8	Scaffold4541704:170-343:174:(TTA)7:yes	TGAC_WGS_durum_v1_contig_236001:3183-3357:175:(TTA)7:yes						scaffold15725:1959-2133:175:(TTA)7:yes
2A_IGR_SSR_814	(ATT)7	AACCCACGGAGTCAACCC	60.784	AACGCACGGGCAGTCTAC	59.862	218	2A:971099-971316:218:(ATT)7
2A_IGR_SSR_815	(AAC)8	TGTTCTGGGATAACCAGCG	59.658	TTGAAGGGTGTAAAGGCAAGA	59.733	241	2A:1009426-1009666:241:(AAC)8						TGAC_WGS_strongfield_v1_contig_158645:2977-3225:249:(AAC)13:yes
2A_IGR_SSR_816	(AG)11	CGAAGTTCTGAACCGCGT	59.984	AGATCAAGCCTCCCCACC	60.008	160	2A:1013099-1013258:160:(AG)11	Scaffold1619777:12636-12839:204:(CT)19:yes
2A_Exon_SSR_817	(TTC)13	GTCGGTCGGTCGGTTTTA	59.496	ACAAACCTCCATCGGTGC	59.478	239	2A:1021025-1021263:239:(TTC)13	Scaffold4526319:9369-9595:227:(TTC)9:yes	TGAC_WGS_durum_v1_contig_910303:2131-2369:239:(TTC)13:no
2A_IGR_SSR_818	(ACAAT)6	GTCTCCCCTGCCCGTAGT	60.072	GGGGTCAATTCTCTGCTCC	59.602	225	2A:1021638-1021862:225:(ACAAT)6
2A_IGR_SSR_819	(TTTC)5	TTTTCTGCGATTTCCCCA	60.127	CACATTGGGGATGTGGTG	59.097	247	2A:1028406-1028652:247:(TTTC)5		TGAC_WGS_durum_v1_contig_304993:7969-8215:247:(TTTC)5:no
2A_IGR_SSR_820	(AC)15	TGAACTACAACTGGTACCCCG	59.899	TTTCCACGTGTCCAGAAACA	60.128	147	2A:1163873-1164019:147:(AC)15
2A_IGR_SSR_821	(TC)11	ATCTGGAGGCCTTTTCCG	60.15	GGTCCAACCCTCAAACCA	59.286	228	2A:1271587-1271814:228:(TC)11
2A_IGR_SSR_822	(GA)29	CATCAAGATCATGCCGGA	59.06	CCTTCCTCTCCTCACGCA	60.063	230	2A:1273476-1273705:230:(GA)29
2A_IGR_SSR_823	(ACTA)6	CGAGGATAGCCTTCCAAAAA	59.292	TCTGTTTGCCGTGCATGT	59.823	262	2A:1277043-1277304:262:(ACTA)6		TGAC_WGS_durum_v1_contig_176400:1597-1859:263:(ACTA)6:no						scaffold100624:12622-12883:262:(ACTA)6:no
2A_IGR_SSR_824	(TC)14	GCTAGCCATCAGCCAGGA	60.056	TCGAAGAGCTTATGGCCG	60.049	274	2A:1280785-1281058:274:(TC)14
2A_IGR_SSR_825	(AC)11	AAAAGCCCCAGGATTTGC	60.014	ATCCGCATGGGTGTGAAC	60.349	253	2A:1303945-1304197:253:(AC)11
2A_IGR_SSR_826	(AGCCG)5	ATGCTCCTCCCTTGTCCC	60.008	CGCTCACTGACAAAGCGA	59.842	228	2A:1304509-1304736:228:(AGCCG)5		TGAC_WGS_durum_v1_contig_734337:27-254:228:(AGCCG)5:no
2A_IGR_SSR_827	(TC)10	CGAAAACCTTTTTGCGACA	59.835	ACGCACGATGGGATCAAT	59.882	243	2A:1304943-1305185:243:(TC)10						TGAC_WGS_strongfield_v1_contig_185399:73-309:237:(TC)7:yes		scaffold55304:30439-30677:239:(TC)8:yes
2A_IGR_SSR_828	(TTTC)7	TCGATTTCTTCACTGGTTTCC	59.16	GGACGGTGAAAACCGAAG	59.059	269	2A:1370213-1370481:269:(TTTC)7	Scaffold63029:3365-3633:269:(TTTC)7:no					TGAC_WGS_strongfield_v1_contig_2184438:893-1161:269:(TTTC)7:no
2A_IGR_SSR_829	(AG)17	CGGTTGGAGCCCTTCTTT	60.187	GGTCCTTGTTCTCCCCGT	59.896	270	2A:1371797-1372066:270:(AG)17
2A_IGR_SSR_830	(TC)18	TCATCTGGTCGGGTTTTG	57.927	AGCTCGTGTGATCATGCACT	59.451	259	2A:1384027-1384285:259:(TC)18
2A_IGR_SSR_831	(ATCT)5	CCCAATTCTGCCCACAAG	60.04	TCGAGCAGAAGGGCCTAA	59.623	179	2A:1389510-1389688:179:(ATCT)5	Scaffold1154712:19680-19866:187:(ATCT)7:yes
2A_IGR_SSR_832	(AG)16	ACATATAAGCGCGCATGG	58.272	CAGAGTCCAAGCCGGAGA	60.063	253	2A:1519160-1519412:253:(AG)16
2A_Exon_SSR_833	(ATC)10	GCAGAGCTGATCCAAGCC	59.617	CGGAACGGGCTACTGTGT	59.701	244	2A:1527305-1527548:244:(ATC)10								scaffold55304:87695-87941:247:(ATC)11:yes
2A_IGR_SSR_834	(AG)17	TCATGTGGTTCCAAACCG	58.835	TTTCTCCCGACCGAACAA	60.169	271	2A:1637220-1637490:271:(AG)17
2A_IGR_SSR_835	(AC)15	GGCAGGGAGCCCTTTAGT	59.239	AACTCGACGGCTGCAAAC	59.992	221	2A:1705529-1705749:221:(AC)15
2A_IGR_SSR_836	(GAGGC)5	TATCGGCTCGGCTCATTC	59.866	CATGCAGTTCAAGGCCAA	59.328	258	2A:1731935-1732192:258:(GAGGC)5
2A_IGR_SSR_837	(GA)11	CTACTGGGCAGGAAGCCA	59.935	CTGTCGCGCTGGAGTACA	59.705	161	2A:1911616-1911776:161:(GA)11	Scaffold5013935:4826-5004:179:(TC)20:yes		TGAC_WGS_monococcum_v1_contig_2214782:1338-1512:175:(GA)6:yes
2A_IGR_SSR_838	(AG)19	GTGCTTGCAACAGCGAGA	59.849	GCCTTTCTGGACCCCACT	60.048	218	2A:1964200-1964417:218:(AG)19						TGAC_WGS_strongfield_v1_contig_389501:393-608:216:(AG)18:yes
2A_IGR_SSR_839	(GA)13	TGAGTGGCGTTCTCGTCA	60.114	GGGTGAACAACACGGCTC	60.096	215	2A:2058428-2058642:215:(GA)13			TGAC_WGS_monococcum_v1_contig_74888:1354-1562:209:(GA)10:yes					scaffold134760:28850-29076:227:(GA)19:yes
2A_IGR_SSR_840	(TG)10	TCGATCTTTCCTGCACCC	59.718	GTTGGTCCTCGGTTGGTG	59.929	166	2A:2154303-2154468:166:(TG)10						TGAC_WGS_strongfield_v1_contig_494561:2433-2602:170:(TG)6:yes		scaffold134760:98984-99153:170:(TG)6:yes
2A_IGR_SSR_841	(TCCG)5	TCAGTTCGCAAGGCACAA	60.113	TTCTCTTGGTTCGCCGTC	59.918	222	2A:2223472-2223693:222:(TCCG)5	Scaffold1939095:59705-59926:222:(TCCG)5:no
2A_IGR_SSR_842	(ATGG)6	CCATGGAAACCCCCTCTT	59.707	GGCGAAACCCGTCTAGGT	60.073	270	2A:2244244-2244513:270:(ATGG)6							Scaffold16302:65269-65534:266:(ATGG)5:yes
2A_IGR_SSR_843	(AT)10	ATGAGCAGGCAAACTCGG	59.942	CGTATGTTTCCGCCCTGT	59.522	128	2A:2246792-2246919:128:(AT)10	Scaffold2016902:39102-39229:128:(AT)10:no	TGAC_WGS_durum_v1_contig_348093:6846-6973:128:(AT)10:no
2A_IGR_SSR_844	(CT)10	GCCTCTCGAACCAAGCCT	60.497	CTGCTGTGTGGGCAAGTG	60.018	207	2A:2354439-2354645:207:(CT)10	Scaffold3374426:13254-13458:205:(CT)9:yes					TGAC_WGS_strongfield_v1_contig_2174874:168-372:205:(CT)9:yes		scaffold9866:10349-10565:217:(CT)15:yes
2A_IGR_SSR_845	(CT)35	CCTACCCCGGAACCTCAC	60.317	CATGTGTTGGTTTTTCCCTG	58.871	264	2A:2396067-2396330:264:(CT)35
2A_IGR_SSR_846	(GA)17	TTGTAAAGCACCCAAAAATGA	58.2	ATGGCATGGATCCCACAT	59.517	258	2A:2473004-2473261:258:(GA)17
2A_IGR_SSR_847	(TC)12	TACGGACGTGTCGAGGGT	60.113	GGAGAAGCTAGCAGAGCGG	60.39	235	2A:2635434-2635668:235:(TC)12	Scaffold2004372:15841-16075:235:(TC)12:no	TGAC_WGS_durum_v1_contig_209666:146-383:238:(TC)7:yes	TGAC_WGS_monococcum_v1_contig_74556:3321-3538:218:(TC)7:yes			TGAC_WGS_strongfield_v1_contig_502292:103-337:235:(TC)12:no
2A_IGR_SSR_848	(CA)14	ATCGACCCGTCTGCTCTG	59.936	TGACATTTGCACCGGCTA	59.782	233	2A:2640439-2640671:233:(CA)14	Scaffold2004372:10836-11070:235:(CA)15:yes	TGAC_WGS_durum_v1_contig_188832:10847-11067:221:(CA)6:yes				TGAC_WGS_strongfield_v1_contig_485304:130-364:235:(CA)15:yes		scaffold94518:74024-74250:227:(CA)8:yes
2A_IGR_SSR_849	(CGACGC)6	GCGCGAAGAAGACAGAGC	59.975	TGCGCACAGGTAAGCAAA	60.137	209	2A:2640772-2640980:209:(CGACGC)6	Scaffold2004372:10521-10735:215:(CGACGC)7:yes
2A_IGR_SSR_850	(TA)12	CATGTGGGTGTGAGGCAA	60.088	TTGATGATTCGTTTCCATGC	59.48	271	2A:2760033-2760303:271:(TA)12
2A_IGR_SSR_851	(AG)10	CAGCAGCGCATCACTGAG	60.471	GATGCCGCCGAGAGTTTA	59.907	190	2A:2872865-2873054:190:(AG)10
2A_IGR_SSR_852	(GA)13	CCAACCGCAAAAGAAACTG	59.303	CCAGTCATGGAATGATTGTCA	59.358	228	2A:2908846-2909073:228:(GA)13
2A_IGR_SSR_853	(TATC)5	TCCCATGGCTGTTGGACT	60.046	CCACCGTAATAATTTGGTCCC	60.299	279	2A:2915114-2915392:279:(TATC)5	Scaffold3962647:13210-13488:279:(TATC)5:no
2A_IGR_SSR_854	(TC)34	CCTTGCTGCAATTTTCTTTT	57.197	GCTTAGCTGTTGCCGCTC	59.854	273	2A:2915903-2916175:273:(TC)34
2A_IGR_SSR_855	(GT)17	GCACACTACATGTCCTTCGCT	60.336	ACTGGCCAAGGCAGTCAC	59.827	268	2A:2961344-2961611:268:(GT)17
2A_IGR_SSR_856	(CT)13	TGGGTGTCGTTCCCATCT	59.885	GGCGACGTCTGCAGGTAA	60.991	268	2A:2972049-2972316:268:(CT)13
2A_IGR_SSR_857	(AT)11	TCTGACCCACCAACACCC	60.365	CCCCCAAAAGGAAAAACG	60.272	233	2A:3002889-3003121:233:(AT)11
2A_IGR_SSR_858	(CTAG)5	AACGGTGCCGGACAAGTA	60.112	TGAACGTGCAGCCAAGAG	59.679	268	2A:3046250-3046517:268:(CTAG)5
2A_IGR_SSR_859	(GA)11	AGCCACCATCAGCTCACC	59.782	ATCAGCTCTTTTCCCGCA	59.476	273	2A:3053688-3053960:273:(GA)11
2A_IGR_SSR_860	(AG)17	AGGAAGGGCTGCCATCTAA	59.782	CCAAACACTTTTGCCCTTG	59.155	251	2A:3211564-3211814:251:(AG)17
2A_IGR_SSR_861	(GA)18	TCGCGAACCTTTTCATCC	59.732	CCCAGCTTGGAGGGTTGT	61.071	269	2A:3245919-3246187:269:(GA)18
2A_IGR_SSR_862	(TTG)17	TAGCAAACTGGCCCTTGC	59.948	TCTCTGGCGTGTGGTTGA	59.946	248	2A:3297278-3297525:248:(TTG)17
2A_IGR_SSR_863	(AG)10	ACCGCTAGGATCACGACG	59.812	GCGTCGATTTCCACCAGA	60.784	266	2A:3339162-3339427:266:(AG)10
2A_IGR_SSR_864	(CATC)5	TAGAACACTCCCGCAGCC	59.942	GTCGTCCATTTGGGATGG	59.692	183	2A:3435474-3435656:183:(CATC)5
2A_IGR_SSR_865	(TATAGA)10	CAATTCCGGAGGTGAACG	60.04	GCCTTTTTCACGGAAGCA	59.924	216	2A:3498029-3498244:216:(TATAGA)10
2A_IGR_SSR_866	(GA)35	CGTTCCTTCTGACGAAGACA	59.007	TGGAGAACTATTCGTATGCCA	58.254	278	2A:3547268-3547545:278:(GA)35
2A_IGR_SSR_867	(ATA)13	TCAAACCACCGGGTCAAC	60.354	TCTTGCTTTCGGATGGGA	60.282	173	2A:3669488-3669660:173:(ATA)13
2A_IGR_SSR_868	(GT)10	GGGACCACTGCACTGAGG	60.252	TTTAGCCCGTTTGATCGC	59.769	151	2A:3769688-3769838:151:(GT)10
2A_IGR_SSR_869	(CT)17	GGGATCTCATGGTCACCG	59.84	CGGCAAAAGGAGGTGAGA	59.91	242	2A:3810737-3810978:242:(CT)17
2A_IGR_SSR_870	(CT)13	CCCCTCAGCGTTTCCTCT	60.34	CGTGAAAACCAGGTGCAA	59.216	242	2A:3849581-3849822:242:(CT)13
2A_IGR_SSR_871	(CA)24	TGCGATGTGCTTGTGGTT	59.823	GTCTCCGTCTCCGACCCT	60.204	255	2A:3874895-3875149:255:(CA)24
2A_IGR_SSR_872	(TG)12	GGGGTAATAACAATGCCACTC	58.316	CATGGGTATTGCCCTTGAA	59.336	268	2A:3885776-3886043:268:(TG)12
2A_IGR_SSR_873	(AT)12	TTCCTCCCTCCAAATTTTACA	58.543	GCGCTGGTCCATTACCAC	60.08	274	2A:3967753-3968026:274:(AT)12
2A_IGR_SSR_874	(AG)18	ACCTCATGATCAAGCCCG	59.585	TGTGCATGCAAGTTCAACC	59.237	235	2A:3989852-3990086:235:(AG)18
2A_Intron_SSR_875	(CT)14	TCCAGGCGGATCTGGTAA	60.153	GCTTCAAGCCAAACTGCC	59.527	265	2A:4109937-4110201:265:(CT)14
2A_IGR_SSR_876	(ATG)8	ATGGTCCCATCCGTCGTA	59.718	CAACGGACCAAAGCAACC	60.088	253	2A:4117559-4117811:253:(ATG)8
2A_IGR_SSR_877	(TG)17	TGTAAATGGTGCCACGCT	58.649	AAATGTTGAAACTTGGCATGG	59.853	280	2A:4194505-4194784:280:(TG)17
2A_IGR_SSR_878	(GA)13	CCATAGAACTTGTTCAAACCG	57.294	TGACCGCGTGAACTCGTA	59.978	218	2A:4205779-4205996:218:(GA)13
2A_IGR_SSR_879	(CT)12	CCATGGGCACCAACTTTC	59.893	GCCATTGCCCCTCTACCT	60.034	238	2A:4567260-4567497:238:(CT)12	Scaffold2078905:8368-8625:258:(CT)11:yes	TGAC_WGS_durum_v1_contig_172937:2901-3158:258:(CT)11:yes
2A_IGR_SSR_880	(TG)14	CCACAGTTTCCACGACCA	59.01	CCATCACGTGAGGCACAA	60.255	250	2A:4610278-4610527:250:(TG)14
2A_IGR_SSR_881	(GA)19	TTTGGCGGTTAAAGTGGC	59.664	CTTCCGATGGGTGAATGC	60.006	272	2A:4719659-4719930:272:(GA)19
2A_IGR_SSR_882	(CCAT)6	GCAGGCAGTCACTCCGAT	59.944	AGCCGTGGTCTGTGCTGT	60.489	208	2A:4741824-4742031:208:(CCAT)6		TGAC_WGS_durum_v1_contig_2751758:32-249:218:(CCAT)6:no
2A_IGR_SSR_883	(TC)16	CCACGAGATCAGAGAGGCT	58.037	AGGCCCCATAGGAAGAGG	59.039	274	2A:4765143-4765416:274:(TC)16
2A_IGR_SSR_884	(CA)10	ATGAACGGGATCACACGC	60.507	ACAACCGGCAACACGACT	60.162	255	2A:4954608-4954862:255:(CA)10
2A_IGR_SSR_885	(GA)18	TTAGGCGAGTGCCTGACTG	60.144	CCCTCGGAGCTGAGGGTA	61.322	258	2A:4989929-4990186:258:(GA)18
2A_IGR_SSR_886	(TC)15	TTTACGATACGGAGCCGC	59.792	ATTAATGAAGTCCGCGATACA	57.296	265	2A:5016500-5016764:265:(TC)15
2A_IGR_SSR_887	(GA)10	TCTGCGTGTGCGAAAAAG	59.695	CATTGGCGAGGCAATCTT	59.756	231	2A:5623061-5623291:231:(GA)10
2A_IGR_SSR_888	(CTT)7	AGCCCTCGTCCTTGTTCC	60.199	ATGCCTTCCTTCCTTGCC	60.158	267	2A:5634433-5634699:267:(CTT)7					TGAC_WGS_speltoides_v1_contig_271935:951-1225:275:(CTT)7:no
2A_IGR_SSR_889	(CCG)7	TGCGGGTTCTAACCCTAGC	60.22	AAATCGCACTCCGTGGTC	59.637	279	2A:5692421-5692699:279:(CCG)7
2A_IGR_SSR_890	(AG)11	TGGCAATGCTGCTAAGGA	59.047	GCGTTGGGGCTCTCACTA	59.942	239	2A:5700837-5701075:239:(AG)11
2A_IGR_SSR_891	(GAA)12	TGTGAAACCCTGAGAAATTGA	58.187	TTTTTGCATTGATTTTCATCG	58.663	266	2A:5771769-5772034:266:(GAA)12	Scaffold5049705:9478-9733:256:(GAA)9:yes	TGAC_WGS_durum_v1_contig_172247:4763-5019:257:(GAA)9:yes						scaffold36723:9868-10153:286:(GAA)19:yes
2A_IGR_SSR_892	(TC)14	AGGGAGCATGCCGAGTTT	60.769	GGCCGCGTTCTACACAAT	59.679	239	2A:5934986-5935224:239:(TC)14	Scaffold1101871:14369-14609:241:(GA)15:yes					TGAC_WGS_strongfield_v1_contig_284022:2177-2417:241:(TC)15:yes
2A_IGR_SSR_893	(TA)10	GCCATTGTCACCGTCCTC	60.054	CAAACCATGCCCTCCTTG	60.04	186	2A:6006752-6006937:186:(TA)10	Scaffold3470075:20511-20708:198:(TA)16:yes
2A_IGR_SSR_894	(CA)12	TCCAGTGCAAAGTGCATGT	58.8	CGGTTCACCAGTGAGCTTT	58.867	266	2A:6145654-6145919:266:(CA)12
2A_IGR_SSR_895	(GT)19	GCTTTTGGCTTATGACTTTGC	59.026	ACTGCAACATGCAGCCAA	59.986	277	2A:6261151-6261427:277:(GT)19
2A_IGR_SSR_896	(GAA)10	TTTTGCCGCTGAGGAGTC	60.072	GCCCCTCATCTTCTCCGT	60.16	137	2A:6298837-6298973:137:(GAA)10
2A_IGR_SSR_897	(AAG)9	AATCAGGGTTGACCGGCT	60.475	GGGCCCGTTTATGCTCTT	60.036	279	2A:6415848-6416126:279:(AAG)9			TGAC_WGS_monococcum_v1_contig_2208919:3274-3550:277:(AAG)5:yes					scaffold125618:15383-15659:277:(AAG)5:yes
2A_IGR_SSR_898	(TG)12	CGGCCTTTCCTTTTCCAT	60.006	ATGCCCGCTTGTCTTCAG	59.942	136	2A:6420278-6420413:136:(TG)12			TGAC_WGS_monococcum_v1_contig_2208919:564-680:117:(TG)7:yes
2A_IGR_SSR_899	(AATTC)5	GGTAGGCAGGCGAGTGAA	59.942	CTGAAGGAGCCTGTGCGT	60.138	237	2A:6535457-6535693:237:(AATTC)5
2A_IGR_SSR_900	(GT)35	TTTCGGCTTCACCCAGTC	59.762	GGAGAGATGAAGGACAAGAGC	58.063	238	2A:6609180-6609417:238:(GT)35
2A_IGR_SSR_901	(AG)16	TTGTGTTGGTGTTGCCCA	60.573	TTTCCAAATCCCCAACTCA	58.882	253	2A:6631987-6632239:253:(AG)16						TGAC_WGS_strongfield_v1_contig_194937:1556-1810:255:(AG)17:yes
2A_IGR_SSR_902	(TG)14	CGGATCCAACTCTCGTGC	60.363	TCCCTCGGTACACCATGC	60.496	266	2A:6677298-6677563:266:(TG)14
2A_IGR_SSR_903	(CT)13	TGGTGCGTTTTCTTGGCT	60.39	GCAAAGATCGCGATACATCA	59.799	256	2A:6716271-6716526:256:(CT)13
2A_Intron_SSR_904	(CT)14	TGCAACCCCCTAGCTCTG	59.935	TGGAGTGACCCCGAACAT	59.885	226	2A:6800916-6801141:226:(CT)14
2A_IGR_SSR_905	(ATTA)5	CTGCAAAAGACCATGGGG	60.04	TGACATGCCCCCTCTTGT	60.046	264	2A:6811496-6811759:264:(ATTA)5
2A_IGR_SSR_906	(TTC)15	TTCCGTTTTTCTTCCCCC	59.841	TGTACAATGCAATGCGGAA	59.657	228	2A:6813959-6814186:228:(TTC)15
2A_IGR_SSR_907	(TG)21	GTCGATGAAAAGCGGCAT	59.763	ACTGATTCCCGCAGCAAC	59.794	256	2A:6921992-6922247:256:(TG)21
2A_IGR_SSR_908	(CAA)23	CCAAAGTTGCAAAAGAGAACA	58.068	GTATCCGCCTCCCCGATA	60.791	267	2A:6957389-6957655:267:(CAA)23
2A_IGR_SSR_909	(TC)16	GCCATCTTCATCATCCCG	59.964	CTCTACCGGCGCTTGCTA	60.257	251	2A:7031929-7032179:251:(TC)16
2A_IGR_SSR_910	(GACG)5	AAGGCTCGCTTTGGGACT	59.95	CGTGTACATGTGAGCGCC	59.849	178	2A:7206981-7207158:178:(GACG)5
2A_IGR_SSR_911	(AAG)7	AGTGCCGAGCGTAGTTGG	60.008	TCAGGGCGGACATGAAGT	60.205	265	2A:7330644-7330908:265:(AAG)7
2A_IGR_SSR_912	(GA)11	TTCTTTTACCCGCCCTCC	60.006	ACTGCCACATCCCGACAT	59.918	144	2A:7376696-7376839:144:(GA)11	Scaffold638422:11772-11915:144:(TC)11:no	TGAC_WGS_durum_v1_contig_172619:13953-14098:146:(GA)12:yes				TGAC_WGS_strongfield_v1_contig_150409:5573-5716:144:(GA)11:no
2A_IGR_SSR_913	(AG)16	CTGACTGCAAGCACCCCT	59.98	CGGCCCACTGCTGTTACT	59.855	186	2A:7432913-7433098:186:(AG)16	Scaffold1216932:40682-40869:188:(AG)17:yes
2A_IGR_SSR_914	(CGG)8	AAAGCACTGCACGGAAGG	59.984	ATCTATCCCGGCTCCCAG	59.987	262	2A:7542847-7543108:262:(CGG)8					TGAC_WGS_speltoides_v1_contig_634448:600-851:252:(CGG)5:yes		Scaffold46941:17070-17331:262:(CGG)8:no
2A_IGR_SSR_915	(TG)10	ATGTGGGCTTGCAGCAGT	60.436	TTTTTGCCAACACCCCAC	60.344	216	2A:7581589-7581804:216:(TG)10
2A_IGR_SSR_916	(GT)12	ACCTCCGCCAACATCTCA	60.205	ACAAAAGCGTGGGCAAAA	60.234	172	2A:7629073-7629244:172:(GT)12	Scaffold894498:5262-5456:195:(GT)12:no							scaffold22467:33962-34171:210:(GT)31:yes
2A_IGR_SSR_917	(CT)18	TTGTGACAAACCCCGGAC	60.354	CTCGTAGACCGAAGCGGA	60.088	207	2A:7687517-7687723:207:(CT)18
2A_IGR_SSR_918	(CGC)7	GAGTGCTTGCGACGGAAT	59.95	CCTCTACGGCATCGAGGA	59.893	209	2A:7724722-7724930:209:(CGC)7			TGAC_WGS_monococcum_v1_contig_910641:4243-4451:209:(CGC)6:yes
2A_IGR_SSR_919	(AAC)17	TCACGCCCGCTCCTATAC	59.781	AGCTGTTGAGCCTGGACG	60.138	254	2A:7741263-7741516:254:(AAC)17
2A_IGR_SSR_920	(GA)15	TGTAGTCCGGCACCGATT	60.072	GCCCAGTTTCCACATCCA	60.472	258	2A:7746877-7747134:258:(GA)15
2A_IGR_SSR_921	(TTA)8	TTCCGTGGGTTTTTCTGG	59.466	TGGGGAAAATGTTTGTGGA	59.735	259	2A:7772534-7772792:259:(TTA)8
2A_IGR_SSR_922	(CA)13	CGGTAGCCCGGTACTCCT	60.088	TGACCGCGACTCGTGATA	59.934	173	2A:7830785-7830957:173:(CA)13
2A_IGR_SSR_923	(TTG)8	CATGTGCCAGAGCCATGA	60.38	TGCTCAAACTGACAAACTCCA	59.475	183	2A:7848247-7848429:183:(TTG)8
2A_IGR_SSR_924	(AC)16	CGAGCAAAAGACCTGAAAGG	59.986	CAGCCACCATCAGCAAAA	59.328	213	2A:7994452-7994664:213:(AC)16
2A_IGR_SSR_925	(AG)14	CAAGGGTGTCAGGGCAAC	60.088	GGGATGGAGGACGAGACC	60.429	268	2A:8011699-8011966:268:(AG)14
2A_IGR_SSR_926	(CTC)10	ACAGCTACATGGTCCGGG	59.499	TGGGTGGAAGTACTATGCCG	60.904	258	2A:8109264-8109521:258:(CTC)10
2A_IGR_SSR_927	(AT)12	GTTGTGGTGCGAATGTGC	59.665	TTGCTGAAACATGGGTGC	59.17	152	2A:8139999-8140150:152:(AT)12
2A_IGR_SSR_928	(GT)15	GGGTGGATCTAAGCCGGT	59.886	AACCATGCTCGGTCTTCAA	59.23	217	2A:8244627-8244843:217:(GT)15
2A_IGR_SSR_929	(TC)14	GCCACAAGCACAAGTTGG	58.784	TCGAATTGGGCTCAAACA	58.697	240	2A:8311164-8311403:240:(TC)14
2A_IGR_SSR_930	(ATG)15	CACGTGATTTAACAGAAACCG	58.214	CATGGATGCTGTGGTGGA	60.043	235	2A:8387793-8388027:235:(ATG)15	Scaffold1836737:23849-24071:223:(ATG)11:yes					TGAC_WGS_strongfield_v1_contig_2175357:1025-1247:223:(ATG)11:yes
2A_IGR_SSR_931	(AACC)5	AGGTGGCTGGGATTGACA	60.046	GGGAGGGAGGGAGTGAGA	60.13	245	2A:8400828-8401072:245:(AACC)5
2A_IGR_SSR_932	(TG)13	CCCCAGATCGGTTCTCCT	60	GGCCGTGCCTATTTTTGA	59.622	229	2A:8434997-8435225:229:(TG)13
2A_IGR_SSR_933	(CTT)10	GCAGACACAGGGTAGGGG	59.046	GCGCCTGAACAAATGGAT	59.61	238	2A:8491462-8491699:238:(CTT)10
2A_IGR_SSR_934	(GA)35	GCAGGGCACCACTCAATC	60.214	AGATCGACAACGGAAGCG	59.942	242	2A:8588532-8588773:242:(GA)35
2A_Exon_SSR_935	(TTCTT)7	CCGGAAAGACGACGATGT	59.631	GGTGGTCCGGAAATACCA	59.139	276	2A:8853979-8854254:276:(TTCTT)7						TGAC_WGS_strongfield_v1_contig_514594:236-506:(TTCTT)6:271:yes
2A_IGR_SSR_936	(AT)15	CGCGGCTTTCTCCACTAC	59.547	GCCACGTTCCGACAAAAA	60.643	234	2A:8967591-8967824:234:(AT)15
2A_IGR_SSR_937	(ATAG)5	ATCCTTGCCTAATCCCCG	59.848	GGTGGTTGCAGGGTGAAG	60.088	262	2A:9022991-9023252:262:(ATAG)5
2A_IGR_SSR_938	(ATCT)5	CGGGCCCCACTTGTAATA	59.346	GGTCCCACTAGATGAACAACG	59.463	278	2A:9080097-9080374:278:(ATCT)5
2A_IGR_SSR_939	(TCT)23	TGCTAGTCGGCTGCAATG	59.676	TCATGAAACGCTCTCAACCA	60.39	277	2A:9143281-9143557:277:(TCT)23
2A_IGR_SSR_940	(ATGG)5	CAAAAGGCAGGCATGGAC	60.201	CTAGCGGCTGCAGGTTGT	60.16	137	2A:9174392-9174528:137:(ATGG)5	Scaffold5128583:4324-4460:137:(ATGG)5:no	TGAC_WGS_durum_v1_contig_38420:465-601:137:(ATGG)5:no				TGAC_WGS_strongfield_v1_contig_619500:589-725:137:(ATGG)5:no
2A_IGR_SSR_941	(GT)12	TCCGTTTACATCTAGGTCCG	57.7	TCCATCGATTGGGACTTTTC	59.871	241	2A:9194600-9194840:241:(GT)12
2A_Intron_SSR_942	(ACAT)5	CCAGTCCACCCAAACCTG	59.921	ATCCTTGTGCCCTCCCTC	60.008	225	2A:9215606-9215830:225:(ACAT)5								scaffold7017:29405-29628:224/225-225:(ATGT)5:no
2A_IGR_SSR_943	(CT)34	AACCAGCATCGAGGGTTTT	59.541	TGCATCCATCACGAACTGA	59.76	253	2A:9229927-9230179:253:(CT)34
2A_IGR_SSR_944	(CAAA)5	AGCATGGTACTCGGCTGC	59.975	TCCTGGCGGGTTTGAATA	60.002	277	2A:9253641-9253917:277:(CAAA)5	Scaffold2776979:12349-12625:277:(CAAA)5:no		TGAC_WGS_monococcum_v1_contig_2197320:416-692:277:(CAAA)5:no		TGAC_WGS_speltoides_v1_contig_281576:4733-5015:283:(CAAA)5:no
2A_IGR_SSR_945	(ATAG)7	TTGCCCAGGAGTTTGAGG	59.755	GGGCATCGACGAGAACAA	60.784	276	2A:9621765-9622040:276:(ATAG)7
2A_IGR_SSR_946	(AC)16	TTTTCGCATGGTGCATTG	60.203	GTAGTGGCACCATTCCCG	59.918	271	2A:9680702-9680972:271:(AC)16	Scaffold3498545:7757-8019:263:(GT)12:yes
2A_Intron_SSR_947	(GA)11	GAAACCGGCTGGAGAACA	59.762	GCTGCCCCTTCAAACTGA	59.918	262	2A:9749610-9749871:262:(GA)11	Scaffold399474:1828-2085:258:(TC)9:yes	TGAC_WGS_durum_v1_contig_212037:1804-2061:258/262-262:(TC)9:yes	TGAC_WGS_monococcum_v1_contig_996910:394-649:256/262-262:(GA)6:yes			TGAC_WGS_strongfield_v1_contig_501919:1804-2061:258/262-262:(TC)9:yes		scaffold14614:67968-68226:259/262-262:(TC)8:yes
2A_IGR_SSR_948	(CT)13	GTTTTGGCGCTTCAGCAT	59.955	TCACCGGAGATCCTAGCG	59.893	258	2A:9781183-9781440:258:(CT)13
2A_IGR_SSR_949	(CA)18	CTCTGAGCCGATCTTCCG	59.605	CGGTTGGTTTACCCATGC	59.774	257	2A:9876659-9876915:257:(CA)18
2A_IGR_SSR_950	(CTT)11	AGTTATCGGGAANGGGGG	60.312	TTTAGAAGAAAAGGCGGGA	57.566	271	2A:10290726-10290996:271:(CTT)11
2A_IGR_SSR_951	(TC)13	ATTGCAATCCCGGACGTA	59.883	TTGGATTGAGGTGGCACA	59.577	273	2A:10418569-10418841:273:(TC)13
2A_IGR_SSR_952	(AC)15	TCAATGAACAAGGCGCAA	59.915	TTCATGGCCGTGTCTGTG	60.255	279	2A:10465504-10465782:279:(AC)15
2A_Exon_SSR_953	(TCCT)7	CATGCTTTCTCCGCACCT	59.942	GTACTCCGCGTCCACCAC	60.121	254	2A:10717708-10717961:254:(TCCT)7
2A_IGR_SSR_954	(TTTA)5	ATTGGAAACGCCACCTGA	60.048	GCATCATGAACGGCTCCT	59.75	257	2A:10729576-10729832:257:(TTTA)5			TGAC_WGS_monococcum_v1_contig_1007414:1063-1327:265:(TTTA)7:yes
2A_IGR_SSR_955	(ATCT)6	AAACGCTAGAAGCGTCCG	59.174	GGCTAGTTAGCGGGAGGC	59.939	245	2A:10756310-10756554:245:(ATCT)6	Scaffold451356:18799-19043:245:(ATCT)6:no					TGAC_WGS_strongfield_v1_contig_163692:2707-2951:245:(ATCT)6:no
2A_IGR_SSR_956	(AC)12	AATGACTCATGTCCCCACA	57.139	TCACATTGCTGCTCCCAG	59.465	271	2A:10936704-10936974:271:(AC)12					TGAC_WGS_speltoides_v1_contig_292134:774-1044:271:(AC)9:yes
2A_IGR_SSR_957	(TC)14	TTGCGTAAACCGGAGACTG	59.849	ACACCCGAGGACCCCTTA	60.317	249	2A:10986100-10986348:249:(TC)14
2A_IGR_SSR_958	(TTG)7	ATTTCCAACTGCCACCCC	60.725	CCGAGCATCCATAGTGGG	60.023	248	2A:11151995-11152242:248:(TTG)7	Scaffold2197138:6768-7009:242:(CAA)5:yes							scaffold78402:8334-8575:242:(TTG)5:yes
2A_IGR_SSR_959	(GA)13	TCTTTGGCATAGGGGTGG	59.445	CGTGTTGCTCTCTCACCG	59.068	129	2A:11263820-11263948:129:(GA)13	Scaffold2353812:3747-3891:145:(GA)21:yes
2A_IGR_SSR_960	(CACG)10	TGATCATTGATGCAGCAAACT	59.291	AGCAAAAGCGATGCCAAG	60.096	274	2A:11482581-11482854:274:(CACG)10
2A_IGR_SSR_961	(AAC)7	TCATGCGGCAATGATTTG	60.162	AGCCATGAGTTGGTTGCG	60.84	191	2A:11520465-11520655:191:(AAC)7
2A_IGR_SSR_962	(CA)13	GTCCCGCTTCATCCACAC	60.054	CCTCTTGTTTGCGTTGGG	60.231	225	2A:11679094-11679318:225:(CA)13	Scaffold294173:7477-7701:225:(TG)13:no					TGAC_WGS_strongfield_v1_contig_166523:2636-2860:225:(CA)7:yes		scaffold46909:15091-15315:225:(CA)13:no
2A_IGR_SSR_963	(AC)16	GGGGTAACTACCACCGGG	60.042	CCCAGGTCATTTTTAGTCTGC	58.707	220	2A:11889011-11889230:220:(AC)16	Scaffold3873688:24007-24224:218:(AC)15:yes
2A_IGR_SSR_964	(CCCAG)7	GATTGCCATCAAGTGCCC	60.014	GATCGATTCGTTCGTCCG	60.161	244	2A:11991439-11991682:244:(CCCAG)7	Scaffold701316:42473-42706:234:(CTGGG)5:yes	TGAC_WGS_durum_v1_contig_274660:111-344:234:(CCCAG)5:yes
2A_IGR_SSR_965	(AC)10	GCTCCCTTGGCTGCTACA	60.096	CGTCCCTCTCTGCGTTGT	59.98	211	2A:12205481-12205691:211:(AC)10
2A_IGR_SSR_966	(GA)15	ATGATGGCGCTTTACGGA	60.182	CGAGGAGTCAACATGGGC	60.205	248	2A:12238916-12239163:248:(GA)15
2A_IGR_SSR_967	(TC)13	GTATTGCCGGCAGCGTAT	59.676	CTGACGTGTAGCGCCCTT	60.008	255	2A:12292292-12292546:255:(TC)13	Scaffold4093158:52323-52552:230:(TC)14:yes
2A_IGR_SSR_968	(GA)18	AGCATCAGCTCCCTGTGG	59.936	ATTTCCCCCGAAGTCAGC	60.011	275	2A:12458120-12458394:275:(GA)18
2A_IGR_SSR_969	(TC)19	TCCAGGGAAGAGTACGATGG	60.065	ACCCACAAGCAAAAGAAGG	57.783	262	2A:12513677-12513938:262:(TC)19
2A_IGR_SSR_970	(CT)13	GCAGGGTTCACACTGGCT	59.827	CCTCCCTCCTCAGCAACA	59.903	182	2A:12514714-12514895:182:(CT)13	Scaffold1544971:10850-11047:198:(CT)21:yes							scaffold39590:52725-52900:176:(CT)9:yes
2A_IGR_SSR_971	(TTTC)6	AGAACTTTCCCATCGGGC	60.011	GATGCCCGTGCTAGATCC	59.148	238	2A:12601406-12601643:238:(TTTC)6	Scaffold118069:4714-4951:238:(GAAA)6:no
2A_Intron_SSR_972	(AG)12	AGGATCTGGCGGGGATAG	59.987	GCGAGGAGTTCGGCATAA	59.907	231	2A:12883074-12883304:231:(AG)12	Scaffold5645794:88-313:226:(AG)9:yes	TGAC_WGS_durum_v1_contig_2614628:158-379:222/231-231:(AG)7:yes						scaffold51076:4793-5014:222/231-231:(AG)7:yes
2A_Exon_SSR_973	(GTTT)5	TGCATTTGAGCTCGGGAT	60.315	TGGAGAGCAAGCAGAGGAA	59.796	167	2A:12952401-12952567:167:(GTTT)5	Scaffold203714:12861-13027:167:(GTTT)5:no	TGAC_WGS_durum_v1_contig_2580306:1634-1800:167:(GTTT)5:no				TGAC_WGS_strongfield_v1_contig_5031424:1918-2084:(GTTT)5:167:no		C167384381:9925-10095:171:(GTTT)6:yes
2A_IGR_SSR_974	(CATG)5	GGAAAGGATCGCTTCGTG	59.322	TGTGAGGCGTTGCACAGT	60.026	233	2A:13072396-13072628:233:(CATG)5	Scaffold5645794:6446-6678:233:(CATG)5:no	TGAC_WGS_durum_v1_contig_602609:150-382:233:(CATG)5:no				TGAC_WGS_strongfield_v1_contig_267617:3412-3644:233:(CATG)5:no
2A_IGR_SSR_975	(CA)10	GATGCCAGGGGTTTACCA	59.296	TCACCTTAACTTGTCGATGGC	60.125	250	2A:13270321-13270570:250:(CA)10
2A_IGR_SSR_976	(TG)17	ATGGACAAAATTCCGCGA	60.009	AGGAGCACCTGATCACCG	59.775	252	2A:13276703-13276954:252:(TG)17	Scaffold4984705:24833-25093:261:(CA)21:yes
2A_IGR_SSR_977	(ATAC)8	CCGAGTTTCAAATATTGGCTG	59.595	ACAACCCTAGCGTCACCG	59.701	220	2A:13489879-13490098:220:(ATAC)8
2A_IGR_SSR_978	(TC)10	TGACAGGGCAAGGACTTAGTG	60.297	ATCGCCGGACAGAGTGAG	59.936	280	2A:13500082-13500361:280:(TC)10
2A_IGR_SSR_979	(CCGTC)5	CTGCGCAGAGGGAGAGAG	59.954	TACAAGTAGGGGGCGTGC	59.673	256	2A:13606077-13606332:256:(CCGTC)5
2A_IGR_SSR_980	(AGAT)5	TGGACATTCCACTGACAATCA	59.951	TTCTTTAGTCCGCACCGC	59.948	258	2A:13669240-13669497:258:(AGAT)5								scaffold45581:56103-56360:258:(AGAT)5:no
2A_IGR_SSR_981	(AC)19	TGCTGCATCATCACTTCCTC	59.95	CACACGAATGAGCGCTTG	60.139	271	2A:13750212-13750482:271:(AC)19
2A_IGR_SSR_982	(TGT)7	CGTCCACTTTGGGGACAG	60.08	CAACGGGGAAAATGCTTG	60.042	247	2A:14123625-14123871:247:(TGT)7	Scaffold1162699:81-351:271:(ACA)14:yes
2A_IGR_SSR_983	(TC)15	AGCGCGAGCGAGAAACTA	59.995	TAGCGTCAGAAGCTGGGC	60.249	248	2A:14627378-14627625:248:(TC)15
2A_IGR_SSR_984	(AC)11	ACGAAGCCAGCACCATGT	60.279	AACCAAGGGGACAAAGCC	59.903	224	2A:14708822-14709045:224:(AC)11
2A_IGR_SSR_985	(AG)10	CAGCCAGCAGTAGCAGCA	60.029	CACATTTGGAAGCCAGCC	60.201	151	2A:14746545-14746695:151:(AG)10	Scaffold3657994:15184-15344:161:(CT)17:yes	TGAC_WGS_durum_v1_contig_2583362:2785-2935:151:(AG)11:yes	TGAC_WGS_monococcum_v1_contig_905412:8436-8585:150:(AG)10:no			TGAC_WGS_strongfield_v1_contig_5029173:2215-2365:151:(AG)11:yes
2A_IGR_SSR_986	(TA)12	TTAACATTTTCAACCTTTCGC	57.021	GCGCCTATTTCTCAGGCA	60.057	195	2A:14910333-14910527:195:(TA)12	Scaffold855393:20067-20252:186:(TA)7:yes						Scaffold28990:6135-6327:193:(TA)9:yes
2A_IGR_SSR_987	(GGAA)15	TCCCCTTAGCACCACTGC	59.787	GGAAGGAGGGGAGTTCCA	59.976	249	2A:15019801-15020049:249:(GGAA)15	Scaffold287380:7921-8150:230:(GGAA)6:yes					TGAC_WGS_strongfield_v1_contig_5032424:2429-2658:230:(GGAA)6:yes
2A_IGR_SSR_988	(GAGC)5	TAATCAGACTGCGCCGGT	60.376	TCACCGCCAGAATTAGCC	59.756	250	2A:15076540-15076789:250:(GAGC)5						TGAC_WGS_strongfield_v1_contig_263879:2003-2252:250:(GAGC)5:no
2A_IGR_SSR_989	(GGA)8	CGAGAGGCACGAACCCTA	59.935	GGACTGGTCCCCTCCTGT	59.888	251	2A:15220089-15220339:251:(GGA)8	Scaffold414551:14710-14956:247:(GGA)7:yes					TGAC_WGS_strongfield_v1_contig_922735:4-250:247:(GGA)7:yes
2A_IGR_SSR_990	(TC)11	GTCCCTGACCCGAAACCT	59.896	TATGGATCCGCTCCCGT	59.973	280	2A:15304346-15304625:280:(TC)11
2A_IGR_SSR_991	(TC)17	TGACTGATAATCGCGGCA	59.897	TGAAAGATCGAGGGCTGC	60.031	250	2A:15494156-15494405:250:(TC)17	Scaffold1187004:10598-10851:254:(TC)19:yes
2A_IGR_SSR_992	(AGG)7	GTGGGGAGCGGGTAGATT	59.886	CGGAGCTAGGCCTTGGAT	60.317	244	2A:15696602-15696845:244:(AGG)7		TGAC_WGS_durum_v1_contig_185872:1632-1875:244:(AGG)7:no	TGAC_WGS_monococcum_v1_contig_935180:7635-7882:248:(AGG)7:no					scaffold25102:18072-18315:244:(AGG)7:no
2A_IGR_SSR_993	(TGCA)5	GAGTTGCCGAACAGTGCC	60.412	TTAAACTCCCGCCAGGTG	59.642	238	2A:16119951-16120188:238:(TGCA)5		TGAC_WGS_durum_v1_contig_5408741:473-710:238:(TGCA)5:no	TGAC_WGS_monococcum_v1_contig_961565:1200-1437:238:(TGCA)5:no			TGAC_WGS_strongfield_v1_contig_2165103:614-851:238:(TGCA)5:no
2A_IGR_SSR_994	(CT)14	GGGAACTCCTGCACGTTG	60.246	GGACCGTCCCACTTGTATTTT	60.103	224	2A:16142844-16143067:224:(CT)14
2A_IGR_SSR_995	(GATG)5	TTAGCAACGCACAACGGA	59.982	CCTTGTCATCAGGTGCCC	60.046	269	2A:16149929-16150197:269:(GATG)5			TGAC_WGS_monococcum_v1_contig_80712:2645-2909:265:(GATG)5:no
2A_IGR_SSR_996	(TC)18	CAGAGCCTAGCCAAACCG	59.541	TTGCCGATTGTGATCGAA	59.712	250	2A:16197939-16198188:250:(TC)18	Scaffold2247996:25887-26120:234:(TC)10:yes	TGAC_WGS_durum_v1_contig_176636:1991-2240:250:(TC)18:no	TGAC_WGS_monococcum_v1_contig_73879:2650-2899:250:(TC)18:no			TGAC_WGS_strongfield_v1_contig_286826:1033-1266:234:(TC)10:yes		scaffold26118:78446-78671:226:(TC)6:yes
2A_Exon_SSR_997	(GCA)7	TCCCCAGCAGACTTGGAG	59.903	TCTCAGGCGACATGCTGA	60.238	218	2A:16214736-16214953:218:(GCA)7			TGAC_WGS_monococcum_v1_contig_910940:2139-2359:221:(TGC)5:yes			TGAC_WGS_strongfield_v1_contig_184360:179-396:(TGC)6:218:yes	Scaffold72990:15512-15735:224:(TGC)10:yes	scaffold270718:17065-17287:223:(TGC)6:yes
2A_IGR_SSR_998	(CT)12	GGCCCTTGCTCTGTCTGA	60.071	TTCCAGATGGCATACGTGA	58.578	205	2A:16512615-16512819:205:(CT)12
2A_IGR_SSR_999	(TA)14	TTTGCCAATTACTCTCGTGC	58.92	TCGTTTAGAGCCGCATCC	59.907	276	2A:16597829-16598104:276:(TA)14
2A_IGR_SSR_1000	(AAT)24	GGCTCTTGCCAATCCTTG	59.322	GCAGGAAGCGCTACTGGT	59.143	279	2A:16658222-16658500:279:(AAT)24
2A_IGR_SSR_1001	(AAC)15	TTGTCGCCCGTTTGATTT	60.049	CTCCTGCAGAGCCTGGTC	59.639	224	2A:16762722-16762945:224:(AAC)15
2A_IGR_SSR_1002	(TG)13	TGCTAATGGGAAATTTGCTTC	59.202	TATTGCCGAGCCCAACTT	59.226	276	2A:16797975-16798250:276:(TG)13						TGAC_WGS_strongfield_v1_contig_257794:748-1014:267:(TG)8:yes
2A_IGR_SSR_1003	(TC)14	CACCGTGCCCAGAAAGAA	60.806	TTGCTCTGCCGTGAACAA	60.113	269	2A:17035536-17035804:269:(TC)14
2A_Exon_SSR_1004	(TTC)7	ATGGAGCATTCCTTGCGA	60.315	AACTTTGCTTGCAACCCG	59.84	154	2A:17340726-17340879:154:(TTC)7	Scaffold287380:16179-16373:195:(TTC)26:yes		TGAC_WGS_monococcum_v1_contig_2208077:1277-1424:148:(TTC)8:yes					scaffold26118:138005-138146:142:(TTC)6:yes
2A_IGR_SSR_1005	(TC)15	CCGTGCAGGTCGATCTTT	59.787	TCTTGAGGGGTCAACGGA	60.172	147	2A:17635764-17635910:147:(TC)15
2A_IGR_SSR_1006	(AGCC)7	GGGCTTCCACCATCCTTT	59.862	AGAAGCAGGGAAAGCGGT	59.95	154	2A:17901590-17901743:154:(AGCC)7
2A_IGR_SSR_1007	(GA)12	TGCACCCTTGATGAGTGG	59.126	CGCTCCCAAACTCTGTCC	59.34	274	2A:18100910-18101183:274:(GA)12
2A_IGR_SSR_1008	(AG)10	CCCAACAAACACAACGCA	60.13	AATTGGGGCCTGAACCTC	59.862	232	2A:18739789-18740020:232:(AG)10
2A_IGR_SSR_1009	(TA)15	CGGGTTCGTACAGAGGGA	59.625	CAATCGTCCAAACCCCAT	59.139	200	2A:18932947-18933146:200:(TA)15	Scaffold524517:66235-66454:220:(TA)25:yes
2A_IGR_SSR_1010	(TC)10	CGAGGAGGCCACAAGCTA	60.088	GTCCATCAAGACCGTGCC	60.054	165	2A:19219801-19219965:165:(TC)10						TGAC_WGS_strongfield_v1_contig_4940502:81-243:163:(TC)8:yes
2A_IGR_SSR_1011	(CAA)23	GCCAAGGTGCTAGCAGGA	60.096	TGTGCACTTTTGCTGCCT	59.113	278	2A:19548026-19548303:278:(CAA)23
2A_IGR_SSR_1012	(TC)12	CGAAATTTTGGCAGTGGG	60.042	AGTGAGGGGGAGGGAGTG	60.038	209	2A:19762884-19763092:209:(TC)12	Scaffold6276206:6863-7103:241:(GA)30:yes
2A_IGR_SSR_1013	(CT)10	TAGCCCAGGCAGCCAATA	60.321	ACAACAGCACAACCCCGT	60.005	217	2A:19833669-19833885:217:(CT)10
2A_IGR_SSR_1014	(TC)24	CCCTCTCTCGCTCTCCCT	59.612	CGTTTTGAACATCATGGAGC	59.127	262	2A:20102537-20102798:262:(TC)24
2A_IGR_SSR_1015	(TA)12	TTCCTTTGTAACCCGCCA	60.042	CCGACTTAGGAGCCCCAT	60.027	257	2A:20454774-20455030:257:(TA)12	Scaffold1154270:16499-16753:255:(TA)12:no
2A_IGR_SSR_1016	(TC)11	ATGCAAGAAACCCGGTCA	60.048	CACAAGAAGGAAGAGGGGG	59.634	248	2A:20587160-20587407:248:(TC)11
2A_IGR_SSR_1017	(CA)11	CGATGTCGTCTGCCACAG	59.973	GACATGGAGATCCGGTCG	60.003	147	2A:20654012-20654158:147:(CA)11
2A_IGR_SSR_1018	(TATT)5	TACTACCGGGGCAGGTCA	60.064	CCCACAAATCGGGATGAG	59.843	170	2A:20852090-20852259:170:(TATT)5								scaffold100555:21159-21295:137:(TATT)5:no
2A_IGR_SSR_1019	(CTT)11	CCCCTCGACCTTCTTCTCTT	59.811	CGAGGGGTCGAAGTTTTTC	59.656	224	2A:22412376-22412599:224:(CTT)11	Scaffold885767:38089-38313:225:(AAG)11:no
2A_IGR_SSR_1020	(GAA)7	AGCATTGCGTCCAAAAGC	59.955	GGGTCAACGACCTTCCCT	59.896	268	2A:22798734-22799001:268:(GAA)7	Scaffold4156421:10076-10352:277:(GAA)10:yes	TGAC_WGS_durum_v1_contig_201335:4756-5032:277:(GAA)10:yes				TGAC_WGS_strongfield_v1_contig_161352:4712-4988:277:(GAA)10:yes
2A_IGR_SSR_1021	(ACA)13	CCAGGTATGCCAACCATGA	60.337	GCGTGCGGTACTAGGGC	60.393	268	2A:23025689-23025956:268:(ACA)13
2A_IGR_SSR_1022	(GAGGA)5	GATCAGGAGAGGGGGTGG	60.419	ATCGGGCAGGTCAATCAA	60.006	236	2A:23151313-23151548:236:(GAGGA)5
2A_IGR_SSR_1023	(GTC)7	TGATTGACCTGCCCGATT	60.006	CTTTCCCAATCTGCCCCT	60.003	202	2A:23151532-23151733:202:(GTC)7
2A_IGR_SSR_1024	(TG)11	CCGTGCTTGGCCTCTAAA	59.941	TAAAGAGCCGTTCCGACG	59.941	253	2A:23791609-23791861:253:(TG)11	Scaffold2070421:11619-11871:253:(TG)11:no	TGAC_WGS_durum_v1_contig_800302:565-817:253:(TG)11:no				TGAC_WGS_strongfield_v1_contig_2866175:565-815:251:(TG)10:yes		scaffold65241:17542-17790:249:(TG)9:yes
2A_IGR_SSR_1025	(GT)10	CGTCGAGTGGCTTGGTCT	59.98	CTCCTCTGGGACAGGGGT	60.038	240	2A:23880273-23880512:240:(GT)10	Scaffold156925:1742-1987:246:(AC)12:yes							scaffold30195:56540-56771:232:(GT)6:yes
2A_IGR_SSR_1026	(CT)14	GCTCCGAGGAAAGGAAGC	60.034	AATACGATTCGTGGGCGA	60.033	273	2A:24005339-24005611:273:(CT)14	Scaffold2720981:19401-19673:273:(CT)14:no					TGAC_WGS_strongfield_v1_contig_2174673:4599-4875:277:(CT)16:yes		scaffold119162:19798-20066:269:(CT)12:yes
2A_IGR_SSR_1027	(AACA)5	TCATGGAGATCAAACATGCAA	60.065	TGGTCATGCTCCATTTTCG	60.614	227	2A:24531354-24531580:227:(AACA)5	Scaffold1306423:3329-3555:227:(AACA)5:no
2A_IGR_SSR_1028	(TC)19	TCCGCTTCTCCCATACCA	60.153	TGGGACCGACCGAATCTA	59.998	146	2A:24873338-24873483:146:(TC)19	Scaffold1914979:8204-8343:140:(GA)16:yes
2A_IGR_SSR_1029	(TCT)18	CGTTCGTCTACGTCCGCT	60.008	TTGTTGCGAAGCCCTCTC	60.072	272	2A:24950790-24951061:272:(TCT)18
2A_IGR_SSR_1030	(TCTA)9	TGGACGCATGTTCTGGTG	60.255	ATCCCGATCATGTGAGGC	59.382	271	2A:26539446-26539716:271:(TCTA)9	Scaffold3181:4716-4986:271:(TCTA)9:no	TGAC_WGS_durum_v1_contig_180652:399-669:271:(TCTA)9:no
2A_IGR_SSR_1031	(GA)10	AGAATGCTGAGGGAGGGG	60.152	ACACAACACAAAGCCCCA	58.449	273	2A:26766200-26766472:273:(GA)10
2A_IGR_SSR_1032	(GA)16	CCCTTTGTGCAGACAATGA	58.171	TGTAGTTCACCCTCGGGC	59.631	264	2A:27107524-27107787:264:(GA)16
2A_IGR_SSR_1033	(GCAT)5	CTGCACCCAGAGAACGCT	60.138	GACAAGAGCCGGTCGAAA	59.918	154	2A:27769120-27769273:154:(GCAT)5	Scaffold5335172:7331-7484:154:(GCAT)5:no	TGAC_WGS_durum_v1_contig_35982:4142-4295:154:(GCAT)5:no
2A_IGR_SSR_1034	(AT)10	ACACCATCGGAGACACCTG	59.513	TCCGGCGTGCATATTTTT	60.035	267	2A:28317451-28317717:267:(AT)10
2A_Intron_SSR_1035	(GAAA)5	GAAAGGAAGACCGGTGGAA	60.035	CGTAGCGGGTTTCTTTGG	59.268	233	2A:28806831-28807063:233:(GAAA)5	Scaffold1544541:19939-20171:233:(TTTC)5:no	TGAC_WGS_durum_v1_contig_2575022:3009-3241:233/233-233:(TTTC)5:no	TGAC_WGS_monococcum_v1_contig_953460:1445-1678:234/233-233:(GAAA)5:no			TGAC_WGS_strongfield_v1_contig_167398:3026-3258:233/233-233:(GAAA)5:no
2A_Intron_SSR_1036	(GA)16	ATCGACGATCGCCACAAT	60.039	GGGACCCCCTAGTCGAGA	60	210	2A:28896153-28896362:210:(GA)16
2A_Intron_SSR_1037	(AAG)7	GCTGCACGTGGGTGTATG	59.685	CATGTGGTTGTTTCGGCA	60.088	222	2A:29015192-29015413:222:(AAG)7	Scaffold2926615:13169-13390:222:(AAG)7:no
2A_IGR_SSR_1038	(TC)16	TCCAATGGAGGCCTTGAA	60.129	TTCGGGCTGACTCTCTGG	60.063	249	2A:29926006-29926254:249:(TC)16
2A_IGR_SSR_1039	(TA)10	CGCTAGGCACATGGTTGA	59.355	TCATGATGCAATCCAAAGGA	60.009	126	2A:31051216-31051341:126:(TA)10		TGAC_WGS_durum_v1_contig_260835:4332-4457:126:(TA)10:no				TGAC_WGS_strongfield_v1_contig_179629:5665-5790:126:(TA)10:no
2A_IGR_SSR_1040	(TC)13	CGGGCTGAGAAACTCCAA	59.91	CACCTCCACAGGCCAAAG	60.237	223	2A:31106590-31106812:223:(TC)13
2A_IGR_SSR_1041	(AAC)23	TGCCCTGGTTTATTCGGA	60.002	TGTCAACTGGAGGTGGCG	61.943	274	2A:31485219-31485492:274:(AAC)23
2A_IGR_SSR_1042	(TC)10	GATGCACAACAGCCATCG	59.777	ACAACCACTCTGCTGCCC	59.827	260	2A:31864526-31864785:260:(TC)10
2A_IGR_SSR_1043	(CATG)5	CAAATGTCTTGCCCCTGC	60.201	GTGTCGACGGATCCCAAG	60.046	255	2A:31942645-31942899:255:(CATG)5			TGAC_WGS_monococcum_v1_contig_1364677:507-761:255:(CATG)5:no					scaffold2568:51545-51799:255:(CATG)5:no
2A_IGR_SSR_1044	(TC)14	CGGATCAGGTAGCATGGG	60.023	GTATCAATTCGCACCGGC	60.041	233	2A:31982574-31982806:233:(TC)14	Scaffold2992507:5153-5385:233:(TC)14:no		TGAC_WGS_monococcum_v1_contig_1189584:221-449:229:(TC)17:yes					scaffold25651:3634-3852:219:(TC)7:yes
2A_IGR_SSR_1045	(TTGA)5	TCGACTGCAGGTGCTCAA	60.281	TCCCTCTCATTCAAAGCTTCA	59.94	205	2A:32020397-32020601:205:(TTGA)5	Scaffold1333438:2970-3174:205:(TTGA)5:no	TGAC_WGS_durum_v1_contig_2500235:86-290:205:(TTGA)5:no				TGAC_WGS_strongfield_v1_contig_275968:2542-2746:205:(TTGA)5:no		scaffold5120:18907-19111:205:(TTGA)5:no
2A_IGR_SSR_1046	(ACA)11	TGAGATTTCAGGGGGCTG	59.711	CCCCAACTTGTTTGGGACT	59.805	260	2A:32030715-32030974:260:(ACA)11	Scaffold427465:9673-9932:260:(ACA)11:no							scaffold25141:52294-52550:257:(ACA)10:yes
2A_IGR_SSR_1047	(ATAG)9	TGGATGAACGTGATGGCTT	60.064	ACCCGCGAGAACGATTTT	60.603	209	2A:32834596-32834804:209:(ATAG)9	Scaffold530021:27725-27941:217:(ATAG)11:yes	TGAC_WGS_durum_v1_contig_175635:8012-8224:213:(ATAG)5:yes				TGAC_WGS_strongfield_v1_contig_2164886:8296-8508:213:(ATAG)5:yes		scaffold42564:92029-92233:205:(ATAG)8:yes
2A_IGR_SSR_1048	(AC)10	TAAACGCCATACCCGGAG	59.494	TCCAAGTCTCGGCACCTC	59.911	265	2A:33112139-33112403:265:(AC)10			TGAC_WGS_monococcum_v1_contig_922573:2052-2330:279:(AC)16:yes			TGAC_WGS_strongfield_v1_contig_297182:2673-2937:265:(AC)10:no
2A_IGR_SSR_1049	(TGG)7	GGCATGTAAAGGCACGCT	59.83	GGCAATTTGTGCGGCTTA	60.754	257	2A:33559613-33559869:257:(TGG)7	Scaffold1034610:4142-4398:257:(TGG)7:no	TGAC_WGS_durum_v1_contig_2596525:313-569:257:(TGG)7:no				TGAC_WGS_strongfield_v1_contig_2181501:306-562:257:(TGG)7:no		scaffold10223:94847-95097:251:(TGG)5:yes
2A_IGR_SSR_1050	(TTCT)6	TGCCCGATAAGAGGATGC	59.713	TGGGGCTGAAAACCAAAA	60.018	156	2A:34553833-34553988:156:(TTCT)6		TGAC_WGS_durum_v1_contig_2587432:3559-3710:152:(TTCT)5:yes	TGAC_WGS_monococcum_v1_contig_2201948:270-433:164:(TTCT)8:yes
2A_IGR_SSR_1051	(CA)15	GATTCTGCAGCACCCGTT	59.794	CTGGCCCCGTCTAGTGAA	59.781	267	2A:35136237-35136503:267:(CA)15	Scaffold3110759:8825-9093:269:(TG)14:yes	TGAC_WGS_durum_v1_contig_5424633:170-442:273:(CA)16:yes
2A_IGR_SSR_1052	(CT)11	AGCTGCCACCACTCAACC	59.827	GAGCTTGTTGCGGGAAAA	59.924	215	2A:35660226-35660440:215:(CT)11	Scaffold3809653:2885-3099:215:(CT)11:no
2A_IGR_SSR_1053	(TC)10	GAGGGAGGAGTCGGGCTA	60.303	TTGTTCTTCTCCATGGCCTC	60.195	178	2A:36267597-36267774:178:(TC)10	Scaffold1369357:17125-17302:178:(TC)10:no					TGAC_WGS_strongfield_v1_contig_680862:706-885:180:(TC)11:yes
2A_IGR_SSR_1054	(AAC)20	GGCAAAGACTGCCAAAGC	59.527	TGGAGCCCTCTAGCCTACC	59.396	225	2A:36845953-36846177:225:(AAC)20
2A_Intron_SSR_1055	(TGTGG)5	GCTCGGTCTCGCTCACTC	59.808	GGCTCTGACACGGTGCTT	59.988	207	2A:38229097-38229303:207:(TGTGG)5
2A_IGR_SSR_1056	(GA)15	TCTCTCCCATTGCTTCCG	59.868	AAGACGACTGGCACCTGG	59.82	219	2A:38905302-38905520:219:(GA)15
2A_IGR_SSR_1057	(TATAGA)5	CGATTTGCTCAACCGGAC	60.201	GGAATGGTGATGGGATCG	59.646	261	2A:39450963-39451223:261:(TATAGA)5	Scaffold1411186:549-809:261:(TATAGA)5:no
2A_IGR_SSR_1058	(GA)16	CCGAGTGACAGTGTGGAGG	60.301	GGCCACCATGATGAGGAG	60.003	238	2A:39722450-39722687:238:(GA)16
2A_IGR_SSR_1059	(AG)16	CGAGTGGGCCCAGAGATA	59.737	TTTCCACCCGTTGCTGAT	60.048	226	2A:39907335-39907560:226:(AG)16
2A_IGR_SSR_1060	(CT)34	GCCATCATCATCTTGTGCC	60.03	CGGACATGGGAAGAGGAA	59.553	244	2A:39931674-39931917:244:(CT)34
2A_IGR_SSR_1061	(AGCT)5	TGGCCAATAGGGGTGTGT	59.762	CACTGCATGATTGCTCGG	59.934	254	2A:39934397-39934650:254:(AGCT)5			TGAC_WGS_monococcum_v1_contig_2197592:2530-2783:254:(AGCT)5:no					scaffold75406:18802-19055:254:(AGCT)5:no
2A_IGR_SSR_1062	(CA)35	TCGAGTTCCCACCCAAAA	60.015	AAATTTTCCCACTCCGCC	59.871	246	2A:40209732-40209977:246:(CA)35
2A_IGR_SSR_1063	(CAA)19	AAGGCTGGGATGCAGGAT	60.588	CGAGATCCGACGAGGTGA	60.959	270	2A:40590562-40590831:270:(CAA)19
2A_IGR_SSR_1064	(CCT)7	GCAGCGCCTACCAACCTA	59.972	GAGCGAGCCATCGAGAAC	59.617	175	2A:41124993-41125167:175:(CCT)7	Scaffold1614716:1109-1283:175:(CCT)7:no	TGAC_WGS_durum_v1_contig_2577274:53-227:175:(CCT)7:no						scaffold59110:1439-1616:178:(CCT)8:yes
2A_IGR_SSR_1065	(CT)34	ACAAATCGCAAATGGGCT	59.079	GGGGAAGGTGTGATGTCG	59.885	247	2A:41396809-41397055:247:(CT)34
2A_IGR_SSR_1066	(AC)10	CGAGAAAAGCCACGGTTG	60.381	CCATCCGTTCAAGTAGCGA	59.808	222	2A:42058751-42058972:222:(AC)10
2A_IGR_SSR_1067	(TAG)24	CGAAGGTCACCCGTCAAC	60.088	GCTCGCTGGAGTAGCAGG	59.837	255	2A:42261845-42262099:255:(TAG)24
2A_IGR_SSR_1068	(CT)13	TAGTGTGGGGAGGGAGGG	60.879	GCGACCAGACCTCAAACC	59.184	278	2A:42708917-42709194:278:(CT)13
2A_IGR_SSR_1069	(ATCC)5	AGAGAGGTTTGTCCCCCG	60.04	CATCAGTACGCCACAGCG	60.003	217	2A:43123824-43124040:217:(ATCC)5								scaffold14515:10730-10944:215:(ATCC)5:no
2A_IGR_SSR_1070	(TTG)11	CAACCTCAGAAAACGGGC	59.215	CCCGACGATAGCGATGAT	59.585	246	2A:43127203-43127448:246:(TTG)11
2A_IGR_SSR_1071	(TTAC)5	GCACAGTATGTGCGGGAA	59.197	CCTGGGAAGTCCTCGTGA	59.742	237	2A:43193850-43194086:237:(TTAC)5
2A_IGR_SSR_1072	(CA)12	ACAACCAGCCTCCGCATA	60.225	TCGGGTGCTATCATCGGT	60.031	170	2A:43566567-43566736:170:(CA)12	Scaffold205137:9758-9921:164:(TG)9:yes
2A_IGR_SSR_1073	(CT)10	GTAGTTCCCCCAGGTGGC	60.326	CCCGGAAGCATCAGAATG	60.153	193	2A:43623599-43623791:193:(CT)10		TGAC_WGS_durum_v1_contig_261472:433-625:193:(CT)10:no				TGAC_WGS_strongfield_v1_contig_2182679:3249-3441:193:(CT)10:no		scaffold32064:15706-15902:197:(CT)12:yes
2A_Intron_SSR_1074	(CT)29	CACACACGCACACACACG	60.447	TAAAGTGGTGGGGCCAAA	59.893	263	2A:44687160-44687422:263:(CT)29
2A_IGR_SSR_1075	(AC)11	ACCAGTTCGACGGGATGA	60.046	CGCGAAACAGAATAGCCC	59.375	120	2A:45084314-45084433:120:(AC)11
2A_IGR_SSR_1076	(AG)16	TTGCCAAATGGGAGGAAG	59.573	TGCACTTATCACCGAGGGA	60.209	255	2A:45383749-45384003:255:(AG)16	Scaffold687416:31634-31888:255:(AG)16:no	TGAC_WGS_durum_v1_contig_660003:610-864:255:(AG)16:no						scaffold16597:38809-39047:239:(AG)8:yes
2A_IGR_SSR_1077	(TTG)21	GGGCCCGAGGTCTGTAAG	60.612	CAGCAGCAGAACGCATTG	60.298	241	2A:45662054-45662294:241:(TTG)21
2A_IGR_SSR_1078	(AG)12	AAGGCAACAAATGCCCAA	60.049	CGATGCGTGCTAAGCAGA	59.833	272	2A:46190533-46190804:272:(AG)12
2A_IGR_SSR_1079	(TCTA)17	TCGCCTTTGTGCATTTGA	59.915	CGAGGCACGACTTAGAGACA	59.187	279	2A:46588248-46588526:279:(TCTA)17
2A_IGR_SSR_1080	(TTG)21	TTACCTTGGGGTGCCTTG	59.491	CAGTGGCGACAACGGAG	59.955	262	2A:46992079-46992340:262:(TTG)21
2A_IGR_SSR_1081	(AC)15	CGAACCGGGTTGAGTTGT	59.52	TCCAGTGGGTATTTTGTTGC	58.476	242	2A:46995537-46995778:242:(AC)15
2A_IGR_SSR_1082	(TC)18	GCGGTCTCCATGATGAGG	60.164	AAGGCGAGAGACTGGTCG	59.074	269	2A:47227596-47227864:269:(TC)18
2A_IGR_SSR_1083	(TC)11	AACCCTATTGCCCTTCCG	59.887	CCTTGGCCCAACTTGTGT	59.52	237	2A:47359512-47359748:237:(TC)11								scaffold72928:20252-20464:213:(TC)8:yes
2A_IGR_SSR_1084	(TC)16	CATCATCCCGGTGCTCTC	60.164	CTCCACCAGAAGGAGCCA	59.903	274	2A:47883052-47883325:274:(TC)16
2A_IGR_SSR_1085	(AC)17	GGGGTTAGGGTCCGATCA	60.681	AGGAGGGCAAAACAAGCA	59.369	267	2A:48033171-48033437:267:(AC)17
2A_IGR_SSR_1086	(GA)18	GCGACGACAAAGTGGTCC	60.255	TTCCTCCTTCCCGTTTCC	59.98	107	2A:48144063-48144169:107:(GA)18
2A_IGR_SSR_1087	(GT)22	CAAAGGGCTGCTGGTCAT	59.787	TCACGTTGAGCGTGCAAT	59.986	268	2A:48941053-48941320:268:(GT)22
2A_IGR_SSR_1088	(TTC)17	GCGAGTCGGCTCATCATT	59.907	GCACCGCCAATATGGAAC	59.89	196	2A:48949222-48949417:196:(TTC)17		TGAC_WGS_durum_v1_contig_5401520:1352-1532:181:(TTC)12:yes				TGAC_WGS_strongfield_v1_contig_2176148:1511-1694:184:(TTC)13:yes		scaffold56627:11074-11239:166:(TTC)7:yes
2A_IGR_SSR_1089	(CT)12	CACTCGCCATGTTTGCAG	59.978	TGGTATGGTGGCATGGTG	59.743	272	2A:49346727-49346998:272:(CT)12		TGAC_WGS_durum_v1_contig_189454:87-358:272:(CT)12:no	TGAC_WGS_monococcum_v1_contig_911921:1256-1519:264:(CT)7:yes			TGAC_WGS_strongfield_v1_contig_5027024:83-352:270:(CT)11:yes		scaffold33218:182643-182910:268:(CT)10:yes
2A_IGR_SSR_1090	(AAG)39	CCCTGCTCTTTGCAACAAC	59.43	TTGCGGACAACCTTCCAT	60.048	276	2A:49685694-49685969:276:(AAG)39
2A_IGR_SSR_1091	(AAGG)6	TGTCTCGCTTCACGTTGC	59.685	GCAGCTGTGCAGGCATTA	59.682	278	2A:49741330-49741607:278:(AAGG)6						TGAC_WGS_strongfield_v1_contig_40476:60-337:278:(AAGG)6:no
2A_IGR_SSR_1092	(TC)10	GTCCGCCACATAGGATCG	60.031	ATCCAGGCGTGTGCATTT	60.08	166	2A:50328169-50328334:166:(TC)10
2A_IGR_SSR_1093	(CTT)8	GCCTTCCTCTAGGCCCAA	60.295	AGGCATCGACCCCAGAAT	60.439	252	2A:50509937-50510188:252:(CTT)8
2A_IGR_SSR_1094	(TC)17	TCTCTCGGTGTGTCAGGGA	60.397	GCAACACGCAAGCAAATG	59.99	256	2A:50766478-50766733:256:(TC)17
2A_IGR_SSR_1095	(TA)11	GCCACGTTCCGACAAAAA	60.643	CCCGACAAATATGGCTCCT	59.902	231	2A:50919390-50919620:231:(TA)11
2A_IGR_SSR_1096	(GGA)7	TTCCCTTGACGAGGATGC	59.718	ATGGCCGTCACTACCTCG	59.656	215	2A:51032244-51032458:215:(GGA)7		TGAC_WGS_durum_v1_contig_382553:309-523:215:(GGA)7:no				TGAC_WGS_strongfield_v1_contig_713518:69-283:215:(GGA)7:no
2A_IGR_SSR_1097	(CAA)9	GCATTCACTTTCCCACCG	60.048	ATGCCTGGTAGTTCCCCC	59.737	262	2A:51064486-51064747:262:(CAA)9		TGAC_WGS_durum_v1_contig_3306482:296-551:256:(CAA)7:yes
2A_IGR_SSR_1098	(TC)13	ACCAAAGCTCTCCCCGAT	59.612	TCCATTCCAACTGCCACA	59.577	231	2A:51519510-51519740:231:(TC)13	Scaffold379280:10947-11179:233:(TC)14:yes					TGAC_WGS_strongfield_v1_contig_5047450:3574-3816:243:(TC)19:yes
2A_IGR_SSR_1099	(CT)12	CCACCTGGGCATAACAGG	59.91	TCCCCGAAAACAGTTCCA	60.015	216	2A:51872054-51872269:216:(CT)12								scaffold16634:89161-89370:210:(CT)9:yes
2A_IGR_SSR_1100	(GA)17	TTGTGCAAGTGAAAGGCAA	58.978	GCGTGACGGCCATTACAT	60.513	280	2A:52471309-52471588:280:(GA)17
2A_IGR_SSR_1101	(GAT)10	CTGGGTTCGCTGGTCACT	59.82	TCGCCACCATCGTCATAA	59.577	272	2A:53616201-53616472:272:(GAT)10
2A_IGR_SSR_1102	(TA)13	GCATCTCGATCCCCCTTT	59.971	GCGTGGCAGAGAAGCAAT	60.104	127	2A:53730751-53730877:127:(TA)13	Scaffold53483:21274-21394:121:(TA)10:yes					TGAC_WGS_strongfield_v1_contig_660034:1029-1147:119:(TA)9:yes
2A_Intron_SSR_1103	(TC)14	TTGAGGAACCAGGGTGTTG	59.504	AGCGCATGCCAACAAAGT	60.423	123	2A:53867747-53867869:123:(TC)14
2A_IGR_SSR_1104	(TC)16	GAGGAGGTGGGGGTCTGT	59.888	AGCTCGCGGTACATCAAGA	59.562	231	2A:53982166-53982396:231:(TC)16
2A_IGR_SSR_1105	(CA)34	CGACCCAGGGCATATCAA	60.435	TTGCGGTGTGTTTGTTGG	60.13	249	2A:54585040-54585288:249:(CA)34
2A_IGR_SSR_1106	(GA)14	GGGCATCGAATCGTCTTG	60.161	CATCTTCATCATCCCGGC	59.964	278	2A:54868681-54868958:278:(GA)14								scaffold5371:344978-345243:266:(GA)8:yes
2A_IGR_SSR_1107	(CT)13	AGGACGCGGACATCAGAC	59.782	GGGTCCTTCTCCTCCTCG	59.717	235	2A:54906522-54906756:235:(CT)13
2A_Intron_SSR_1108	(TCC)7	ACCACTCCTCCTCGCCTC	60.359	GCCGTAAACAAATCCGCA	60.611	262	2A:57027686-57027947:262:(TCC)7	Scaffold1005151:12863-13123:261:(GGA)7:no	TGAC_WGS_durum_v1_contig_210110:3840-4101:262/262-262:(GGA)7:no
2A_IGR_SSR_1109	(AC)17	GCATCTACATGGGGGCTG	60.031	AAGTGGTGGCGAAGAACAA	59.278	167	2A:57046467-57046633:167:(AC)17
2A_Intron_SSR_1110	(ATA)21	CATCAACGAACCGTGTGC	59.658	TGAATGCTTGCAGATTCCAG	59.948	197	2A:57357900-57358096:197:(ATA)21
2A_Exon_SSR_1111	(TTC)10	GATACTGGCGTTGGGTGC	60.08	AAAGTGCGGCAAACGAAG	59.988	223	2A:57568183-57568405:223:(TTC)10	Scaffold4877427:1601-1823:223:(TTC)10:no
2A_IGR_SSR_1112	(AC)13	GCAACAACCAACCAAACCA	60.397	ACGCCGTCTACAACCCAG	59.701	227	2A:58059216-58059442:227:(AC)13
2A_IGR_SSR_1113	(AG)25	AGCCCAATCGGAGTGATG	59.585	TCTCAGGGGGTAGGAGCC	60.152	163	2A:58270877-58271039:163:(AG)25	Scaffold9991:96486-96640:155:(AG)21:yes	TGAC_WGS_durum_v1_contig_205423:2241-2391:151:(AG)8:yes				TGAC_WGS_strongfield_v1_contig_151578:2452-2590:139:(AG)10:yes		scaffold60331:20054-20200:147:(AG)12:yes
2A_IGR_SSR_1114	(TTGT)5	TTCCCCTTTTGATTCTGCTG	60.184	TCAATCATGCTCCAGCCA	59.862	265	2A:59061463-59061727:265:(TTGT)5
2A_IGR_SSR_1115	(TC)11	CCTCAGGATGCTTTGCGT	59.942	TTGCAGTACCCACGCTGA	59.978	100	2A:59479844-59479943:100:(TC)11	Scaffold1065029:2485-2582:98:(GA)10:yes
2A_IGR_SSR_1116	(TC)10	GGGGTGAATCATCACCGT	59.105	ATGGCAGACGGCAAAGAA	60.353	243	2A:59810441-59810683:243:(TC)10
2A_IGR_SSR_1117	(AT)10	CTGGTGGTTTGTGCTCCC	60.088	TTGGACTGGGGTGAGGAA	60.012	122	2A:60388919-60389040:122:(AT)10								scaffold14900:77174-77285:112:(AT)10:no
2A_IGR_SSR_1118	(TG)26	GGAGACCATCCATGGCAA	60.434	GAAAAGACCAGGCAGCACA	59.976	184	2A:60402973-60403156:184:(TG)26
2A_Exon_SSR_1119	(ATCC)5	GTGGATCGATCGAGTGGG	60.003	CCAGAGCGTAGGAGACGG	59.52	221	2A:60580112-60580332:221:(ATCC)5	Scaffold1760545:4904-5124:221:(ATCC)5:no	TGAC_WGS_durum_v1_contig_225775:2417-2637:221:(ATCC)5:no	TGAC_WGS_monococcum_v1_contig_2199558:8222-8442:221:(GGAT)5:no		TGAC_WGS_speltoides_v1_contig_209586:9785-10005:221:(GGAT)5:no	TGAC_WGS_strongfield_v1_contig_266664:930-1150:(GGAT)5:221:no		scaffold3708:139190-139410:221:(ATCC)5:no
2A_IGR_SSR_1120	(CCT)11	GGTCATGGCGGATCTCAC	60.011	CCCCAATGGATGACGAAC	59.692	215	2A:60658239-60658453:215:(CCT)11
2A_IGR_SSR_1121	(AT)10	TGGGCACAAACAATGGTG	59.926	AAACACTTTCGGTGTCCG	57.038	280	2A:61020285-61020564:280:(AT)10
2A_IGR_SSR_1122	(AG)11	CGTGCCCAAATCCTGTCT	59.631	GGGAGAGGTCGAAAGGGA	60.128	234	2A:62482624-62482857:234:(AG)11		TGAC_WGS_durum_v1_contig_792772:80-301:222:(AG)7:yes
2A_IGR_SSR_1123	(GA)13	GCCCGTGCGTCTAAACAG	60.413	AGGATCGAAAAGGCGACC	60.158	269	2A:63231652-63231920:269:(GA)13
2A_IGR_SSR_1124	(AGGGAG)6	GCCATCCTAGCGTTGTCG	60.376	TAACGACGGGCTGCGTAT	60.243	193	2A:63752779-63752971:193:(AGGGAG)6		TGAC_WGS_durum_v1_contig_604359:244-436:193:(AGGGAG)6:no
2A_IGR_SSR_1125	(ACA)8	AATGTGCAATCCTACGCTACA	58.333	AATACTCGCTGCGCCAAG	60.119	200	2A:64277622-64277821:200:(ACA)8								scaffold73261:61078-61326:249:(ACA)7:yes
2A_IGR_SSR_1126	(CCT)7	CTGGGTTTCCTTGGGCTT	60.042	GGGAGAACTCCGACAGCA	59.911	222	2A:64460725-64460946:222:(CCT)7
2A_IGR_SSR_1127	(AGA)24	TCCAGAAGAAATCCCCTGC	60.142	TGGATGGTCTGCCAATCA	59.527	240	2A:64589499-64589738:240:(AGA)24	Scaffold96354:24927-25151:225:(AGA)19:yes
2A_IGR_SSR_1128	(TG)14	CAACCTAGCACTCGGGGA	59.781	TCGGGTGTTCACCATCCT	59.885	273	2A:65421453-65421725:273:(TG)14
2A_IGR_SSR_1129	(TTC)12	GCTGATTCCATTCCACCG	60.006	TCCCCATGTCCTGCAGAT	60.003	205	2A:65540002-65540206:205:(TTC)12	Scaffold268107:6163-6388:226:(GAA)19:yes	TGAC_WGS_durum_v1_contig_225006:1313-1517:205:(TTC)12:no				TGAC_WGS_strongfield_v1_contig_176634:1243-1447:205:(TTC)12:no
2A_IGR_SSR_1130	(ATGC)5	CAAACAGCTTTGCCTCCG	60.53	GCCAGACCGAGAAGCTCA	60.23	247	2A:65858960-65859206:247:(ATGC)5
2A_IGR_SSR_1131	(TATC)5	GCCTTTTCCTGTTGGGGT	59.903	CTTGTCCAATCTTCACCGTT	57.641	280	2A:67702490-67702769:280:(TATC)5
2A_IGR_SSR_1132	(TG)11	CTGGAGGCGATTGATTGG	60.153	TTCCACTCGGAAGACCCA	60.172	170	2A:68380544-68380713:170:(TG)11
2A_IGR_SSR_1133	(CT)19	TCGGGAGATCCAGATCCA	60.088	ACGAACTGAGTCGAGGCG	60.138	225	2A:68458973-68459197:225:(CT)19
2A_IGR_SSR_1134	(TAT)10	ATCTCTGGGCTGGCAATG	59.743	TTGAGCAAAATAGTGATGCCA	59.315	275	2A:68760428-68760702:275:(TAT)10								scaffold4941:22874-23139:266:(TAT)7:yes
2A_IGR_SSR_1135	(CT)34	CGTCGTGGTATCAGCCAA	59.193	ATGCAAGTTGGATTGGGC	59.456	279	2A:68974412-68974690:279:(CT)34
2A_IGR_SSR_1136	(AAC)9	GGTGTAGAGGCAGGGGGT	59.92	GGAGAGATCGTGCACTGTGA	59.988	254	2A:69301707-69301960:254:(AAC)9								scaffold41549:104038-104293:256:(AAC)6:yes
2A_IGR_SSR_1137	(TC)15	CGAGAAGAGGTGTCTAGGGG	58.889	TGATATCACGGCGGTGTC	58.979	264	2A:69331231-69331494:264:(TC)15
2A_IGR_SSR_1138	(TC)18	TGAATTGGGAGAAGTGCCA	60.185	GCTTTTGCCCGAAGACAA	59.924	229	2A:69335534-69335762:229:(TC)18
2A_IGR_SSR_1139	(GAA)18	TCTCCTCATGCAAAGGGC	59.875	CGGACGGATGGATAGCAC	60.031	267	2A:69439190-69439456:267:(GAA)18	Scaffold2554899:8376-8692:317:(GAA)35:yes
2A_IGR_SSR_1140	(CA)15	GCGGAGCATTTCGCATAC	60.338	GGCAGCAAGGCACGTATT	59.83	278	2A:69452974-69453251:278:(CA)15
2A_IGR_SSR_1141	(TA)15	GGCAAGCTAGCCACCAAA	59.948	TCCGGATCCTCCTAAGAAAA	58.713	265	2A:69547759-69548023:265:(TA)15
2A_IGR_SSR_1142	(CAA)8	ACTTCCGCGAAAACCGAT	60.603	CCCCAACTTGTTTGGGACT	59.805	161	2A:69616794-69616954:161:(CAA)8
2A_IGR_SSR_1143	(TCTT)5	CCTCCTGTTCACGTCGCT	59.98	TTCATCATGCACAAGCGG	60.368	216	2A:69699360-69699575:216:(TCTT)5	Scaffold3128853:14213-14428:216:(TCTT)5:no	TGAC_WGS_durum_v1_contig_511522:4414-4629:216:(TCTT)5:no
2A_IGR_SSR_1144	(AC)13	TGGCTGGCAGTGCTGTAG	59.705	CGAACAAGGTGTTTGCCA	59.216	260	2A:69783594-69783853:260:(AC)13
2A_IGR_SSR_1145	(TGT)18	AACCGCACCTCATTTGGA	60.048	CCCACTGGAGCTCACTCAG	59.534	270	2A:69875075-69875344:270:(TGT)18
2A_IGR_SSR_1146	(GGAGA)7	CACCTGAGCGAAGCCAAT	59.942	CGCTGCATCCTAGGTGGT	59.812	270	2A:69915728-69915997:270:(GGAGA)7	Scaffold58497:12196-12470:275:(GGAGA)8:yes
2A_IGR_SSR_1147	(CT)10	TCGGAATGAATGCTTCGC	60.873	GCACACACAAGCTCACCG	60.026	246	2A:70028856-70029101:246:(CT)10
2A_IGR_SSR_1148	(TC)16	CCATGACCTGCCCAAAAG	60.04	GAGGGGTTCGATGCACTG	60.205	239	2A:70238286-70238524:239:(TC)16
2A_IGR_SSR_1149	(AT)10	TGGACATGAGGGCATAATGA	59.883	CCGTTGTTGTGCTATGCG	59.852	238	2A:70682370-70682607:238:(AT)10
2A_IGR_SSR_1150	(GAA)24	TGCGGTGTGTTTGAGGAG	59.348	AATGCCCTGCTGCTGGT	60.38	280	2A:70694283-70694562:280:(GAA)24
2A_IGR_SSR_1151	(GA)11	TCTGCCGTGACAGTTCCA	59.946	TCCATGACGAGGAGGGAG	59.695	268	2A:70886629-70886896:268:(GA)11
2A_IGR_SSR_1152	(TTC)7	TGCTCTCAGTTGGGGGAC	59.749	GGGGTATGAGAAGGCAGGA	60.019	262	2A:71313622-71313883:262:(TTC)7	Scaffold349352:14870-15131:262:(TTC)7:no
2A_IGR_SSR_1153	(GA)14	CGGGTCAGCAGCAAACTT	59.984	CCTCGGGGCTAAGGGTAT	58.956	276	2A:71448852-71449127:276:(GA)14
2A_IGR_SSR_1154	(GA)13	GGCAACGGTGATCTCTCCT	60.215	ACTCCACATATCGACCGCT	58.114	278	2A:71711104-71711381:278:(GA)13
2A_IGR_SSR_1155	(TC)14	GGGGGTCTGTTCTTGGCT	60.048	TCCCGATAGGAGCTGCAC	59.9	214	2A:71772209-71772422:214:(TC)14
2A_IGR_SSR_1156	(TTAA)5	CGGGCCTATAACGAAGCA	59.786	CAGCGGTGAACTGTGACC	58.729	221	2A:71817922-71818142:221:(TTAA)5			TGAC_WGS_monococcum_v1_contig_1355780:64-282:219:(TTAA)5:no			TGAC_WGS_strongfield_v1_contig_3723055:106-334:229:(TTAA)5:no
2A_IGR_SSR_1157	(AAG)16	TCCTCAATGGGACAAGGAA	58.994	ACATGGATGGCGCACTG	60.23	253	2A:71917519-71917771:253:(AAG)16
2A_IGR_SSR_1158	(TC)10	TGTGGTGTGGTGGATTGC	59.927	TTCCGTTAAGGAAGGGCA	59.196	269	2A:71949783-71950051:269:(TC)10
2A_IGR_SSR_1159	(GA)16	GGCGATGAGCGAGATACAA	59.923	GAGGCAGGGGACACAATG	60.046	268	2A:71966977-71967244:268:(GA)16
2A_IGR_SSR_1160	(TTC)12	CGGTTCTTCTGGGTGGTTT	59.951	TGAAAAGGTTCAGGAATTTCA	57.325	209	2A:72042407-72042615:209:(TTC)12								scaffold46213:33039-33241:203:(TTC)17:yes
2A_IGR_SSR_1161	(TG)15	TCTGCAAGCGTGCATTGT	60.147	CGTAGGAGCGAGCAGGAG	59.831	280	2A:72479897-72480176:280:(TG)15	Scaffold2076135:21434-21708:275:(CA)12:yes
2A_IGR_SSR_1162	(ATCC)5	CAGGGTCGGAGATGATGG	59.995	CTAAGGAAGCCTCGTGCG	59.691	256	2A:73397224-73397479:256:(ATCC)5
2A_IGR_SSR_1163	(ACAAA)5	GACCATGCAGTGCAGCAA	60.595	GCTACTTGGGTGCATGGG	60.072	180	2A:73841512-73841691:180:(ACAAA)5
2A_IGR_SSR_1164	(CT)11	CCCAGCCAAGTTTCTCTCTC	59.014	CCCCCGAATAGCTTTTGA	58.643	276	2A:74528455-74528730:276:(CT)11
2A_IGR_SSR_1165	(TAGAGA)5	GCCAAATTAGCCGAAGCA	59.914	GGTGTCGTTCTTGCCGAC	60.255	209	2A:76411392-76411600:209:(TAGAGA)5
2A_IGR_SSR_1166	(ATG)8	AAGACCAATGCCGCTGAG	59.942	GCTTGGCTTCCTTCCACA	59.918	152	2A:76494610-76494761:152:(ATG)8			TGAC_WGS_monococcum_v1_contig_1014102:275-423:149:(ATG)7:yes
2A_IGR_SSR_1167	(AG)20	CCAACAAACACACCGCAA	60.13	TGGCATGGAGAAGACGTTC	59.778	279	2A:77161847-77162125:279:(AG)20
2A_IGR_SSR_1168	(AGG)9	CCACATGTCGAACCACGA	60.088	CTCGATCTGGTGCATCCC	60.164	273	2A:77321879-77322151:273:(AGG)9
2A_IGR_SSR_1169	(GT)15	GGGCCATATTGCTTCGTG	60.033	CACGTGCCGCCTTTATGT	60.687	268	2A:77549223-77549490:268:(GT)15	Scaffold5709663:2163-2432:270:(AC)16:yes		TGAC_WGS_monococcum_v1_contig_933803:327-590:264:(GT)13:yes
2A_IGR_SSR_1170	(TTG)22	GGGTGCTAGAAAACCTCCG	59.679	TGCTTATGGAAAAGAACTTGC	57.21	273	2A:77721842-77722114:273:(TTG)22
2A_IGR_SSR_1171	(CGCT)6	GAATCCGTCCGGTCACTG	60.046	GGTGGAGGCTACCTGGCT	60.223	240	2A:78027605-78027844:240:(CGCT)6						TGAC_WGS_strongfield_v1_contig_11321:5850-6089:240:(CGCT)6:no
2A_Intron_SSR_1172	(TC)28	GGTTGCTGCAGTCATGGA	59.301	GGGCATGTACAACGCCAT	60.362	245	2A:78095059-78095303:245:(TC)28	Scaffold726142:26013-26259:247:(GA)28:no							scaffold25748:21969-22190:222/245-245:(TC)18:yes
2A_Intron_SSR_1173	(CGG)7	ATTGCTTGCTTGCCTGCT	59.704	CCTGCGAACCAAAACACC	60.088	117	2A:78308340-78308456:117:(CGG)7			TGAC_WGS_monococcum_v1_contig_908943:2669-2780:112/117-117:(CGG)6:yes			TGAC_WGS_strongfield_v1_contig_5300732:100-217:118/117-117:(CGG)7:no	Scaffold44303:18945-19056:112/117-117:(CGG)6:yes	scaffold8740:35253-35369:117/117-117:(CCG)7:no
2A_IGR_SSR_1174	(CT)18	GGTGCCCCTCTGATGATG	60.003	GCATCTGGAGGCAAAGGN	60.474	226	2A:78775331-78775556:226:(CT)18
2A_IGR_SSR_1175	(GGT)8	AAGCGATGCAAAACTGCC	59.955	TTACCGCAGCCTTTCGAC	59.948	115	2A:79248783-79248897:115:(GGT)8		TGAC_WGS_durum_v1_contig_338833:3136-3250:115:(GGT)8:no		TSL_WGS_sharonensis_v1_contig_1114710:786-894:109:(GGT)6:yes		TGAC_WGS_strongfield_v1_contig_5089293:194-305:112:(GGT)7:yes	Scaffold31050:59167-59281:115:(GGT)6:yes
2A_IGR_SSR_1176	(TC)11	CCCCCACTCTTTCGACCT	60.04	GGGCAACCATACCTCCCT	59.737	233	2A:79389764-79389996:233:(TC)11
2A_Intron_SSR_1177	(CATG)6	GCATCTAGCAGCGTACCGA	60.135	CAGTTCAGTGCTGCGGTG	60.183	161	2A:79464983-79465143:161:(CATG)6	Scaffold986970:19235-19395:161:(CATG)6:no	TGAC_WGS_durum_v1_contig_253880:2024-2184:161/161-161:(CATG)6:no
2A_IGR_SSR_1178	(TG)10	TCATCCATCTTGAGGGGG	59.344	GGCGCAAAAGGACAAGAA	59.924	168	2A:80999110-80999277:168:(TG)10	Scaffold951362:24089-24256:168:(TG)10:no
2A_Intron_SSR_1179	(GTAA)5	CCTGGGAAGTCCTCGTGA	59.742	GCTGCCAAATCCATTGCT	59.763	245	2A:81012162-81012406:245:(GTAA)5
2A_IGR_SSR_1180	(AG)16	GATGGTGTTCGACGGGAC	59.892	CCAGATATGCCCTGTCCG	60.023	269	2A:81168530-81168798:269:(AG)16
2A_IGR_SSR_1181	(AAG)21	GGAAAGGGTGTCTGCCCT	60.048	CGACCTTGACAACAATGAGG	59.135	270	2A:81180903-81181172:270:(AAG)21
2A_IGR_SSR_1182	(GA)20	AGAAATTCCAAAGGCGGC	60.155	TCCTGGAGAACCAGCAGC	60.071	149	2A:82032755-82032903:149:(GA)20	Scaffold6182140:9872-10032:161:(TC)25:yes
2A_IGR_SSR_1183	(TTA)16	GAAGTTCCTGAGCCGCTTT	59.565	TGAAAGACGCAGTCATTTTTG	58.953	186	2A:83193149-83193334:186:(TTA)16			TGAC_WGS_monococcum_v1_contig_2201085:790-962:173:(TTA)11:yes
2A_IGR_SSR_1184	(TTG)16	GCTATGAACAGGGGTGCG	60.225	TCCACATGTGTGCATATTGTT	57.326	248	2A:83350864-83351111:248:(TTG)16	Scaffold1278432:43594-43838:245:(TTG)15:yes
2A_IGR_SSR_1185	(TC)20	GTAGCTCTGGCGTCTGCC	59.688	CCGGACGTCACCTGAATC	60.046	156	2A:83457609-83457764:156:(TC)20
2A_IGR_SSR_1186	(TCTA)5	AAACCCTTGCTTGTCCTCAA	59.711	TGGGTTGATCTCCACCGT	59.885	278	2A:83637152-83637429:278:(TCTA)5	Scaffold3340835:8842-9119:278:(TCTA)5:no
2A_IGR_SSR_1187	(TA)12	GGTTCGATTCGTGTTCGC	60.21	CGAAAAATAAAGGAAGTGGGA	58.237	250	2A:84957686-84957935:250:(TA)12
2A_IGR_SSR_1188	(CT)18	CCGCCTCACGAGAGATGT	59.936	GAAGAGAGAGAGGCGGGC	60.184	148	2A:85213840-85213987:148:(CT)18
2A_Exon_SSR_1189	(GAT)7	GGTCGCATGACCAGCATT	60.663	AAAATGCCCTCCGCTTTC	60.155	280	2A:85649307-85649586:280:(GAT)7		TGAC_WGS_durum_v1_contig_205529:5286-5565:280:(GAT)7:no				TGAC_WGS_strongfield_v1_contig_341078:2334-2613:(GAT)7:280:no		scaffold4148:410916-411192:277:(GAT)6:yes
2A_IGR_SSR_1190	(AAC)8	AGCGCGTGCTGCTAGAAT	59.878	CCCCAACTTGTTTGGGACT	59.805	243	2A:85920517-85920759:243:(AAC)8
2A_IGR_SSR_1191	(TC)15	TGAGGAGGAGCAAGTGGC	60.071	TCAAAGGGGGAGAATGCTT	59.614	164	2A:87147229-87147392:164:(TC)15
2A_IGR_SSR_1192	(GA)20	GCACAACTTGGTGGGGAC	59.936	CATCCGCCGTTTCCATAC	59.883	229	2A:87195924-87196152:229:(GA)20	Scaffold3374743:1012-1236:225:(GA)18:yes	TGAC_WGS_durum_v1_contig_368776:688-912:225:(GA)18:yes
2A_IGR_SSR_1193	(GGGA)5	GGAGGCAGCAACTTTTCCT	59.42	TTATCACGCACACGCACA	59.369	269	2A:87312515-87312783:269:(GGGA)5
2A_IGR_SSR_1194	(TTGC)5	TGCGCAAGCTTGTATTGTG	59.598	GCCTATTGGGCTGCACTC	59.353	277	2A:87335472-87335748:277:(TTGC)5
2A_Exon_SSR_1195	(AGCC)5	GGGCACATCCTCCTTCCT	60.008	CGTAATGGCGAGAATGGG	60.026	118	2A:87560611-87560728:118:(AGCC)5		TGAC_WGS_durum_v1_contig_504660:4312-4429:118:(AGCC)5:no	TGAC_WGS_monococcum_v1_contig_908356:6982-7094:113:(AGCC)5:no					scaffold52086:33222-33339:118:(AGCC)5:no
2A_IGR_SSR_1196	(AG)17	AGCGCCATGGCAGAGAT	60.5	TCGGCAAATACATCGCAA	59.751	245	2A:87850675-87850919:245:(AG)17
2A_IGR_SSR_1197	(ATGG)5	AAAACTACCGGGGCTTGC	60.074	CATTCCTCGTTGGGATCG	59.998	239	2A:88320614-88320852:239:(ATGG)5	Scaffold4608250:4752-4990:239:(CCAT)5:no	TGAC_WGS_durum_v1_contig_510293:601-839:239:(ATGG)5:no	TGAC_WGS_monococcum_v1_contig_928428:605-843:239:(ATGG)5:no
2A_IGR_SSR_1198	(AAC)10	TGACACAAGAGGGCCAAAG	59.815	TTCATTCCTGCGCTTTTACA	59.443	226	2A:88503555-88503780:226:(AAC)10
2A_Intron_SSR_1199	(TTG)9	CCCCAACTTGTTTGGGACT	59.805	TCTGCCAAAATGGCACAG	59.328	160	2A:88740872-88741031:160:(TTG)9	Scaffold267663:13730-13889:160:(TTG)9:no	TGAC_WGS_durum_v1_contig_179722:3688-3847:160/160-160:(CAA)6:yes						scaffold5883:13724-13882:159/160-160:(CAA)9:no	3:508018683-508018798:116/160-160:(TTG)7:yes
2A_IGR_SSR_1200	(CCT)8	TTTTCGAGCCGCAGAAGT	59.673	GCACCAAGATCCATTGCC	60.014	230	2A:88873776-88874005:230:(CCT)8	Scaffold1047784:5835-6064:230:(CCT)8:no
2A_IGR_SSR_1201	(TG)20	GTCTAGGACCAGTGCGGC	59.372	GCGGAAGCCAATAACGAA	59.769	278	2A:88894935-88895212:278:(TG)20
2A_IGR_SSR_1202	(CTATAT)5	CTCGTGCCAAACCCAGAT	59.631	GAGGGGTGTGGGGTTTCT	59.742	236	2A:88955517-88955752:236:(CTATAT)5	Scaffold4144527:2834-3069:236:(CTATAT)5:no
2A_IGR_SSR_1203	(TAAA)5	TGTTCCCCAACAAATCCG	60.297	GGTCCACTGGTTGCAGGA	60.688	233	2A:89233479-89233711:233:(TAAA)5	Scaffold391373:1640-1872:233:(TTTA)5:no
2A_IGR_SSR_1204	(GA)14	GCACCAATGTCGGTGTCA	60.097	GCTCGTCCTCCTGGCATA	59.9	277	2A:89398816-89399092:277:(GA)14
2A_IGR_SSR_1205	(TCCT)5	CGTCCATTCATCGCCTCT	59.743	CGCCGTCGTTAATTGGAC	60.073	265	2A:90252663-90252927:265:(TCCT)5	Scaffold279058:55737-56001:265:(AGGA)5:no	TGAC_WGS_durum_v1_contig_187874:4141-4405:265:(TCCT)5:no
2A_IGR_SSR_1206	(CAC)7	ATGCATGCGAGCTGAGGT	60.554	GCCGTAGCGTTCTCTTGC	59.704	243	2A:90255718-90255960:243:(CAC)7	Scaffold279058:58792-59034:243:(GTG)7:no	TGAC_WGS_durum_v1_contig_187874:1108-1350:243:(CAC)7:no
2A_IGR_SSR_1207	(AC)10	GGGCGTAGTAGCAAGGCA	59.972	GAAAAGGTACTCCCCGGC	59.483	245	2A:90570410-90570654:245:(AC)10	Scaffold806124:17945-18189:245:(GT)8:yes
2A_IGR_SSR_1208	(GT)12	GGCCATGTTATGTTCCCCT	59.62	GCTCCATCAAACCGTGCT	59.794	263	2A:90729804-90730066:263:(GT)12	Scaffold2767857:2120-2378:259:(AC)10:yes	TGAC_WGS_durum_v1_contig_219901:2998-3256:259:(GT)10:yes
2A_IGR_SSR_1209	(CT)13	GTGATCTGGTGGATCGGC	60.011	TCTTTCGGCTCCCAACTG	59.91	217	2A:91037981-91038197:217:(CT)13	Scaffold449352:32315-32525:211:(CT)10:yes
2A_IGR_SSR_1210	(TC)14	GCGCTGCACTCTCTCTCC	59.97	ACCCCCACCAGTTTCCAT	60.024	220	2A:91653901-91654120:220:(TC)14						TGAC_WGS_strongfield_v1_contig_663606:165-370:206:(TC)6:yes
2A_IGR_SSR_1211	(AG)25	CCTGCTTGCTGTTGCTGA	59.842	GGGGCTCGCTTTATCCAT	59.998	280	2A:91899774-91900053:280:(AG)25
2A_IGR_SSR_1212	(AG)12	TCCATGCACCCTACCCAT	59.718	GGATTGGATCGGGCTTTT	59.831	210	2A:92444215-92444424:210:(AG)12	Scaffold1842500:34759-34968:210:(CT)10:yes	TGAC_WGS_durum_v1_contig_312229:1865-2074:210:(AG)10:yes				TGAC_WGS_strongfield_v1_contig_214394:2557-2766:210:(AG)10:yes		scaffold5358:184652-184877:226:(AG)18:yes
2A_IGR_SSR_1213	(TTC)22	AGCTTTGCACGTGGTTGA	58.95	CGCCATTGACAGAGGTGA	59.296	260	2A:93001282-93001541:260:(TTC)22
2A_IGR_SSR_1214	(TAAA)5	GGCCCAGGTACATGCTCA	60.652	GCGGACTCATACCCACCA	60.496	233	2A:93331498-93331730:233:(TAAA)5
2A_IGR_SSR_1215	(TC)15	GTAGTTCACCCTCGGGGC	60.475	CCAGCCCATTGTTGAAGG	60.04	261	2A:93754789-93755049:261:(TC)15
2A_IGR_SSR_1216	(TG)10	GAGATCATGTCGGACGCC	60.173	TCCCAGTCCCCATTTTCA	59.817	189	2A:94098337-94098525:189:(TG)10
2A_IGR_SSR_1217	(GA)19	CCAAGCAACAATCCCCTG	60.04	AAACTTCCGTGTGCAGCC	59.837	247	2A:94291551-94291797:247:(GA)19
2A_IGR_SSR_1218	(GGGGT)5	TTTCCCCTCGGTCAAAAG	58.614	TTCGCCAGGGGAAAATAA	59.037	272	2A:94675671-94675942:272:(GGGGT)5
2A_IGR_SSR_1219	(AG)14	TCCGGTGAGGACGATGAT	60.003	ACCCAGGTCAGGCCAAA	60.029	251	2A:94772235-94772485:251:(AG)14	Scaffold5214092:17605-17864:260:(AG)17:yes
2A_IGR_SSR_1220	(CT)19	TCCACGCCAAGGAAAGTC	59.762	TCGCGGCACAAATGATTA	59.751	250	2A:95518540-95518789:250:(CT)19
2A_IGR_SSR_1221	(TC)22	CAAGCGAGCGAGCACATA	59.833	GTAACGGTTGCGCGAGTC	60.423	280	2A:95519861-95520140:280:(TC)22
2A_IGR_SSR_1222	(GTT)8	GAGTCCCACCCAGACACG	60.088	ACGTGACCCCGGATTTTT	60.173	280	2A:96054720-96054999:280:(GTT)8
2A_IGR_SSR_1223	(TTG)9	ACCGTCGGATTCAACCAA	59.893	GATGCCTCCGAGAGGTGA	59.866	192	2A:96111582-96111773:192:(TTG)9
2A_IGR_SSR_1224	(TAC)15	TGGGGTCAAGAAGACGGA	60.172	GGCACGAACAAACAGGCT	59.837	261	2A:96353108-96353368:261:(TAC)15
2A_IGR_SSR_1225	(GCG)7	AGGGAGTCATCGTGGGTG	59.447	TGAGCTGGTTGCATCACG	60.584	219	2A:96451453-96451671:219:(GCG)7
2A_IGR_SSR_1226	(AG)11	TGGGGTTGACTCGGGATA	59.843	AAAACAGGGCCGATCCTC	60.011	220	2A:98273576-98273795:220:(AG)11
2A_IGR_SSR_1227	(TA)10	CCGCGAGAAGACCACAAC	60.402	TCCCATCTGCCCATAACC	59.248	279	2A:99049747-99050025:279:(TA)10
2A_IGR_SSR_1228	(CT)18	ATATCGCGGCCTCTCTCC	60.289	GACGCAACGGGACTATGG	60.072	204	2A:99902883-99903086:204:(CT)18	Scaffold3378079:7807-8002:196:(AG)14:yes					TGAC_WGS_strongfield_v1_contig_284221:1223-1422:200:(CT)16:yes		scaffold72750:38841-39018:178:(CT)21:yes
2A_IGR_SSR_1229	(TATG)11	CCGAAGGTCGGGTTCCTA	60.993	CGGGATCGAGATCAGGTG	60.155	250	2A:100136648-100136897:250:(TATG)11	Scaffold3425632:10267-10524:258:(TATG)13:yes
2A_IGR_SSR_1230	(AG)14	TCACATCCATTCCAAACCC	59.128	ACCTGGTGGTAGGGAGGC	59.92	145	2A:100855089-100855233:145:(AG)14		TGAC_WGS_durum_v1_contig_671188:50-180:131:(AG)7:yes
2A_IGR_SSR_1231	(GA)18	AGCTCGTGTGGTCCTTCG	59.98	TCACCTTCGAGGCTGAGG	60.063	224	2A:101603878-101604101:224:(GA)18
2A_IGR_SSR_1232	(TA)11	CCAGGGTGACGAATAGCG	60.216	CGACAATTGTACGCGGTG	59.695	232	2A:101984485-101984716:232:(TA)11
2A_IGR_SSR_1233	(TAT)18	TGCAGCATTGCTAGGTGG	59.516	CGACAGAAACGTCACCTCC	59.246	240	2A:102549365-102549604:240:(TAT)18					TGAC_WGS_speltoides_v1_contig_210157:2435-2633:199:(TAT)5:yes
2A_IGR_SSR_1234	(TG)11	GAGGCCGTAGCATTATTGGA	60.06	TCAACCACTGCCGAACAA	59.789	264	2A:102834434-102834697:264:(TG)11						TGAC_WGS_strongfield_v1_contig_450059:210-473:264:(TG)11:no
2A_IGR_SSR_1235	(TTC)18	AATGCCCTCCTGTTGGTG	59.473	GATGACAAGGAGCAGCCC	59.296	280	2A:102869507-102869786:280:(TTC)18
2A_IGR_SSR_1236	(CAA)7	TCGTGTTTTTCCCCAGGA	60.015	GCTGTGCTCGTCCCACTT	59.988	258	2A:103013241-103013498:258:(CAA)7
2A_IGR_SSR_1237	(CT)15	CCCCTCGCCATCTTTCTT	60.15	ACGGAGACGGCAAGTCTG	59.98	213	2A:103242213-103242425:213:(CT)15	Scaffold1464736:5872-6104:233:(CT)29:yes
2A_Intron_SSR_1238	(GTT)7	TGTCAACTAGTGCCGCTCA	59.125	TGCAGGTAGCATTGTGGG	59.193	122	2A:103258392-103258513:122:(GTT)7		TGAC_WGS_durum_v1_contig_775282:563-684:122/122-122:(GTT)7:no	TGAC_WGS_monococcum_v1_contig_2200131:4671-4789:119/122-122:(GTT)6:yes
2A_IGR_SSR_1239	(CCTC)5	CTGATCTGGGGAGAGGGG	60.564	TGACGCAGGTCAATGGAG	59.296	280	2A:103924138-103924417:280:(CCTC)5	Scaffold1517835:7038-7317:280:(CCTC)5:no					TGAC_WGS_strongfield_v1_contig_11004:4893-5172:280:(CCTC)5:no
2A_IGR_SSR_1240	(ATCT)9	TTGTTGCACGTTGAGGGA	59.789	AGGCACACGACCGTGATT	60.121	250	2A:104041132-104041381:250:(ATCT)9
2A_IGR_SSR_1241	(TC)18	CCCTCAGGGTTGAGGGTA	58.423	CGCTTTCTTTGACTGATCCA	58.999	255	2A:104626734-104626988:255:(TC)18
2A_IGR_SSR_1242	(AG)10	TGCTGACAACTGGTGAATCG	60.873	GCCATCTTCATCATCCCG	59.964	216	2A:104840396-104840611:216:(AG)10
2A_IGR_SSR_1243	(TC)12	CGGCCATCTTCATCATCC	59.964	ACGGACTCATGGTCCACA	58.316	256	2A:104903762-104904017:256:(TC)12
2A_IGR_SSR_1244	(AGA)21	GCATGAAGCACAAGCCCT	59.95	CGCGCTCATTAAACCTGG	60.357	276	2A:105367447-105367722:276:(AGA)21
2A_IGR_SSR_1245	(CTT)7	GGTAGCAAAGCCTCGGGT	60.218	AGGCGTCGGTTCATCAAG	59.787	216	2A:105502977-105503192:216:(CTT)7		TGAC_WGS_durum_v1_contig_372410:40-255:216:(CTT)7:no	TGAC_WGS_monococcum_v1_contig_1390240:15-233:219:(CTT)8:yes					scaffold609:168980-169207:228:(CTT)9:yes
2A_IGR_SSR_1246	(TC)19	CTGGGAGGAGCTCAGTCG	59.632	TCCGGAAGAGGTTCCAAT	57.982	252	2A:105685696-105685947:252:(TC)19
2A_IGR_SSR_1247	(CT)12	CCTCATCCGCGTTCTTGT	59.787	GCAGGAGACGGAGGTTCA	59.911	257	2A:105697217-105697473:257:(CT)12
2A_IGR_SSR_1248	(TCT)7	TTGTTGAAAGCCCCGGTA	60.042	GATCTTGGTGCGTCCAGG	60.205	277	2A:105701076-105701352:277:(TCT)7						TGAC_WGS_strongfield_v1_contig_248670:4803-5073:271:(TCT)5:yes		scaffold10072:201846-202125:280:(TCT)8:yes
2A_IGR_SSR_1249	(AAG)8	CGAATTTGCCATATCGGG	59.844	GTAGCGCCAGCCCTGTAA	59.972	158	2A:106132035-106132192:158:(AAG)8
2A_IGR_SSR_1250	(ATGC)5	CGGCACTGTGCATGTAGC	60.012	TACCTTCGCTGGTCGGTG	60.829	247	2A:106575259-106575505:247:(ATGC)5
2A_IGR_SSR_1251	(CGTC)5	ACAAAAGCCAGCCCCCT	60.606	CACCTACGCCGAGAAGGA	59.935	270	2A:106770699-106770968:270:(CGTC)5
2A_IGR_SSR_1252	(AC)21	ACATACAATGGGGGCCAA	59.579	AGCACCGATCCGATTCAA	60.161	190	2A:107491069-107491258:190:(AC)21	Scaffold3516669:17456-17629:174:(AC)6:yes					TGAC_WGS_strongfield_v1_contig_3429044:93-266:174:(AC)6:yes
2A_IGR_SSR_1253	(GT)10	TTATCGGCAACTGGCAGG	60.768	CCTGCAGCTTCTTGGCAT	60.096	212	2A:107577038-107577249:212:(GT)10
2A_IGR_SSR_1254	(GA)12	AGGGGGAAATGCTCAAGG	60.003	TGCTCGATCCCACTCACTC	59.927	164	2A:107616417-107616580:164:(GA)12			TGAC_WGS_monococcum_v1_contig_919884:1198-1355:158:(GA)8:yes					scaffold74236:27370-27525:156:(GA)8:yes
2A_IGR_SSR_1255	(TC)11	CATTGGACCCGATGCACT	60.496	GCTGAGGGTGGAGGGAGT	60.204	253	2A:107772825-107773077:253:(TC)11
2A_IGR_SSR_1256	(AAAC)5	GTGATGCTGATCGTTGCG	59.942	GGCTGGCGTCACCTAAAG	59.394	211	2A:107991344-107991554:211:(AAAC)5		TGAC_WGS_durum_v1_contig_579055:291-501:211:(AAAC)5:no				TGAC_WGS_strongfield_v1_contig_520693:278-488:211:(AAAC)5:no
2A_IGR_SSR_1257	(TTC)19	GCCCTCCTATTGGTGCAG	59.193	CGAGAGCTGGCTTGAGGA	60.378	267	2A:108087228-108087494:267:(TTC)19
2A_IGR_SSR_1258	(TA)13	TTTCGACGGTGAACGGAT	60.048	CTCCCTCGTCAACCCCTT	60.04	166	2A:108269965-108270130:166:(TA)13
2A_IGR_SSR_1259	(AT)10	ATTTGCGTTTGGCGTCAT	60.08	CATGTGGGGAGACACGGT	60.39	263	2A:108875433-108875695:263:(AT)10	Scaffold658888:33155-33411:257:(AT)7:yes					TGAC_WGS_strongfield_v1_contig_2855641:107-377:271:(AT)6:yes
2A_IGR_SSR_1260	(TC)14	TCCATTCATGAAACACACTCA	57.491	AAGTCCATCTTGCACCCACT	59.579	276	2A:108920395-108920670:276:(TC)14
2A_IGR_SSR_1261	(AG)15	TTTGGGGCCTAAATGCAA	60.005	GCCTTTCCAATGATGCGT	59.61	238	2A:109518658-109518895:238:(AG)15
2A_IGR_SSR_1262	(TA)12	GGACCCACCAGGTCCATA	59.101	TTGAGGCAAAGGACAGGC	59.918	230	2A:110356786-110357015:230:(TA)12
2A_IGR_SSR_1263	(AGG)7	ATGCTTGACCATTGCGGT	60.08	TTTTGTTTGCCATGCAATGT	59.976	240	2A:110591687-110591926:240:(AGG)7
2A_IGR_SSR_1264	(AT)11	GGCTAGGGTTTCTCCCCC	60.791	AAGGGGCTCAGTGGCTCT	59.945	280	2A:110612774-110613053:280:(AT)11
2A_IGR_SSR_1265	(AG)17	CATGCCTAGATTCCACCCC	60.288	AAGCACTTCCATGACGCA	58.896	280	2A:110652554-110652833:280:(AG)17
2A_IGR_SSR_1266	(GA)12	ACCAGAGTGATTGGGCGA	60.205	TGGTCCAAATGTCCAGCC	60.472	272	2A:111592893-111593164:272:(GA)12
2A_IGR_SSR_1267	(GAA)17	AATTCGGAGGCCTGTTCC	60.011	TAACACCACCCCCATGCT	59.762	177	2A:111653565-111653741:177:(GAA)17							Scaffold38623:36574-36734:161:(GAA)7:yes	scaffold31436:59228-59379:152:(GAA)9:yes
2A_IGR_SSR_1268	(TTG)40	CCGCAACTTGTTTGGGAC	60.088	AACCGATGCACACAACCA	59.492	216	2A:111996737-111996952:216:(TTG)40
2A_IGR_SSR_1269	(TC)14	CCATTGGAGGAGGCCTTT	60.003	GCCTCCTTGATCTCGTGG	59.291	270	2A:112133434-112133703:270:(TC)14
2A_IGR_SSR_1270	(TC)15	TTGGTAAAGGGTGGAAGGC	59.918	AAGCCCGCGATACATCAA	60.182	213	2A:113209445-113209657:213:(TC)15							Scaffold49112:2853-3085:233:(TC)8:yes
2A_IGR_SSR_1271	(AAC)21	GCCCGTAGGAGGCTCATT	60.181	CATGTGCCAGAGCCATGA	60.38	263	2A:113555476-113555738:263:(AAC)21	Scaffold1825963:14502-14767:266:(AAC)22:yes
2A_IGR_SSR_1272	(CT)13	CTTCTTCCTTGGCCTCCC	59.731	TGTGTTTCTGGGGTGCCT	60.088	263	2A:114139671-114139933:263:(CT)13
2A_IGR_SSR_1273	(TTCT)5	GGTTGCATAGGGGACGAA	59.451	TCCCAAGTGGTAACGCAAA	60.096	223	2A:114230703-114230925:223:(TTCT)5	Scaffold3292804:9560-9782:223:(TTCT)5:no
2A_IGR_SSR_1274	(ACA)9	CTGCAACAACCGCTTGAA	59.537	AGGGCGATGAGTTGGTTG	59.631	193	2A:115314255-115314447:193:(ACA)9	Scaffold1339542:5043-5230:188:(ACA)7:yes
2A_IGR_SSR_1275	(GT)11	GGGAAAAATTTGCCTTTCG	59.511	TGAACGGTATGGTGGTGAGA	59.96	130	2A:115336587-115336716:130:(GT)11	Scaffold537447:47811-47938:128:(GT)10:yes							scaffold10796:56932-57051:120:(GT)6:yes
2A_IGR_SSR_1276	(GA)10	AGGCGCAGGGAAGAAAGT	59.95	TCGGTTCGGTACATCCGT	59.918	204	2A:115360454-115360657:204:(GA)10						TGAC_WGS_strongfield_v1_contig_167296:2389-2588:200:(GA)8:yes	Scaffold34088:30484-30675:192:(GA)6:yes
2A_IGR_SSR_1277	(TC)18	TTTGTCCATCGCATAGGCT	59.241	GGTGGGCAAACAAGAACG	60.088	268	2A:115366916-115367183:268:(TC)18
2A_IGR_SSR_1278	(TCAA)5	CAACACCCCTTCGCATTT	59.496	CGATGCACCTGCACAAAC	59.823	280	2A:115565703-115565982:280:(TCAA)5	Scaffold1408279:21537-21816:280:(TCAA)5:no
2A_IGR_SSR_1279	(AT)11	TGTTCCTGAGGACATGGGA	60.029	TGTTTGAATCCACCCAAAAG	58.448	280	2A:115861582-115861861:280:(AT)11
2A_IGR_SSR_1280	(TC)20	TACTAGCGGGGCAGGTCA	60.367	GGGCAAAAGGAGGCAAAT	60.014	264	2A:115940890-115941153:264:(TC)20
2A_IGR_SSR_1281	(CCT)8	AGGCCAACCTCATCTCCC	60.008	AAGACCCGCTCCTCCATC	60.16	105	2A:115972806-115972910:105:(CCT)8
2A_Exon_SSR_1282	(GAG)7	ACACGGGACCGAGTAGCA	60.27	GCATGTCGAAGTCCAGCA	59.47	199	2A:116837186-116837384:199:(GAG)7								scaffold94534:5903-6101:199:(GAG)7:no
2A_IGR_SSR_1283	(CAA)9	GGCACTAGCCATGAGGCA	60.959	CATGTGCCAGAGCCATGA	60.38	263	2A:117285022-117285284:263:(CAA)9	Scaffold427235:14278-14540:263:(CAA)9:no							scaffold73332:70784-71049:266:(CAA)10:yes
2A_IGR_SSR_1284	(AT)10	GGGGGTATCATAGCCGGT	59.587	CGATCTCTTTTTGCGTCG	58.07	228	2A:118478455-118478682:228:(AT)10
2A_IGR_SSR_1285	(GA)11	TCTGCACCGTTGAAACCA	59.789	GCGCTAAGTCGGTTTGCT	59.178	194	2A:119020324-119020517:194:(GA)11	Scaffold441068:15931-16126:196:(GA)12:yes
2A_IGR_SSR_1286	(TTC)24	TACCCACACCACGGAACC	60.221	CGCCATCAACGAAGAAGC	60.504	277	2A:119295730-119296006:277:(TTC)24
2A_IGR_SSR_1287	(TG)19	TGATGTGCACTTGCATTGAG	59.409	TCTCCACTCTGGGTGATGAA	59.18	155	2A:119378846-119379000:155:(TG)19
2A_IGR_SSR_1288	(AT)15	TGATGAATAATTTGACCGACG	58.494	TTCAATGCGGTTATGCCTC	59.637	275	2A:119583424-119583698:275:(AT)15
2A_IGR_SSR_1289	(CT)12	GCCTCTCCAATGATGCGT	59.75	TTGGTCGGCTCAAAAAGC	59.924	226	2A:120061186-120061411:226:(CT)12
2A_IGR_SSR_1290	(CT)15	ATGGCTGCTGCTGGTTTC	59.95	CTGCTATCCCTCTCGGCA	60.048	219	2A:120156581-120156799:219:(CT)15	Scaffold2886685:11570-11789:220:(AG)15:no					TGAC_WGS_strongfield_v1_contig_5111716:870-1089:220:(CT)15:no
2A_IGR_SSR_1291	(GT)12	ACAGTCTTGAGCACGCCC	59.988	CGACGGCTTGCATTTACC	60.22	200	2A:120927549-120927748:200:(GT)12						TGAC_WGS_strongfield_v1_contig_2191889:186-377:192:(GT)8:yes
2A_IGR_SSR_1292	(AT)10	TTGCAATTGCTTCAATGACTG	59.864	TTGAATCATGCCGGTCCT	60.006	245	2A:121067865-121068109:245:(AT)10
2A_IGR_SSR_1293	(TC)17	TTTGCCTATTTCAGTGTTTCG	57.968	GGGGTTCCCCCAGTTAAA	59.576	270	2A:121097327-121097596:270:(TC)17
2A_IGR_SSR_1294	(TA)13	GAGCAGTTCGGCACCATT	59.794	TTGAAGGGAAAGGCATTGA	59.186	279	2A:121285387-121285665:279:(TA)13	Scaffold2066796:3772-4072:301:(TA)24:yes							scaffold28045:64610-64891:282:(TA)15:yes
2A_IGR_SSR_1295	(TA)11	CCTCCAGAAGGGGTGTGA	59.579	GGACCAGAGATTGATCCATGA	59.878	246	2A:121628154-121628399:246:(TA)11	Scaffold3932085:14786-15025:240:(TA)7:yes	TGAC_WGS_durum_v1_contig_209520:336-571:236:(TA)6:yes				TGAC_WGS_strongfield_v1_contig_210797:3526-3761:236:(TA)6:yes		scaffold3651:154499-154736:238:(TA)7:yes
2A_IGR_SSR_1296	(CT)16	CCCCCACACACAGAGACA	58.963	AAGGTGTGAAACGCAGCC	59.837	211	2A:121937990-121938200:211:(CT)16	Scaffold474705:2340-2554:215:(CT)18:yes
2A_IGR_SSR_1297	(AT)10	ACCCATGCACATCCTCGT	59.918	TAATGTAGTGCGCCCGTG	59.254	181	2A:121972825-121973005:181:(AT)10
2A_IGR_SSR_1298	(AG)11	ACGTTGCAGGCAAGTTCA	58.95	GGGTTGGCTGGCTAGTGA	59.787	225	2A:122456176-122456400:225:(AG)11
2A_IGR_SSR_1299	(CTTCTC)6	ACATGATGAACCGCGTCC	60.507	AGGCCGACGGTAATAGGG	59.91	220	2A:122838793-122839012:220:(CTTCTC)6								scaffold18372:80174-80393:220:(CTTCTC)6:no
2A_IGR_SSR_1300	(CT)11	GGCTGGGCTACCTCACAA	59.787	CAACCCACATCAGCACACA	60.149	276	2A:123165873-123166148:276:(CT)11	Scaffold4955148:7799-8090:292:(CT)19:yes	TGAC_WGS_durum_v1_contig_244865:256-531:276:(CT)11:no						scaffold29277:44782-45069:288:(CT)17:yes
2A_IGR_SSR_1301	(TC)11	TTGACCTTGGGCCACTTC	59.605	ACTTGGGTGGTTTTGCCA	59.935	242	2A:123378936-123379177:242:(TC)11
2A_IGR_SSR_1302	(TG)11	AAAGTTGGTGATTGCGGC	59.654	CGGTGAAAGGGCAGAAAA	59.768	275	2A:124146006-124146280:275:(TG)11
2A_IGR_SSR_1303	(TTG)7	CCCAACTTGCTTGGGACT	58.641	TGCGTTGGGACCAAACTT	60.088	260	2A:124910755-124911014:260:(TTG)7
2A_IGR_SSR_1304	(TA)13	TTCTCCTCAGTCCTACCATGC	59.298	TTGCCCAGAAAATATACTCCC	58.075	274	2A:125324631-125324904:274:(TA)13		TGAC_WGS_durum_v1_contig_292266:451-730:280:(TA)13:no	TGAC_WGS_monococcum_v1_contig_1412618:37-301:265:(TA)8:yes			TGAC_WGS_strongfield_v1_contig_526159:99-382:284:(TA)15:yes		scaffold133:58600-58861:262:(TA)7:yes
2A_IGR_SSR_1305	(CT)16	TATGTGGGCGTGACATGG	59.908	GTTCGTGCGCCAGAAACT	59.992	171	2A:125327638-125327808:171:(CT)16
2A_IGR_SSR_1306	(GA)11	TGTTTGTGCCAAGTAAAGCC	58.822	GGGTTGGGGGTTTGTACC	59.879	229	2A:125444731-125444959:229:(GA)11
2A_IGR_SSR_1307	(AG)10	TCTAGAATCCGGTCGCCA	60.306	CCTCATTGGTGCCTCTGC	60.363	237	2A:125931730-125931966:237:(AG)10
2A_IGR_SSR_1308	(AAAT)5	CTAGTCCGCCGCTGCTAT	59.152	ACGCTGCAGTTTTCGAGG	60.136	259	2A:126298836-126299094:259:(AAAT)5		TGAC_WGS_durum_v1_contig_250974:4178-4436:259:(AAAT)5:no
2A_IGR_SSR_1309	(AT)14	AATTGGTGAGGGTGCTGC	59.637	AAAATAGGGACATGAGGGCA	59.387	280	2A:126589407-126589686:280:(AT)14
2A_IGR_SSR_1310	(TC)21	GCCTAAGCTTGGGGATGC	60.712	GGTTGAATTCATCACAACGAG	58.062	273	2A:126708818-126709090:273:(TC)21
2A_IGR_SSR_1311	(GA)12	TGGTGGCTAACAACGCAA	59.826	CTCGCGTGGGTCTGTTCT	59.98	238	2A:126949182-126949419:238:(GA)12
2A_IGR_SSR_1312	(AC)18	GTAGTGCGGTGGGATTGC	60.08	GCCTACCGATGAGCTGGA	59.9	245	2A:128015584-128015828:245:(AC)18	Scaffold1831301:17749-17979:231:(AC)10:yes
2A_IGR_SSR_1313	(TA)14	GGGGTAACTACCACCGGG	60.042	AGCCATCCCCGACTTAGG	60.027	259	2A:128695435-128695693:259:(TA)14
2A_IGR_SSR_1314	(CT)14	TTGTGTGTCTCCACGTTGTT	57.537	AGTTGGGTTTTGGCCGTT	60.353	193	2A:128717800-128717992:193:(CT)14								scaffold10459:28433-28633:201:(CT)18:yes
2A_IGR_SSR_1315	(TAT)20	TCACTTGCGAAACACCGA	59.952	CCGTCATGCAAAACCAGA	59.165	205	2A:129066795-129066999:205:(TAT)20	Scaffold2567077:21694-21877:184:(TAT)13:yes	TGAC_WGS_durum_v1_contig_2593255:3955-4135:181:(TAT)12:yes						scaffold90941:53190-53383:194:(TAT)16:yes
2A_IGR_SSR_1316	(TC)20	ATTTGAGGAAGCCCGTCA	59.166	CCAAAATGTGTTGGATGAGG	58.821	263	2A:129168357-129168619:263:(TC)20
2A_IGR_SSR_1317	(AC)14	GCTTTGTCTTCGGCCTCA	60.072	TCCCCAAGTTGCTTTCCA	60.169	266	2A:129719566-129719831:266:(AC)14
2A_IGR_SSR_1318	(ACT)8	TTCAGTGGTACTTGTTGCCA	57.736	TTGTCCATGTTCACTTCCCA	59.935	269	2A:129994151-129994419:269:(ACT)8	Scaffold703012:43970-44238:269:(ACT)8:no	TGAC_WGS_durum_v1_contig_329177:427-695:269:(ACT)8:no				TGAC_WGS_strongfield_v1_contig_374479:3209-3477:269:(ACT)8:no
2A_IGR_SSR_1319	(AG)16	GGGAGGCCCATGAGAGAT	59.966	AAGGATGGAGGCCCAAAG	60.003	248	2A:130595455-130595702:248:(AG)16
2A_IGR_SSR_1320	(TA)13	TGCCTGACAACGAGAGAGG	60.121	TTGACTTGACCCATTCCG	57.927	225	2A:130802757-130802981:225:(TA)13
2A_IGR_SSR_1321	(AG)15	CAGAGTCGGGATCGCTGT	59.936	CGTGTTCACTTCCCGGAC	60.088	222	2A:130825458-130825679:222:(AG)15
2A_IGR_SSR_1322	(TG)10	GGCAGAATTGTCATTTCACG	59.127	CGTACGCAAGTGGCTCCT	60.008	251	2A:131105128-131105378:251:(TG)10
2A_IGR_SSR_1323	(CATA)11	TGTTACCCCTCACCATGAAA	58.821	CGAATGATTCCGCAAAAAG	59.243	214	2A:131223486-131223699:214:(CATA)11	Scaffold1180467:32073-32286:214:(TATG)11:no	TGAC_WGS_durum_v1_contig_27852:555-760:206:(CATA)5:yes				TGAC_WGS_strongfield_v1_contig_290860:563-768:206:(CATA)5:yes		scaffold41549:96505-96714:210:(CATA)10:yes
2A_IGR_SSR_1324	(TA)14	GCAAGGAGAAGGTGGGGT	60.048	GAGGATCTTCCCTTGCGG	60.703	191	2A:131913526-131913716:191:(TA)14
2A_IGR_SSR_1325	(CT)14	GGGCTGGACACACCAAAC	59.936	CCGAATGGACGAGACACC	60.046	245	2A:132100973-132101217:245:(CT)14
2A_IGR_SSR_1326	(TC)13	ACCCCTTGGGAACAGGAC	59.742	GCTCCTAGGCACCACCCT	60.223	271	2A:132281368-132281638:271:(TC)13
2A_IGR_SSR_1327	(AGG)7	GAGGGAACAGAGGTGCCA	59.749	CACCGTCCTCGAGCAACT	59.98	273	2A:132311898-132312170:273:(AGG)7
2A_IGR_SSR_1328	(ATA)21	TCCTGGTAATCCCTCCCA	58.795	TCGCCATATTTCGGGAGA	60.112	279	2A:132316256-132316534:279:(ATA)21			TGAC_WGS_monococcum_v1_contig_957483:106-354:249:(ATA)11:yes
2A_IGR_SSR_1329	(AT)12	TTGCAATTGCTTCAATGACTG	59.864	TGCGCGAGAACCACATAA	59.94	277	2A:132566486-132566762:277:(AT)12
2A_IGR_SSR_1330	(CA)11	TGTCGATGATATCGCCTCAA	60.182	CGGGCGCATACATGAGAT	60.618	191	2A:133138860-133139050:191:(CA)11
2A_IGR_SSR_1331	(TA)12	TTGGAGGGGACATGTCAAA	59.877	GACCAAAGGGCCAGGG	59.969	275	2A:133733802-133734076:275:(TA)12
2A_IGR_SSR_1332	(AT)13	CCTTTGGCAAGCACATTG	58.779	GGAAGAACCACATGGCAGA	59.621	234	2A:134209596-134209829:234:(AT)13
2A_IGR_SSR_1333	(ATTA)5	CGCCCCTGTGCAAAAA	60.334	CAACCTGTCAACCAGGGC	60.088	146	2A:134234164-134234309:146:(ATTA)5						TGAC_WGS_strongfield_v1_contig_3486774:150-295:146:(ATTA)5:no
2A_Intron_SSR_1334	(TCT)19	TGAACTCGGCTTCTTTTGG	58.984	CCACACCACACCAGACCA	59.959	143	2A:134379103-134379245:143:(TCT)19	Scaffold4636796:6019-6164:146:(TCT)20:yes
2A_Intron_SSR_1335	(TA)12	TTCTTTGGGCTTTGGCTG	59.917	GGCAGCAGCGAGAAATGT	60.104	265	2A:135151438-135151702:265:(TA)12
2A_IGR_SSR_1336	(AG)16	GGTCGGCCAATTTGAGTG	60.048	GCAAAGCAAAGTCGGACG	60.539	237	2A:135215408-135215644:237:(AG)16			TGAC_WGS_monococcum_v1_contig_925270:1248-1476:229:(AG)12:yes					scaffold118123:47313-47541:229:(AG)10:yes
2A_IGR_SSR_1337	(AC)15	AACGGTGAAAGGCCAGAA	59.215	TTGGAGAAAGATGCTAAACCG	59.348	256	2A:135299827-135300082:256:(AC)15
2A_IGR_SSR_1338	(AC)13	TGCTGCTTTTCTTTGCGA	59.384	CGTGGTAGAAGGCACGGT	59.701	184	2A:135351603-135351786:184:(AC)13						TGAC_WGS_strongfield_v1_contig_2249808:2025-2200:176:(AC)9:yes
2A_IGR_SSR_1339	(CT)15	ATGCGCTAAGGGGTGTTG	59.673	ACTTGGAGGAGGAACCCG	60.04	270	2A:135370485-135370754:270:(CT)15
2A_IGR_SSR_1340	(TC)13	AGTAGTCCACCCTCCGGG	59.913	GGGCACCCCTCTAACCAT	59.737	105	2A:135774911-135775015:105:(TC)13
2A_IGR_SSR_1341	(CT)14	GTGTGGCTACATCGCCG	59.787	GGACAAAGATTTGCACCCA	59.486	254	2A:135899663-135899916:254:(CT)14	Scaffold1635015:650-891:242:(AG)7:yes
2A_IGR_SSR_1342	(AT)13	TCAATCCCTTCACGGTCA	58.469	AAGCGGGGCTACTCTCAAA	59.963	269	2A:136035852-136036120:269:(AT)13
2A_IGR_SSR_1343	(AG)15	CCTCCGGCAAAATAAGGG	60.397	CTTCGCCTCATGCCTTGT	59.942	265	2A:136418146-136418410:265:(AG)15	Scaffold34771:3035-3311:277:(CT)21:yes
2A_IGR_SSR_1344	(GA)11	GGCTCGATCTTGTCGGAA	59.875	AGACCCTGTGCGCTATGC	59.975	241	2A:136427946-136428186:241:(GA)11
2A_IGR_SSR_1345	(GAG)7	ATGCTCACTCTGGAGCGG	60.096	GCATGAGGGTCCTTGGTG	60.046	177	2A:136806164-136806340:177:(GAG)7		TGAC_WGS_durum_v1_contig_195533:1631-1810:180:(GAG)8:yes				TGAC_WGS_strongfield_v1_contig_23735:1631-1810:180:(GAG)8:yes		scaffold28558:22220-22390:171:(GAG)5:yes
2A_Intron_SSR_1346	(ATAA)5	GAGGATGTCGTCGCCCTA	59.743	TCAAACTGACGTGTGGGC	59.184	237	2A:136956087-136956323:237:(ATAA)5
2A_IGR_SSR_1347	(GA)13	AAGCTTGGGTTCTCCATTCA	59.67	CCAGTGTGGTGTGGTGGA	59.959	277	2A:137178092-137178368:277:(GA)13
2A_IGR_SSR_1348	(GT)10	CACAAGTTGCATGCCGAG	59.978	ACACCCCTGCTAGTTGCG	59.855	171	2A:137274691-137274861:171:(GT)10	Scaffold2985588:4756-4944:189:(AC)19:yes	TGAC_WGS_durum_v1_contig_751234:1736-1900:165:(GT)7:yes						scaffold68314:62111-62279:169:(GT)10:no
2A_IGR_SSR_1349	(AG)12	TCGGTTCGGCTCAGTTTC	59.918	GGGCTGATGATGACGGAC	60.011	176	2A:137387558-137387733:176:(AG)12
2A_Intron_SSR_1350	(TCT)13	TTGCTCGATTTTGCTCCC	59.883	GCTAGAGGCGACGATGGA	60.056	133	2A:137461368-137461500:133:(TCT)13		TGAC_WGS_durum_v1_contig_182777:7872-8001:130/133-133:(TCT)12:yes				TGAC_WGS_strongfield_v1_contig_169273:204-327:124/133-133:(TCT)10:yes		scaffold111878:43695-43788:94/133-133:(TCT)10:yes
2A_IGR_SSR_1351	(TA)12	CCCATACCCCATCGTTGA	60.129	CATGGAGGAGGATGACCG	59.995	148	2A:137862649-137862796:148:(TA)12		TGAC_WGS_durum_v1_contig_328018:1371-1508:138:(TA)7:yes				TGAC_WGS_strongfield_v1_contig_2402150:125-262:138:(TA)7:yes
2A_IGR_SSR_1352	(TC)18	CCACGCTCGCTCAATCTC	60.675	CGGATGTTCTGAGGGGGT	60.89	278	2A:138138205-138138482:278:(TC)18
2A_IGR_SSR_1353	(CAA)14	GCAAGGCCACAGAACCAC	60.255	CATGTGCCAGAGCCATGA	60.38	179	2A:138226305-138226483:179:(CAA)14
2A_IGR_SSR_1354	(AC)19	ATCAAGTGGCCTCTGGGC	61.201	CAAAGGGAAGTTCAGGCG	59.364	280	2A:138518344-138518623:280:(AC)19
2A_IGR_SSR_1355	(TC)18	CCCTAAAAGCAGCGACGA	60.088	GGATCTCCAAGAGACCGTTG	59.655	243	2A:138877443-138877685:243:(TC)18
2A_IGR_SSR_1356	(GA)11	TTGACCGGAGTGTGACGA	59.776	CATCATCCCGGTGCTCTC	60.164	254	2A:139079733-139079986:254:(GA)11
2A_IGR_SSR_1357	(AT)10	CGATATCCATCGGCTTGC	60.143	TGCTGACACGAAGTGGGA	59.946	269	2A:139122587-139122855:269:(AT)10
2A_IGR_SSR_1358	(GA)11	CCGCATGCATCTTTAGCC	60.329	CCACCACGATGAGAAGGG	60.038	184	2A:139505495-139505678:184:(GA)11
2A_IGR_SSR_1359	(TC)11	ATCTGGCCAGGACCCTTC	60.008	GAGAGAGACAGCAGCGGG	59.801	262	2A:139577724-139577985:262:(TC)11	Scaffold2707436:5952-6215:264:(GA)12:yes					TGAC_WGS_strongfield_v1_contig_3996868:194-457:264:(TC)12:yes
2A_IGR_SSR_1360	(TC)11	CTGCCATGGATGGAGGTC	60.003	GGCTTGGACCCGACAGTA	59.631	266	2A:139577849-139578114:266:(TC)11
2A_IGR_SSR_1361	(AT)11	GATCCTGGCTTTTGCGAG	59.476	TGAGAAGCTTCCAACCAAGAA	59.978	263	2A:139690595-139690857:263:(AT)11
2A_IGR_SSR_1362	(AAC)21	TGTGGCGGGACTTAGAGC	59.942	GGCGGATTCAACCTCAAA	59.579	271	2A:139986355-139986625:271:(AAC)21
2A_IGR_SSR_1363	(AC)10	TACGGACATGAGGGCATC	57.893	CCCAGGATCAGAATAGTGCC	59.508	270	2A:140364176-140364445:270:(AC)10
2A_IGR_SSR_1364	(AT)11	GGGTTGAGGATCCGGTTT	59.713	CTCACCCAGGATGACGAA	58.012	228	2A:140672083-140672310:228:(AT)11
2A_IGR_SSR_1365	(AG)35	CCAATTCATCGGCTGCTT	59.756	GCATCTTGATGTTCCGTGC	60.226	278	2A:141690813-141691090:278:(AG)35
2A_IGR_SSR_1366	(CT)18	TCGGCTCTCCAGAGCAAC	60.23	TGTGAGGCAACTCACTGGA	58.885	272	2A:143223785-143224056:272:(CT)18
2A_IGR_SSR_1367	(CT)13	TCACGAGCAGGAAGTCCC	59.911	CCTTCACGCGAGTGTGTG	60.018	196	2A:143247597-143247792:196:(CT)13
2A_IGR_SSR_1368	(AGGA)6	AGACGACGAGAGCGAGGA	59.801	AAGCTTGCAACGACTCGG	60.136	273	2A:143485652-143485924:273:(AGGA)6
2A_IGR_SSR_1369	(TA)11	TGCGAGGGTACGTCGTTT	60.263	CCCCCAAGCTTGAGCTATAC	58.812	261	2A:143526629-143526889:261:(TA)11
2A_IGR_SSR_1370	(AT)10	ATTGCCCCATACGCAAAA	59.891	GGCATTTGACACGAACGA	59.17	250	2A:143636888-143637137:250:(AT)10		TGAC_WGS_durum_v1_contig_788584:71-312:242:(AT)6:yes
2A_IGR_SSR_1371	(GGC)7	CAACGTCAACTCGGGACC	60.088	GACGAGGAGATCCGGTGA	59.702	266	2A:143720218-143720483:266:(GGC)7	Scaffold3440942:14249-14514:266:(GGC)7:no					TGAC_WGS_strongfield_v1_contig_17047:872-1137:266:(GGC)7:no
2A_IGR_SSR_1372	(TC)17	CTAGCTAGCTGCCCCGTG	59.716	GAGACTCGGGAACGGTCA	59.749	269	2A:143720918-143721186:269:(TC)17
2A_IGR_SSR_1373	(AGA)13	GAAGCACGGTTATCAGGCA	59.814	AGGGCATCTTGTCCCGTT	60.475	220	2A:143731720-143731939:220:(AGA)13								scaffold4807:44462-44691:230:(AGA)16:yes
2A_IGR_SSR_1374	(TGA)10	AGGGTCCACGGACATTGA	59.885	ATCGCGAAACGGAAACAA	60.197	218	2A:143936078-143936295:218:(TGA)10	Scaffold3293485:6316-6543:228:(TGA)13:yes					TGAC_WGS_strongfield_v1_contig_2323854:453-680:228:(TGA)13:yes
2A_IGR_SSR_1375	(AT)10	AGAAAAGGCCCCGAGATG	60.15	GGCCTCCGGTTTGTAGGT	59.927	279	2A:144041277-144041555:279:(AT)10
2A_IGR_SSR_1376	(TTG)7	CCCCAACTTGTTTGGGACT	59.805	CGGCCCGTTTTCTTTTT	58.681	280	2A:144392706-144392985:280:(TTG)7
2A_IGR_SSR_1377	(AC)10	TGAGCCAGAACCATACTCCA	59.241	TTTAGCCAAACCTCCCCC	59.864	162	2A:144494267-144494428:162:(AC)10
2A_IGR_SSR_1378	(AG)12	GAAGTTCATCGCATCCCAA	59.595	CTTCCTTGCGGGATCTCA	59.868	256	2A:144918311-144918566:256:(AG)12
2A_IGR_SSR_1379	(AG)12	ATAACCCATCCAAGCCCC	59.563	AGTCCATCGAAGCCTCCC	60.16	261	2A:145461942-145462202:261:(AG)12
2A_IGR_SSR_1380	(TG)13	GGGAGCCTCTCCCACTGT	60.204	TCCCCCAAGCTTAGACCC	60.003	236	2A:146162189-146162424:236:(TG)13
2A_IGR_SSR_1381	(TC)13	CCATCTTCATCATCCCGC	59.964	AAAGACTTCGCACGCACC	59.992	278	2A:147025194-147025471:278:(TC)13	Scaffold78746:36393-36670:278:(GA)13:no
2A_IGR_SSR_1382	(TA)12	GCCGACGTTATCCTGTGG	60.072	TGCTCATCAGTCGCTCCA	60.238	262	2A:147125592-147125853:262:(TA)12
2A_IGR_SSR_1383	(GCTC)5	AGGAGGGTGAGGGTGAGG	60.038	CGGAAAGGTTCCAAGGGT	59.896	162	2A:147307750-147307911:162:(GCTC)5	Scaffold282425:21415-21576:162:(GCTC)5:no
2A_IGR_SSR_1384	(AAAT)5	CCTTTCTAAACATACACGGCG	59.655	TTCTTTGAAAAAGGTTGACGG	59.231	233	2A:147313860-147314092:233:(AAAT)5	Scaffold282425:12023-12255:233:(AAAT)5:no		TGAC_WGS_monococcum_v1_contig_951920:839-1071:233:(AAAT)5:no					scaffold14865:63471-63703:233:(AAAT)5:no
2A_IGR_SSR_1385	(CA)13	TTGCGGCTTTGAATTGGT	60.197	GATAGGCCGGTTTACGCC	60.435	272	2A:147387239-147387510:272:(CA)13
2A_IGR_SSR_1386	(GA)18	GAATATGGCATCGGCCAC	59.848	TCCCCAACTCTCTCCTTGG	60.175	248	2A:147467905-147468152:248:(GA)18	Scaffold2124460:827-1086:260:(TC)22:yes
2A_IGR_SSR_1387	(AG)16	TCCCGATCATGTGTGGAA	59.357	CGGTGATGGACTCCCCTT	60.89	130	2A:147684344-147684473:130:(AG)16						TGAC_WGS_strongfield_v1_contig_27757:1245-1360:116:(AG)9:yes		scaffold27054:121180-121293:114:(AG)8:yes
2A_IGR_SSR_1388	(TC)12	TAGTTCTCCCTCGGGGCT	59.755	GCTCCGTTAGCGAAAGAAAA	59.609	270	2A:147890091-147890360:270:(TC)12
2A_IGR_SSR_1389	(TCCT)5	GGGTCACGCAGGTAGACG	60.27	TGGTAGGATGCGAGACGG	60.795	277	2A:148454877-148455153:277:(TCCT)5
2A_IGR_SSR_1390	(AT)14	TCAACTGTCCGATTGCGA	59.908	GCACCGTGGGTGATGAAT	60.349	106	2A:148657990-148658095:106:(AT)14
2A_IGR_SSR_1391	(AG)11	TGCTACCGGTGCATGCTT	61.417	CCGCCTGCATTCTCATCT	59.9	213	2A:148700738-148700950:213:(AG)11
2A_IGR_SSR_1392	(TTG)7	TAGCCATGGACAGGGGTG	60.486	TGTAGAACCATGTCACCCGA	59.96	163	2A:149275292-149275454:163:(TTG)7
2A_IGR_SSR_1393	(GA)13	GAGGTGCCAGAGCTCGAT	59.025	TGAACTGCTGGGAGGAGC	60.071	272	2A:149448058-149448329:272:(GA)13
2A_IGR_SSR_1394	(TG)10	CGATCATCACCGGGAGAA	60.582	CAATTGCCTGGTGTGTGC	59.658	278	2A:149475757-149476034:278:(TG)10
2A_IGR_SSR_1395	(AAC)7	GAGGAAGGCGCATTTGAA	59.883	ACATCCTCGTCTCCACCG	59.612	261	2A:150335835-150336095:261:(AAC)7								scaffold3544:251806-252067:262:(AAC)7:no
2A_IGR_SSR_1396	(AG)11	TTGCAAAAATGAAAGTTTGGG	59.965	GGTGTGTCGGGGTGTCTC	59.93	274	2A:150919086-150919359:274:(AG)11
2A_IGR_SSR_1397	(AT)10	TTGGCCATTTGGTGCATT	60.883	CCGCAGGTAAGCACAGGT	59.855	229	2A:150998798-150999026:229:(AT)10	Scaffold5256752:537-761:225:(AT)8:yes							scaffold3984:112866-113089:224:(AT)7:yes
2A_IGR_SSR_1398	(CAA)8	CGAAACCCTATGGATCGGT	59.759	CCCCAACTTGTTTGGGACT	59.805	267	2A:151355610-151355876:267:(CAA)8	Scaffold4635104:3554-3823:270:(CAA)7:yes
2A_Intron_SSR_1399	(TC)13	AAGCCGCCCTCACTCTTT	59.95	TTGGGTCTTGTCCATCACA	58.374	225	2A:151444134-151444358:225:(TC)13
2A_IGR_SSR_1400	(TC)17	TTGTGTTGCCGATGATGG	60.045	GCTAGGGGTTAGTCGCTGC	59.992	260	2A:151574953-151575212:260:(TC)17
2A_IGR_SSR_1401	(GT)18	GACCCGTGGCCTCATAAA	59.451	GGACCGCATGTTTTTGGA	60.458	154	2A:151576611-151576764:154:(GT)18
2A_IGR_SSR_1402	(GA)12	AACCAAGCATGCACACCTC	59.698	ATTCTAGGCTGGGCCTCC	59.192	254	2A:151792762-151793015:254:(GA)12
2A_IGR_SSR_1403	(GA)13	AAACCTTGCACTGCCCAC	59.682	CTGGGCCTTAGGGCAAAT	60.029	216	2A:151797488-151797703:216:(GA)13		TGAC_WGS_durum_v1_contig_349686:1671-1880:210:(GA)10:yes				TGAC_WGS_strongfield_v1_contig_173034:1675-1884:210:(GA)10:yes
2A_IGR_SSR_1404	(TC)10	AGTTTGGGGTCAATCGCA	60.048	GGCACTTGGCAATCCAAC	60.056	270	2A:151798691-151798960:270:(TC)10	Scaffold1425859:10318-10585:268:(GA)9:yes	TGAC_WGS_durum_v1_contig_349686:403-670:268:(TC)9:yes				TGAC_WGS_strongfield_v1_contig_173034:407-674:268:(TC)9:yes
2A_IGR_SSR_1405	(TA)11	GACGGAGACAAGAGGCGA	60.071	TGCAGTGCGGAGGTGTTA	59.978	249	2A:151835272-151835520:249:(TA)11
2A_IGR_SSR_1406	(TAT)8	TAATGCACGCGACCAAGA	59.94	GAAAAGACTGCTTTGCCCC	59.805	264	2A:151976877-151977140:264:(TAT)8	Scaffold714347:30790-31053:264:(TAT)8:no	TGAC_WGS_durum_v1_contig_315924:1196-1456:261:(TAT)7:yes	TGAC_WGS_monococcum_v1_contig_127429:1003-1257:255:(TAT)5:yes			TGAC_WGS_strongfield_v1_contig_695469:295-555:261:(TAT)7:yes
2A_IGR_SSR_1407	(TG)10	TCAGGCCCTAGATGCACG	60.947	TGTTCATTCTCAACCGGACA	60.088	260	2A:152027054-152027313:260:(TG)10
2A_IGR_SSR_1408	(TTG)13	GGATGCGTGGAAGCTTGT	59.794	GCAGGAGAGCATTTCCGA	60.031	214	2A:152062893-152063106:214:(TTG)13
2A_IGR_SSR_1409	(GAG)7	TGTGCCAAGGCCAATTTT	60.049	CCCAGCCCACGTAATCAG	60.064	259	2A:152513068-152513326:259:(GAG)7	Scaffold2584764:32763-33013:251:(GAG)5:yes
2A_IGR_SSR_1410	(AT)10	TGAGCCGTCGGTAATGGT	60.072	AGGGCTGCTGTGATCCAA	60.363	236	2A:152562967-152563202:236:(AT)10								scaffold3427:193102-193328:227:(AT)10:no
2A_Intron_SSR_1411	(GATA)6	CCGGTGAGATCGGTGAAG	60.197	TGCATGGGCACTTGTTCA	60.86	250	2A:152625413-152625662:250:(GATA)6	Scaffold3677995:12807-13056:250:(TATC)6:no	TGAC_WGS_durum_v1_contig_580758:1622-1871:250/250-250:(GATA)6:no
2A_IGR_SSR_1412	(GAG)9	CGTCACCATTTTGCCCTC	60.048	CTTATCCGACGTGGTGGG	59.91	249	2A:152781630-152781878:249:(GAG)9	Scaffold606336:52135-52383:249:(GAG)9:no	TGAC_WGS_durum_v1_contig_2623405:1462-1710:249:(GAG)9:no
2A_IGR_SSR_1413	(TG)10	GTCGGATCGTCAAGGTCG	60.205	CCTCTGTTGCAATGCACG	59.978	160	2A:152866549-152866708:160:(TG)10
2A_IGR_SSR_1414	(ATT)10	GCTGCTTTCTTTCAGCCG	59.823	CACATGGTGCAGGCTTTG	59.816	253	2A:152901420-152901672:253:(ATT)10
2A_Exon_SSR_1415	(AAAG)5	ACGCTAGCTCCAGCTCCA	59.837	TGGCCACTAACTCGCAGG	60.98	236	2A:153152905-153153140:236:(AAAG)5								scaffold44874:13908-14156:249:(AAAG)5:no
2A_IGR_SSR_1416	(GT)17	TCGTAGTTTCAGCGGATGC	59.964	AAGGCAAGTCTGGGGACC	60.048	229	2A:153264785-153265013:229:(GT)17
2A_IGR_SSR_1417	(AG)13	CCAGGCTCCAAGGGAACT	60.191	CGTCCCTGGGTACCTCCT	59.913	244	2A:153367780-153368023:244:(AG)13	Scaffold2671155:13835-14086:252:(AG)17:yes
2A_IGR_SSR_1418	(CCTCT)5	CATCGACCGCTATCCAACA	60.637	TTGCCCCTCTCGAAGTTG	59.91	268	2A:153525468-153525735:268:(CCTCT)5	Scaffold774282:46965-47232:268:(CCTCT)5:no
2A_IGR_SSR_1419	(CTC)7	GCGGTGTCAGTGGCTAGG	60.426	GCTCTTTCCTGCCGTCAA	60.072	129	2A:153640147-153640275:129:(CTC)7		TGAC_WGS_durum_v1_contig_563747:2737-2865:129:(CTC)7:no
2A_IGR_SSR_1420	(AT)10	GGTTGGAACACCGTGGAG	59.929	AATGATGATGGAGGTGTTGTG	58.273	274	2A:154003634-154003907:274:(AT)10
2A_IGR_SSR_1421	(GA)35	TCAAGGTCCAATCCATCAAG	58.487	TAGGGTTCTGGGTGGGGT	60.167	279	2A:154234715-154234993:279:(GA)35
2A_IGR_SSR_1422	(ATAC)5	GGGAGAAATGAGGCGTGA	59.718	TTCCCCAATAGGGGCTTC	59.824	158	2A:154272576-154272733:158:(ATAC)5	Scaffold1472263:12318-12475:158:(ATAC)5:no							scaffold20987:49735-49892:158:(ATAC)5:no
2A_Intron_SSR_1423	(AAGA)5	CGGAGGGAACTTTGGCTT	60.187	CATCCATCGACGTGACCA	60.043	237	2A:154304007-154304243:237:(AAGA)5		TGAC_WGS_durum_v1_contig_207316:1515-1751:237/237-237:(AAGA)5:no
2A_IGR_SSR_1424	(TA)11	ACGCACGGGCACATTTAC	60.549	GCAAATGCCACGGTTGTA	59.074	166	2A:154398048-154398213:166:(TA)11	Scaffold3126935:18054-18217:164:(TA)10:yes	TGAC_WGS_durum_v1_contig_5655562:2-161:160:(TA)9:yes				TGAC_WGS_strongfield_v1_contig_562907:788-951:164:(TA)11:no
2A_IGR_SSR_1425	(AAC)7	CGGTTCTGCCTAACTGAAAAG	59.028	GCGGGGTAGACCGAATTT	59.894	271	2A:154914338-154914608:271:(AAC)7								scaffold7667:28752-29032:281:(AAC)10:yes
2A_IGR_SSR_1426	(TC)12	CCCTAGGGTAATGCGGCT	60.051	CGTGCTTGACGTTAGGGG	60.255	173	2A:154921013-154921185:173:(TC)12	Scaffold6678430:16729-16907:179:(GA)15:yes		TGAC_WGS_monococcum_v1_contig_8179:4828-5010:183:(TC)17:yes
2A_IGR_SSR_1427	(GCT)7	CTTTCCGTCATTCCGTGC	60.201	CGCTGCATCGAGAGGATT	60.056	158	2A:155017858-155018015:158:(GCT)7			TGAC_WGS_monococcum_v1_contig_2208980:4815-4972:158:(GCT)5:yes
2A_IGR_SSR_1428	(TCC)8	AGGGGTTGTGGCAGTGTC	59.502	ATGCATTGTGGCTGGCTT	60.233	253	2A:155301810-155302062:253:(TCC)8
2A_IGR_SSR_1429	(CAT)7	CGCGAGATCTTAGCGAGC	59.955	AAGGCGTTGGTGGTTCAA	60.088	268	2A:155458342-155458609:268:(CAT)7
2A_IGR_SSR_1430	(AAC)17	TGCTTCAGTGCGTGAGGT	59.072	GGTGCGTGGAAGTTTGCT	59.837	210	2A:155704893-155705102:210:(AAC)17
2A_IGR_SSR_1431	(TC)16	TGTGGTTTGGGTCAGCCT	60.088	GCTCCGGAGAGGCTTTGT	60.497	280	2A:156192426-156192705:280:(TC)16
2A_IGR_SSR_1432	(ATG)7	TAACCAAGGCAAGCAGCC	59.948	CTTCATCAAGCGGTTTTCG	59.405	253	2A:156386809-156387061:253:(ATG)7		TGAC_WGS_durum_v1_contig_2666677:2109-2373:265:(ATG)11:yes
2A_Intron_SSR_1433	(TC)15	TCTCCATCCCTTCACCGA	60.13	CACCTCCATGTCCCTTCG	60.038	198	2A:156507011-156507208:198:(TC)15		TGAC_WGS_durum_v1_contig_245511:323-520:198/198-198:(TC)15:no			TGAC_WGS_speltoides_v1_contig_206114:5584-5772:189/198-198:(TC)10:yes
2A_IGR_SSR_1434	(AG)11	TTTCAGAAGTGCCCATGAA	57.728	GAGAGCTGCGTGGAGAGC	59.97	242	2A:156833601-156833842:242:(AG)11	Scaffold644302:34626-34861:236:(AG)8:yes					TGAC_WGS_strongfield_v1_contig_3563166:89-324:236:(AG)8:yes
2A_IGR_SSR_1435	(CT)15	ATACTGGGTCGACGGCTG	59.656	GGACATGAGCAGTTTGGTGA	59.682	262	2A:157125968-157126229:262:(CT)15
2A_IGR_SSR_1436	(TTA)24	CCACAAGGGCAAAAATGC	60.049	CACAAAGCGGGAGGCTAA	59.941	183	2A:157580351-157580533:183:(TTA)24
2A_IGR_SSR_1437	(TA)12	ACACGAGCATGTGGCTCA	59.981	GCCCACTAAGCAAATCGG	59.226	152	2A:157968968-157969119:152:(TA)12
2A_IGR_SSR_1438	(TATT)6	TTGAATAATCTTCCCCAACCA	59.26	TTCACCAAGCCGGTTCAT	60.048	259	2A:158029539-158029797:259:(TATT)6	Scaffold2558793:4087-4345:259:(TATT)6:no
2A_IGR_SSR_1439	(AAAG)7	TTGGTCCGTTGCATTTCA	59.597	GCCAAACCCGATGAAAAA	59.45	280	2A:158384183-158384462:280:(AAAG)7
2A_IGR_SSR_1440	(CT)15	AACCAGCATGACAACAAACAA	59.087	TCTCAACAAACACACTGCAAA	57.942	221	2A:158938507-158938727:221:(CT)15
2A_IGR_SSR_1441	(GGA)7	GGAATTTGCGGAGGAGGT	60.011	GAGGCAGTCCACCACACC	60.097	266	2A:159419492-159419757:266:(GGA)7	Scaffold1195701:1403-1668:266:(GGA)7:no							scaffold51022:2053-2315:263:(GGA)5:yes
2A_IGR_SSR_1442	(TG)10	TCGACCCTTCTGCTCCAA	60.486	TGCTTGCCAAATGAACCTC	59.79	230	2A:159756674-159756903:230:(TG)10	Scaffold3458896:7490-7719:230:(TG)10:no
2A_IGR_SSR_1443	(AC)11	CCAGCAGGTATCAAGCGG	60.367	TCTGCACCCTGAATGATGAA	60.201	252	2A:159817421-159817672:252:(AC)11
2A_IGR_SSR_1444	(GTCC)5	GGGGCGTGCAAGTAGAGA	59.942	GGTTCTGATCGACGGTGG	60.046	178	2A:159915663-159915840:178:(GTCC)5		TGAC_WGS_durum_v1_contig_186535:2330-2507:178:(GTCC)5:no				TGAC_WGS_strongfield_v1_contig_438389:2319-2496:178:(GTCC)5:no
2A_IGR_SSR_1445	(GAA)14	GCCAATGGAGCTCTTGCT	59.067	TTGTGCAGATCACATGAAACC	59.562	190	2A:159946542-159946731:190:(GAA)14
2A_IGR_SSR_1446	(TA)18	CCGCTTGTTCTTCCCCTT	60.187	TTGACTCGATGGGAGGGA	60.13	249	2A:161300909-161301157:249:(TA)18
2A_IGR_SSR_1447	(AT)12	TTGGGGGAACCAACTCAA	59.861	TGTGTGTGTGCAGATGCG	60.022	254	2A:161472633-161472886:254:(AT)12	Scaffold2466180:9220-9477:258:(AT)14:yes
2A_Intron_SSR_1448	(AAT)11	TCGATGTGAGTAGCGGGA	58.838	GAAGCAATGCAGGCCAAT	59.763	129	2A:162216055-162216183:129:(AAT)11								scaffold48918:71710-71863:154/129-129:(AAT)17:yes
2A_IGR_SSR_1449	(CT)11	GATCATCGCCTCACCGTC	60.173	GACGGCCTGAAAGAGCAA	60.072	104	2A:162222679-162222782:104:(CT)11	Scaffold6167233:1006-1111:106:(CT)12:yes
2A_Intron_SSR_1450	(CTG)9	GGAGAAGTGGCGAACCTG	59.34	TGCATGCTCCTGTGACAGTT	60.473	280	2A:162701108-162701387:280:(CTG)9
2A_IGR_SSR_1451	(AAG)14	CACGCCCAAGTTCAAGGT	59.676	TGTGTTGCAACCGTCACA	59.184	279	2A:162774377-162774655:279:(AAG)14	Scaffold1773784:28435-28746:312:(CTT)25:yes	TGAC_WGS_durum_v1_contig_340831:5975-6240:266:(AAG)12:yes	TGAC_WGS_monococcum_v1_contig_960445:1667-1917:251:(AAG)5:yes
2A_IGR_SSR_1452	(AT)15	TCAAGCATTACGAAGAATTGC	58.057	CCCTCATGTGAGTTTTGTTTG	58.119	241	2A:163086997-163087237:241:(AT)15	Scaffold1215916:36797-37031:235:(AT)12:yes	TGAC_WGS_durum_v1_contig_201989:4595-4817:223:(AT)6:yes				TGAC_WGS_strongfield_v1_contig_2172983:4560-4782:223:(AT)6:yes		scaffold27452:66166-66378:213:(AT)6:yes
2A_IGR_SSR_1453	(GAA)10	CCAGTCGCTCCAGATCGT	59.936	GCTTCGCATGCCGTTACT	59.979	240	2A:163710136-163710375:240:(GAA)10	Scaffold68737:364-627:264:(TTC)18:yes
2A_IGR_SSR_1454	(ATA)16	GGGGATTTTAATCCTAGGTCG	58.831	CGCTCGAACAATTGGGAC	60.201	275	2A:164367707-164367981:275:(ATA)16								scaffold30484:197333-197586:254:(ATA)9:yes
2A_IGR_SSR_1455	(GA)16	CCTGTGTTGCAGCCCTTC	60.402	TGCTCCAAACATACGCGA	59.94	257	2A:164624133-164624389:257:(GA)16		TGAC_WGS_durum_v1_contig_184472:2491-2731:241:(GA)8:yes						scaffold11579:24011-24263:253:(GA)14:yes
2A_IGR_SSR_1456	(GA)10	CAAGATCGTGCCGAATCA	59.278	AAACGGGAGGTGTGCTGA	60.246	222	2A:165050101-165050322:222:(GA)10
2A_IGR_SSR_1457	(TG)55	CGGACTAGCTCATCCCCA	59.737	GCAGTTGCACCATGCAATA	59.248	239	2A:165462902-165463140:239:(TG)55
2A_IGR_SSR_1458	(TC)11	AACCACGAACGGAAACCA	59.935	CAAGATCGTGCCGAGTCA	59.465	176	2A:165619428-165619603:176:(TC)11								scaffold109:10904-11073:170:(TC)8:yes
2A_IGR_SSR_1459	(TC)19	TGCCATGTCACATTCATGC	60.071	CGGCCACATAGTGGAAGG	60.064	245	2A:165672903-165673147:245:(TC)19
2A_IGR_SSR_1460	(GA)13	GGTTTATGGTACCGGCGA	59.35	CCCCGACTCTTTCGACCT	60.191	263	2A:165718653-165718915:263:(GA)13
2A_IGR_SSR_1461	(AG)12	CGACAAAGGTCATTTCACGA	59.691	TCAGAAGACACCCCTATTCCA	59.536	278	2A:166340700-166340977:278:(AG)12	Scaffold5052751:27787-28092:306:(AG)26:yes							scaffold3427:161969-162255:287:(AG)15:yes
2A_IGR_SSR_1462	(AC)13	GAATCCCTCTCACCGGCT	60.16	GAACCGGAAATTCCCCAC	60.112	147	2A:166434122-166434268:147:(AC)13
2A_IGR_SSR_1463	(AGG)9	GTGGTGGAGCTCGTGGTT	59.665	TTTGAGGTCGGGTCGCTA	60.344	144	2A:166609893-166610036:144:(AGG)9
2A_IGR_SSR_1464	(TC)11	TAGTTCTCCCTCGGGGCT	59.755	TGCCATATCCCGTGGTTT	59.732	277	2A:166630170-166630446:277:(TC)11
2A_IGR_SSR_1465	(TTTA)6	CCGGTTGGGCTGTCATAG	60.064	TTGGCACTGGTTTGAAATTG	59.561	162	2A:166860602-166860763:162:(TTTA)6
2A_IGR_SSR_1466	(AAAT)6	AGTCGGTGCCATCGTCAT	60.079	TTAGGTTCGGGGTGGGTT	60.165	265	2A:167189178-167189442:265:(AAAT)6
2A_IGR_SSR_1467	(TA)10	AAAAATCACGGTTTTTCACGA	59.483	CGCATTTTCCAAAAATATTCA	57.729	228	2A:167494617-167494844:228:(TA)10	Scaffold1222556:4397-4624:228:(TA)10:no	TGAC_WGS_durum_v1_contig_198211:4265-4488:224:(TA)8:yes				TGAC_WGS_strongfield_v1_contig_158496:2714-2937:224:(TA)8:yes
2A_IGR_SSR_1468	(TTG)42	TGGAAAACACCAGCGGAT	60.048	TTTGTCTTCCCAGCGGAG	59.91	277	2A:167608505-167608781:277:(TTG)42
2A_IGR_SSR_1469	(AG)10	TCCTCGGGCATCTCAAGT	59.291	GAACCCATGGAATGCAGC	60.014	260	2A:167795171-167795430:260:(AG)10
2A_IGR_SSR_1470	(GA)12	GGGACTCCGAGCAACCTT	60.199	TAGCCGGTCTAACGTCGG	59.816	267	2A:168448092-168448358:267:(GA)12
2A_IGR_SSR_1471	(CATG)5	TGGGAACAGAGGGAGGCT	60.762	AGCATTATTCCCAGGGTGA	57.947	269	2A:168489743-168490011:269:(CATG)5
2A_IGR_SSR_1472	(TC)14	CATCATCCCGGTGCTCTC	60.164	CACTTGGGAGCCTCCGT	59.758	277	2A:168534980-168535256:277:(TC)14
2A_IGR_SSR_1473	(TG)13	ATTGCGGCTGCTGAAATC	59.914	AACTGAGCCGAGTGCAGG	60.138	183	2A:168950817-168950999:183:(TG)13
2A_Intron_SSR_1474	(AC)10	TGCATAGGAACAAAACAAGCA	59.359	TGTTGGCATTCAGAGGCA	59.908	115	2A:169073086-169073200:115:(AC)10								scaffold2372:80925-81047:123/115-115:(AC)14:yes
2A_IGR_SSR_1475	(AAC)9	CCCTACGGAGCTTACGCA	59.964	CAGTCGGCACGCTACCTC	60.58	276	2A:169514347-169514622:276:(AAC)9
2A_IGR_SSR_1476	(TA)12	ACCGGAAATCCGAAAAGG	59.864	CAATGGTGGAGCCAGAGG	60.197	252	2A:169624067-169624318:252:(TA)12	Scaffold2091955:10949-11234:286:(TA)29:yes
2A_IGR_SSR_1477	(GGAGAT)6	GTTGTGAAAAGGGGCACG	60.088	TAATGCCCTGCGTGTCAA	59.782	254	2A:169845394-169845647:254:(GGAGAT)6	Scaffold447032:20815-21068:254:(ATCTCC)6:no					TGAC_WGS_strongfield_v1_contig_672569:98-351:254:(GGAGAT)6:no
2A_IGR_SSR_1478	(CTTT)6	GCAATATTCTGCACCGGC	60.19	CGGAAACTTTCTGACGGC	59.369	264	2A:169877362-169877625:264:(CTTT)6		TGAC_WGS_durum_v1_contig_927865:2609-2872:264:(CTTT)6:no
2A_IGR_SSR_1479	(AG)16	CGTAAGCCAATAAGCAAGGC	59.875	CCGAGGGTGGGACGA	60.116	276	2A:171113964-171114239:276:(AG)16
2A_IGR_SSR_1480	(AT)12	TGATGATCAAGAAGGATTGGT	57.03	GGGCATCATGATCATTTTTAG	57.059	260	2A:171238011-171238270:260:(AT)12
2A_IGR_SSR_1481	(ACA)14	GCTGCACCTAACGCACCT	60.016	GTGTCTGCAGTCCCCACC	60.097	267	2A:171291777-171292043:267:(ACA)14
2A_IGR_SSR_1482	(TC)19	GGGTACGAAACCACCTCAAA	59.83	CAGCTCGCAAGCGACTTA	58.994	279	2A:171400711-171400989:279:(TC)19
2A_IGR_SSR_1483	(GCGT)5	CGGAAAAGCAGAGCTTCG	59.816	CGTGCTGGAATAGGGTGG	60.064	161	2A:172013153-172013313:161:(GCGT)5
2A_IGR_SSR_1484	(GA)16	TAGGTTGGGACAGCGAGC	59.942	GCTACCGCCGTACTAAGCA	59.101	209	2A:173490901-173491109:209:(GA)16
2A_IGR_SSR_1485	(TA)15	AACTTTTTCTGCACCCTGG	57.783	CGCACCCTATGGCTGAAC	60.225	173	2A:173590138-173590310:173:(TA)15	Scaffold3451605:13825-13999:175:(TA)16:yes	TGAC_WGS_durum_v1_contig_269088:1346-1502:157:(TA)8:yes				TGAC_WGS_strongfield_v1_contig_577876:1770-1926:157:(TA)8:yes		scaffold4258:39821-39971:151:(TA)7:yes
2A_IGR_SSR_1486	(AG)18	GTTGAGGGCTGTTGGGAA	59.605	GGCTCCCGAGGATAAGGA	60.112	237	2A:174325051-174325287:237:(AG)18	Scaffold2320505:13197-13419:223:(AG)11:yes
2A_IGR_SSR_1487	(ACAT)5	AAAGCCACTTGCATTGTGC	59.862	CTCATGGCCATCATGAGAGA	59.743	100	2A:175051813-175051912:100:(ACAT)5	Scaffold1317607:9189-9288:100:(ACAT)5:no
2A_IGR_SSR_1488	(GTG)8	TTGCTCGCTCTGTTGCTG	60.003	ACGAAGTGCCGATGCAA	59.925	271	2A:175546025-175546295:271:(GTG)8
2A_IGR_SSR_1489	(ACA)8	GGCCTTTGCGTTTCATTG	60.197	AAGCGTGCGGAGAATGTC	59.95	267	2A:175637050-175637316:267:(ACA)8
2A_IGR_SSR_1490	(AG)25	CGGTGAAAGGGCAGAAAA	59.768	TGATACGGCTTGATGCGA	59.897	277	2A:175647864-175648140:277:(AG)25
2A_IGR_SSR_1491	(TTC)24	TCCGTGATATGTCTCCAACG	59.522	TCTAAGTGTCCGCAATGGG	59.658	280	2A:175661773-175662052:280:(TTC)24
2A_IGR_SSR_1492	(AT)11	TGATCGGTCTCTCTCGGG	59.859	CGAGCAGTAGTGCTGGGC	60.733	240	2A:175866937-175867176:240:(AT)11
2A_IGR_SSR_1493	(TC)16	ACCAGGCTGCCCTCTCTT	59.945	GTCGGGCGACCTCCTATT	60.034	254	2A:176088328-176088581:254:(TC)16
2A_IGR_SSR_1494	(AT)12	GGGCCTTGTATCGGGAAT	59.709	CCAACATGCAAGCAAACC	58.62	225	2A:176097665-176097889:225:(AT)12	Scaffold1018170:17291-17506:216:(AT)7:yes	TGAC_WGS_durum_v1_contig_196888:4033-4248:216:(AT)7:yes				TGAC_WGS_strongfield_v1_contig_170460:2857-3072:216:(AT)7:yes
2A_IGR_SSR_1495	(CT)11	CGCCATGAATGGGTTAGC	60.033	TAGGCGGCACAGTTGACA	59.978	146	2A:176342335-176342480:146:(CT)11
2A_IGR_SSR_1496	(ATAC)5	GAGCACGAGCTCAAGGGA	60.23	TTTTGCGCTATGTCAGGAAA	59.443	224	2A:176454642-176454865:224:(ATAC)5	Scaffold2399272:9006-9229:224:(ATAC)5:no					TGAC_WGS_strongfield_v1_contig_5030704:1720-1943:224:(ATAC)5:no
2A_IGR_SSR_1497	(TC)14	GGAATTGGTCAATTGCATGG	61.101	ACAGGGGAGAGGACGGAC	60.047	231	2A:176593674-176593904:231:(TC)14
2A_IGR_SSR_1498	(AG)10	CCAAGGGACACAAGCTCAA	59.815	CGTTGCCAGCCCACTTAG	60.404	212	2A:176799302-176799513:212:(AG)10
2A_IGR_SSR_1499	(AT)13	GGCCATGTGCTTTCACAA	59.17	GCCCCATTATGGATGTGC	59.695	238	2A:176860234-176860471:238:(AT)13
2A_IGR_SSR_1500	(TCT)16	GCTGCTGAAGACTTTGAAGAA	57.496	GACGTATCAAGCATCCCCA	59.466	256	2A:177126439-177126694:256:(TCT)16
2A_IGR_SSR_1501	(GA)11	TTGCAGCGCTACGCTATG	59.868	TTCAAGAAGGGGTGTGGC	59.605	266	2A:177183175-177183440:266:(GA)11		TGAC_WGS_durum_v1_contig_238483:1201-1466:266:(GA)11:no				TGAC_WGS_strongfield_v1_contig_2233957:1201-1466:266:(GA)11:no
2A_IGR_SSR_1502	(GGAC)5	TTCTCCGATTACCGGTGG	59.445	TCATCGTCACAATGCGCT	59.942	210	2A:177220188-177220397:210:(GGAC)5	Scaffold189808:12608-12817:210:(GGAC)5:no	TGAC_WGS_durum_v1_contig_2606042:3030-3239:210:(GGAC)5:no				TGAC_WGS_strongfield_v1_contig_150479:3030-3239:210:(GGAC)5:no
2A_IGR_SSR_1503	(GT)10	TGTCTCAACCCGTGCAAA	59.789	CCTCTCCCTCCCTCTTGG	59.71	173	2A:177464963-177465135:173:(GT)10	Scaffold676768:20500-20666:167:(GT)7:yes
2A_IGR_SSR_1504	(TTG)8	CCCCAACTTGTTTGGGACT	59.805	GACGGCTCCACAACCACT	59.665	237	2A:177465934-177466170:237:(TTG)8	Scaffold676768:19459-19701:243:(TTG)10:yes
2A_IGR_SSR_1505	(CA)18	GAACTCTGCACTAACCCATGA	57.811	GCATGTTGGGCAAGGATT	59.456	220	2A:177770677-177770896:220:(CA)18								scaffold38032:53646-53857:212:(CA)14:yes
2A_IGR_SSR_1506	(GGAA)6	AGGATGCGAGACGACGAG	60.096	CATCATCAACATCCTGCCA	58.963	259	2A:178162699-178162957:259:(GGAA)6
2A_IGR_SSR_1507	(CT)15	AAATCGGGTCCCTGTTCC	59.713	TGTCGCGTTAGCAGCATC	59.682	249	2A:178506966-178507214:249:(CT)15
2A_IGR_SSR_1508	(TC)12	TCGGTCGGGCTATGGTTA	60.026	ACCAAGCGCTTTTTCGTG	59.988	248	2A:178547339-178547586:248:(TC)12
2A_IGR_SSR_1509	(AC)10	AGCCTCAGACGCACCAAG	60.138	GCAATGGCATTAGCTTTTCA	58.914	277	2A:178732347-178732623:277:(AC)10
2A_IGR_SSR_1510	(TCCT)8	CGGAGTGTTGTGCCCTTT	59.676	AGACAGCGAGAGCGAGGA	59.962	221	2A:178814774-178814994:221:(TCCT)8
2A_IGR_SSR_1511	(TG)12	CGCCATCGTCATCATCAA	60.165	CGTGCGCTACCCTCTGTT	60.008	237	2A:178863358-178863594:237:(TG)12
2A_IGR_SSR_1512	(TG)16	CTCAGAGCCGTTGGATGG	60.354	CAATGAGGTGCACTTGCG	59.978	277	2A:178872054-178872330:277:(TG)16
2A_IGR_SSR_1513	(CA)15	ATCCGTCCTCGTCAGCAG	59.936	CTCTCTTCTCCCCCTCGC	60.024	234	2A:178961709-178961942:234:(CA)15
2A_IGR_SSR_1514	(GGA)9	TTGATAAGCACTGCGCCA	60.096	ATGATCGCTTGCTCTGCC	60.064	242	2A:179182433-179182674:242:(GGA)9
2A_IGR_SSR_1515	(TTG)11	CGGCGCTCCATATGTTTT	59.646	CGGTCATGGTCAAGAGGG	60.038	261	2A:179394425-179394685:261:(TTG)11								scaffold104635:8993-9243:251:(TTG)8:yes
2A_IGR_SSR_1516	(AG)10	TTTCAACAGTGCCCACAAA	58.66	CGAGGTAGTGAGGCCCAA	59.781	168	2A:179590802-179590969:168:(AG)10								scaffold5023:58925-59084:160:(AG)7:yes
2A_IGR_SSR_1517	(AC)13	GCTTTTGGTGGAGCTTGG	59.369	CCGTTGTCCGCTTTGAGT	59.831	265	2A:179872628-179872892:265:(AC)13
2A_IGR_SSR_1518	(AC)22	GGAGGAGTCGGGCAGTTT	60.199	GCGAAGTTCAGGCACGTT	59.992	208	2A:180302446-180302653:208:(AC)22
2A_IGR_SSR_1519	(TC)19	TTGTGTAACCCTAGCCCCC	59.799	CAGCTCGCAAGCGACTTA	58.994	255	2A:180463519-180463773:255:(TC)19
2A_IGR_SSR_1520	(TATG)17	CAAGCCCCATTTGGACAC	59.893	CTTGCCAAGAGGCAGCTC	59.812	255	2A:180832835-180833089:255:(TATG)17
2A_IGR_SSR_1521	(CT)15	AATGGCTGGGATCTGGGT	60.288	CTGGCCGACCAAACTTGT	59.676	228	2A:180878382-180878609:228:(CT)15	Scaffold182841:21053-21271:219:(CT)12:yes					TGAC_WGS_strongfield_v1_contig_793469:497-733:237:(CT)20:yes
2A_IGR_SSR_1522	(GTT)23	TTTGCATGCTTCTAGTGAACC	58.04	ATCAGCAGCAGGAGCCAC	60.105	265	2A:181588603-181588867:265:(GTT)23
2A_IGR_SSR_1523	(CTC)8	TAACCAAGGGGGAGGAGC	60.003	GAACAATGGCGGTTTTGC	60.057	173	2A:181770185-181770357:173:(CTC)8
2A_IGR_SSR_1524	(ACA)23	CCCAAATGCATAGATCCCC	60.103	CTAGAGAACACCGGCGGA	59.935	272	2A:182353095-182353366:272:(ACA)23
2A_IGR_SSR_1525	(GT)13	CCCTCTCCTACGTGGGCT	60.214	TGGTGTGTTTGCCATCCA	60.535	270	2A:182533098-182533367:270:(GT)13
2A_IGR_SSR_1526	(TTA)9	CCCAGAGGTCAAACGTGG	60.08	TCGTCTACGAAGGCGTCTG	60.144	273	2A:182593794-182594066:273:(TTA)9						TGAC_WGS_strongfield_v1_contig_9096:3161-3433:273:(TTA)9:no		scaffold12828:81439-81720:282:(TTA)14:yes
2A_IGR_SSR_1527	(TA)13	GGGGAGACCTTCCACGAT	59.853	TGTCAAAGCGCAGTCTCG	59.842	273	2A:182719780-182720052:273:(TA)13
2A_IGR_SSR_1528	(GA)17	CCGACCAAATTCCGACAG	60.04	CTCCAGCGACTAGCAGGC	59.837	233	2A:183703676-183703908:233:(GA)17	Scaffold779303:15752-15988:237:(GA)19:yes
2A_IGR_SSR_1529	(CTT)22	TCCATCTATAATGCCCTGCTG	60.067	TGGGTCCACATCATGCAA	60.495	273	2A:183705285-183705557:273:(CTT)22
2A_IGR_SSR_1530	(AC)12	TGGTCATGATGCTGGTGG	60.043	TAGAATCGACCGTGGCG	59.29	280	2A:184273902-184274181:280:(AC)12		TGAC_WGS_durum_v1_contig_758276:492-767:276:(AC)10:yes				TGAC_WGS_strongfield_v1_contig_22353:492-769:278:(AC)10:yes
2A_IGR_SSR_1531	(GT)13	TGGCAACGAACAGCTGAA	60.113	CACACTGTACCAAATTGCCG	60.027	194	2A:184298555-184298748:194:(GT)13	Scaffold883250:16763-16958:196:(GT)14:yes	TGAC_WGS_durum_v1_contig_2660346:655-850:196:(GT)14:yes	TGAC_WGS_monococcum_v1_contig_113726:391-574:184:(GT)8:yes
2A_IGR_SSR_1532	(TG)16	TGTATTCCCTCCGTCCGA	59.998	GCTCGGGATCAAATACTCCA	60.036	184	2A:184398965-184399148:184:(TG)16		TGAC_WGS_durum_v1_contig_243879:4179-4358:180:(TG)14:yes				TGAC_WGS_strongfield_v1_contig_161823:4179-4360:182:(TG)15:yes
2A_IGR_SSR_1533	(TA)10	ACGCAAACGTGTACGATCA	58.719	CGGGCTGAGAGGTTTTGA	59.91	264	2A:184727776-184728039:264:(TA)10
2A_IGR_SSR_1534	(AAG)9	CGTCGATCAAGGCAAACC	60.201	ACAAGACGGGTCAACGGA	60.088	148	2A:184940511-184940658:148:(AAG)9						TGAC_WGS_strongfield_v1_contig_4340696:12-156:145:(AAG)8:yes		scaffold24611:89625-89775:151:(AAG)8:yes
2A_IGR_SSR_1535	(GA)14	GCTTCGGTGGTGAACTGG	60.246	GGCACTGCCATTTAGGTCA	59.664	255	2A:185206416-185206670:255:(GA)14
2A_IGR_SSR_1536	(GT)15	CCTTCGATGCTGACGGTT	59.787	GCGAACGTTTTGGGCTTA	59.809	273	2A:186450347-186450619:273:(GT)15	Scaffold2985588:8731-8991:261:(GT)9:yes
2A_IGR_SSR_1537	(TGCA)5	CCTGGAGTTCAGCGGCTA	60.088	CTGCAGGATCTCTACAGCCC	59.973	249	2A:186450988-186451236:249:(TGCA)5
2A_IGR_SSR_1538	(TCT)22	AGTGTTGATCCAAGGGCG	59.631	GCCATGGACCAGAGGGTA	59.425	264	2A:186480964-186481227:264:(TCT)22
2A_IGR_SSR_1539	(AT)12	GAAGGAGGGTCCGCCTAA	60.15	CGTCGTGTCCCACTGTCA	60.306	149	2A:186661593-186661741:149:(AT)12								scaffold84157:6177-6317:141:(AT)8:yes
2A_IGR_SSR_1540	(TTC)10	CCTTCATGGCAGAGGCAT	59.743	AATCCGACTCCGAATCCC	59.821	278	2A:186937244-186937521:278:(TTC)10	Scaffold1250329:34031-34299:269:(GAA)8:yes							scaffold3427:33409-33674:266:(TTC)6:yes
2A_IGR_SSR_1541	(AG)11	TTGGCGTGGAAGGTAAGC	59.799	AAGGTCCAAGTGCACCCA	60.088	256	2A:187000952-187001207:256:(AG)11
2A_IGR_SSR_1542	(TG)15	TCTCAATGTCACACCGAAAGA	59.278	TTCGGGCCAGAGAGAAAG	59.032	279	2A:187374848-187375126:279:(TG)15
2A_IGR_SSR_1543	(TA)10	CCAGGTTGCATCGAGGAC	60.205	AACTGATCGGTGGCCAAA	60.048	258	2A:187447575-187447832:258:(TA)10
2A_IGR_SSR_1544	(GAG)7	GTTCTTCGGACGCAGCAT	59.95	GGGCTTCTACCTGGGGAA	60.003	236	2A:188697582-188697817:236:(GAG)7
2A_IGR_SSR_1545	(TTG)17	CATGTGCCAGAGCCATGA	60.38	TGCACTACAAGCTGGACCAT	59.318	225	2A:188701091-188701315:225:(TTG)17	Scaffold63370:14750-14977:228:(TTG)18:yes
2A_IGR_SSR_1546	(CCT)8	CTCAACACCCAAGGTGCC	60.088	CGTGCCTGAGGAAGCTCT	59.234	265	2A:189048255-189048519:265:(CCT)8
2A_IGR_SSR_1547	(TTG)24	GCTATGGACAAGGGTGCG	60.225	GCGACGCATTCTCAAGGT	59.95	230	2A:189307389-189307618:230:(TTG)24	Scaffold2789084:22484-22722:239:(TTG)27:yes
2A_IGR_SSR_1548	(GA)15	CCACCACACCACACAGGA	59.959	CCCCAACCCTAACCCAAT	59.454	255	2A:189609953-189610207:255:(GA)15	Scaffold767507:77149-77407:259:(TC)17:yes
2A_IGR_SSR_1549	(ATT)43	ACCATGGCGATCCTCTCA	60.164	GCCACGCCCGTAGATATG	60.057	271	2A:189840986-189841256:271:(ATT)43
2A_IGR_SSR_1550	(TC)19	TTGCATTACTCCATTTTTCCA	58.148	AACGGTGAAAGGGCAGAA	59.215	230	2A:190887291-190887520:230:(TC)19
2A_IGR_SSR_1551	(TC)13	CCCTTGGGGCTAAGGGTA	59.88	CTCATCCGTGGACTTGGG	60.038	252	2A:190968521-190968772:252:(TC)13
2A_IGR_SSR_1552	(TA)10	TTGATCCAGCCTTTGCGT	60.353	GCGAGTCCGCACATTTCT	59.95	246	2A:191245572-191245817:246:(TA)10	Scaffold57083:134826-135072:247:(TA)6:yes	TGAC_WGS_durum_v1_contig_313095:4306-4552:247:(TA)6:yes				TGAC_WGS_strongfield_v1_contig_15606:1607-1853:247:(TA)6:yes
2A_IGR_SSR_1553	(GA)10	GGAGTTGTGAAATTGCCCC	60.31	TCCATGACGAGGAGGGAG	59.695	254	2A:191452359-191452612:254:(GA)10
2A_IGR_SSR_1554	(TA)15	GGCACACCTAGCACCGTT	59.707	TGGGACGGAGGGAGTATTT	59.347	248	2A:192306065-192306312:248:(TA)15
2A_Exon_SSR_1555	(CGG)8	GCTCGTACCCTCCGACAA	59.787	TAACTGGCGCAGACACCA	59.978	238	2A:192873705-192873942:238:(CGG)8			TGAC_WGS_monococcum_v1_contig_905430:1604-1832:229:(CGG)5:yes
2A_IGR_SSR_1556	(CTT)22	TCTGCTGCTTGCGAACAC	59.849	GGGGGCCATAGGTTTCAC	60.135	251	2A:193226926-193227176:251:(CTT)22
2A_IGR_SSR_1557	(TA)11	GCGCGGCTAGTCACAAAT	59.979	GCATTGATGGCCACTTCC	60.014	262	2A:193793516-193793777:262:(TA)11	Scaffold164627:39610-39868:259:(TA)9:yes
2A_IGR_SSR_1558	(GA)14	CCGAGGACACATGGGAAT	59.264	CCGCATGTGACTCGACAG	59.973	275	2A:193886347-193886621:275:(GA)14
2A_IGR_SSR_1559	(GA)15	AGGGGGTTCAGGAGAAACA	59.49	CAGAAGCCTCCGTAGCCA	60.088	280	2A:194563158-194563437:280:(GA)15	Scaffold3408595:2435-2698:264:(TC)8:yes
2A_IGR_SSR_1560	(TCT)15	TAGGGCCACAAGAGGCAA	60.344	AAAAAGTGGTCGCCGGTT	60.495	254	2A:194616225-194616478:254:(TCT)15	Scaffold1460903:4772-5022:251:(TCT)14:yes
2A_IGR_SSR_1561	(TC)14	ATTCGCAGTCGCTCAACC	59.95	TTTTTCAAAAGTGCGTGAACA	59.378	213	2A:194778678-194778890:213:(TC)14	Scaffold2600237:8205-8415:211:(TC)13:yes	TGAC_WGS_durum_v1_contig_193635:2869-3087:219:(TC)17:yes						scaffold47398:82959-83181:223:(TC)20:yes
2A_IGR_SSR_1562	(AG)25	CCCTTCCCGCTCGATATT	59.991	TTCTAGGGGACCTTCGGG	59.996	206	2A:194811886-194812091:206:(AG)25
2A_IGR_SSR_1563	(TA)10	AGTGCCCTCGTGTTGAGC	59.988	ACGTAAAGCACCCCCACA	59.96	262	2A:195285778-195286039:262:(TA)10
2A_IGR_SSR_1564	(GA)14	GTATTCGCACCTCTGCCC	59.197	TCGTTGATGTTTTGATGCAAT	59.03	248	2A:195376119-195376366:248:(GA)14
2A_IGR_SSR_1565	(AT)10	CGGTTGTTGCATTGTTCG	59.669	TCTGCTCTAGCGCATGTTTTT	60.166	262	2A:195388043-195388304:262:(AT)10
2A_IGR_SSR_1566	(AT)10	GGTTAGCGCACCAGCCTA	59.972	TTGCAATTGCTTCAATGACTG	59.864	232	2A:195496285-195496516:232:(AT)10	Scaffold4548985:330-561:232:(AT)10:no
2A_IGR_SSR_1567	(GT)18	TGCCTGCTTCAGGGAGAC	60.071	TGTGCACGTGGATTTTGG	60.088	232	2A:195654732-195654963:232:(GT)18	Scaffold1871266:6712-6941:230:(AC)17:yes					TGAC_WGS_strongfield_v1_contig_2174452:1957-2186:230:(GT)17:yes		scaffold56365:11242-11451:210:(GT)11:yes
2A_IGR_SSR_1568	(AT)13	GCCCATTTTTCGCACTGT	59.654	CAGGAACTTCGTTCCAAAACA	60.132	272	2A:195851964-195852235:272:(AT)13
2A_IGR_SSR_1569	(AAG)14	GCCTGGCACCAGTAAGGA	59.787	TGCCGCCTATGTTTGGAT	60.033	231	2A:196128596-196128826:231:(AAG)14	Scaffold3522053:1856-2089:234:(AAG)15:yes
2A_IGR_SSR_1570	(TTG)8	GAGCCCTACCAAGCCACA	59.787	TAACAGCCGCACACGAAA	59.982	237	2A:196845469-196845705:237:(TTG)8
2A_IGR_SSR_1571	(TA)11	CCTGGATTTTGGATGGGA	59.217	AAAGGCAAATCTTGGCACA	59.262	275	2A:197207817-197208091:275:(TA)11
2A_Exon_SSR_1572	(CCTT)6	ACCCAAAAACCCCATCGT	60.027	ACGCACTTGCTTTGAGCC	60.144	144	2A:197538225-197538368:144:(CCTT)6	Scaffold94221:19966-20109:144:(CCTT)6:no					TGAC_WGS_strongfield_v1_contig_476296:227-370:(AAGG)6:144:no
2A_IGR_SSR_1573	(TCT)14	GGTCATGGTCCTTGTCCCT	59.758	GTTGCGTGTGCGATGAAG	59.986	249	2A:197871531-197871779:249:(TCT)14
2A_IGR_SSR_1574	(TTG)8	GAACACGCCTGAAGCGAT	59.95	CCGACATTTGTTTAACACGC	59.087	237	2A:197919233-197919469:237:(TTG)8								scaffold45963:9411-9644:234:(TTG)7:yes
2A_IGR_SSR_1575	(TCTA)7	CCAAGACGAGAGCCAGGA	60.063	CGGAAACGTCCAGACAGG	60.237	262	2A:198043067-198043328:262:(TCTA)7		TGAC_WGS_durum_v1_contig_306082:327-588:262:(TCTA)7:no
2A_IGR_SSR_1576	(AG)12	CGTGAGTCGGGTGTAGCC	60.27	GTCAACCAACCCACTCGG	59.929	188	2A:198126429-198126616:188:(AG)12						TGAC_WGS_strongfield_v1_contig_2171206:1595-1784:190:(AG)9:yes	Scaffold37567:15712-15895:184:(AG)7:yes	scaffold53676:16046-16233:188:(AG)10:yes
2A_Intron_SSR_1577	(AAAT)5	CCAAAATGCACGTTGGGT	60.367	TGCCCCAACATTTCAACA	59.436	263	2A:198261352-198261614:263:(AAAT)5	Scaffold6193345:9405-9667:263:(ATTT)5:no	TGAC_WGS_durum_v1_contig_347264:461-723:263/263-263:(AAAT)5:no				TGAC_WGS_strongfield_v1_contig_214264:915-1177:263/263-263:(ATTT)5:no
2A_IGR_SSR_1578	(TCA)8	GATTGTGGCACCTCGCTT	59.794	GACGATGCGGTCTCGTCT	59.944	224	2A:198417188-198417411:224:(TCA)8
2A_IGR_SSR_1579	(GA)20	CCTTGACGCGGTTTAGGA	59.792	CTCCGTAGCCACCGAAAA	59.792	276	2A:198530736-198531011:276:(GA)20	Scaffold611850:1797-2062:266:(TC)15:yes							scaffold77590:28385-28633:249:(GA)8:yes
2A_Exon_SSR_1580	(GGC)7	TTCGTTGAAACCCTAATCTCA	57.354	TCAACGAGTGGTCTGCGA	60.114	210	2A:198768826-198769035:210:(GGC)7	Scaffold387305:10336-10545:210:(GGC)7:no
2A_IGR_SSR_1581	(CA)17	GATGAGTGGGCTTGGTGG	60.046	CGGTTCTATCGCCGTGTC	60.225	277	2A:198956726-198957002:277:(CA)17		TGAC_WGS_durum_v1_contig_536467:426-702:277:(CA)17:no
2A_IGR_SSR_1582	(TC)17	CCGTTGAAAAATCACCGC	60.049	GGTCGAGTGCTCGTTCGT	59.988	268	2A:199939198-199939465:268:(TC)17						TGAC_WGS_strongfield_v1_contig_2224571:799-1065:267:(TC)16:yes		scaffold17569:76009-76264:256:(TC)9:yes
2A_IGR_SSR_1583	(AT)11	CAATTGAAAAACGAAAAGGCA	60.095	CTGCACCCTGGTTGATGA	59.126	271	2A:200178992-200179262:271:(AT)11	Scaffold2967087:3821-4087:267:(AT)9:yes
2A_IGR_SSR_1584	(CT)18	CTTCGCACGCAAGGAAGT	60.136	CGAGCAACAACAACACGC	60.029	280	2A:200238516-200238795:280:(CT)18
2A_IGR_SSR_1585	(AG)11	CGGCGTACCCTCAAACAC	60.112	CCTCAGGGGCTGATGATG	60.155	252	2A:200529763-200530014:252:(AG)11
2A_IGR_SSR_1586	(ACGG)5	CCAACCAAGCCAACCAAC	59.935	GGAGACGGAATCCTCGGT	60.008	261	2A:200850219-200850479:261:(ACGG)5	Scaffold284253:16051-16311:261:(ACGG)5:no					TGAC_WGS_strongfield_v1_contig_26205:1662-1922:261:(ACGG)5:no		scaffold13203:47737-47997:261:(ACGG)5:no
2A_IGR_SSR_1587	(CAA)14	CTCATCGTGGGAGGACCA	60.64	GGTTGCGATATCTGATGGG	58.888	280	2A:200868984-200869263:280:(CAA)14
2A_IGR_SSR_1588	(TTG)10	ATGCACATCGCCGAAAAT	60.041	GGGTGCACACGTGAGTGA	60.316	192	2A:201046726-201046917:192:(TTG)10								scaffold10730:13286-13462:177:(TTG)5:yes
2A_IGR_SSR_1589	(AC)11	TTGCGAGTGGATGGTGAA	59.743	GGGGATGTGTGTGGGTGT	60.07	190	2A:201370492-201370681:190:(AC)11
2A_Exon_SSR_1590	(CCA)8	GCACAGGTGTCACCACCA	60.143	TGAGAAAACAGGTTTGCAGC	59.05	111	2A:201694171-201694281:111:(CCA)8		TGAC_WGS_durum_v1_contig_3525721:19-126:108:(CCA)7:yes			TGAC_WGS_speltoides_v1_contig_480516:2425-2538:114:(CCA)6:yes	TGAC_WGS_strongfield_v1_contig_323573:532-639:(TGG)7:108:yes
2A_IGR_SSR_1591	(TG)13	CTTCCCAGCGCAGATGTT	59.942	CCATCCTGATGGTTGGCT	59.425	211	2A:202314304-202314514:211:(TG)13	Scaffold3114683:4994-5206:213:(CA)14:yes					TGAC_WGS_strongfield_v1_contig_268348:3818-4028:211:(TG)13:no
2A_IGR_SSR_1592	(CAC)7	GTTTCTTGTCTGCGGCGT	59.992	GTGACGTCGTCGTCCTCC	60.262	235	2A:202833526-202833760:235:(CAC)7			TGAC_WGS_monococcum_v1_contig_2197479:2685-2906:222:(CAC)6:yes			TGAC_WGS_strongfield_v1_contig_652723:1525-1759:235:(CAC)7:no
2A_IGR_SSR_1593	(TC)17	GTTTGGAGCACCGAGAGC	59.505	TCAAGAACGTGCCAAATCA	58.767	254	2A:203062090-203062343:254:(TC)17
2A_IGR_SSR_1594	(TC)25	GCGATCTCCTTGCCCTTA	58.9	AATGGCTCAGTGGGGGTA	58.878	237	2A:203773879-203774115:237:(TC)25
2A_IGR_SSR_1595	(GA)13	GACATGGACGGCGTTACC	59.925	GCTGGCGATTCGTATGCT	59.939	280	2A:203913202-203913481:280:(GA)13		TGAC_WGS_durum_v1_contig_5404735:5561-5840:280:(GA)13:no
2A_IGR_SSR_1596	(CT)14	TCGCTTATGTGTCAGGTTGC	59.871	TAGGACGTGGCCATGGTT	59.918	273	2A:206039278-206039550:273:(CT)14
2A_Exon_SSR_1597	(GAA)7	CTGCAAAGAGCGGGAAGA	60.216	CACACATGGCAAGGGTCA	60.088	174	2A:206121583-206121756:174:(GAA)7								scaffold54496:118699-118875:177:(TTC)8:yes
2A_IGR_SSR_1598	(AGA)7	GGTTGCGGTGTTCCACAT	60.388	GGGGTGCCTTCTCTCCTC	59.723	267	2A:206460956-206461222:267:(AGA)7	Scaffold2923170:910-1177:268:(AGA)7:no					TGAC_WGS_strongfield_v1_contig_2405754:725-992:268:(AGA)7:no		scaffold72486:2928-3195:268:(AGA)7:no
2A_Exon_SSR_1599	(GA)10	TTGCTCCCCTTTCTTCCC	60.127	TCGACGCCATCTCTCCTC	60.028	132	2A:206522982-206523113:132:(GA)10	Scaffold3312223:14203-14330:128:(GA)8:yes	TGAC_WGS_durum_v1_contig_670570:157-286:130:(GA)9:yes			TGAC_WGS_speltoides_v1_contig_282709:1124-1250:127:(TC)9:yes	TGAC_WGS_strongfield_v1_contig_76891:157-284:(GA)9:128:yes		scaffold30390:464209-464338:130:(GA)9:yes
2A_IGR_SSR_1600	(TA)10	CAGCCCCTTACGAAGCAA	59.941	GTTTCGGGCAGAAAGCAC	59.374	279	2A:206707811-206708089:279:(TA)10
2A_IGR_SSR_1601	(GAG)7	ACGGAGAGGTTGAAGCCC	60.199	GGGGCTTAGTCCGGTGAT	59.886	207	2A:206849153-206849359:207:(GAG)7		TGAC_WGS_durum_v1_contig_229080:658-861:204:(GAG)6:yes
2A_IGR_SSR_1602	(TG)20	AGGGCCAGGCTAGTCGAT	59.786	AACAGGGCTTGGCACTTG	59.831	263	2A:207198205-207198467:263:(TG)20
2A_IGR_SSR_1603	(AGA)34	AGATGCTGCTGGAGAGGG	59.022	CAGCCCTGGACTTGATGG	60.197	250	2A:207487126-207487375:250:(AGA)34
2A_IGR_SSR_1604	(TG)10	GCTTTTGAATGCTTTGGGG	60.57	TTTTTCCAACAAAGGGCG	59.635	230	2A:207789712-207789941:230:(TG)10	Scaffold4078029:12382-12611:230:(TG)10:no	TGAC_WGS_durum_v1_contig_226410:304-533:230:(TG)10:no	TGAC_WGS_monococcum_v1_contig_123479:285-506:222:(TG)6:yes			TGAC_WGS_strongfield_v1_contig_194721:222-451:230:(TG)10:no
2A_IGR_SSR_1605	(TG)13	TGAATGAAAAATCGCAAGAAA	58.407	GAGGTGGCGACGATTTTG	60.201	272	2A:208630798-208631069:272:(TG)13								scaffold24060:29301-29574:274:(TG)14:yes
2A_IGR_SSR_1606	(TG)12	CGACCGCCAACTTTTGAC	60.24	GCAAAAAGGACAGGCCAA	59.774	278	2A:208932549-208932826:278:(TG)12	Scaffold1660076:27139-27414:276:(TG)11:yes
2A_IGR_SSR_1607	(CT)20	GGGGCAACAAGGCACATA	60.481	TTCATCTTTGCCAAATTCCA	59.087	267	2A:209422988-209423254:267:(CT)20
2A_Intron_SSR_1608	(GA)21	GGAGCATCAGAAGGCGAC	59.457	TCCTCCGATCCACACGTT	60.046	268	2A:210384369-210384636:268:(GA)21	Scaffold799476:1838-2109:272:(GA)23:yes							scaffold3513:137353-137594:242/268-268:(GA)8:yes
2A_IGR_SSR_1609	(CT)14	ATGAGGGCCCACACACAT	59.756	ATGGCGCTGCTGAAGTCT	59.688	166	2A:210710205-210710370:166:(CT)14	Scaffold54764:18681-18842:162:(AG)12:yes	TGAC_WGS_durum_v1_contig_183466:2405-2568:164:(CT)13:yes				TGAC_WGS_strongfield_v1_contig_163618:2161-2320:160:(CT)11:yes
2A_Intron_SSR_1610	(AG)11	CTAGGCAGCGCCGTACAT	59.995	GGCGTTAGGCGAAAATGA	59.769	200	2A:210749435-210749634:200:(AG)11	Scaffold1753724:19965-20158:194:(CT)8:yes	TGAC_WGS_durum_v1_contig_2602447:2352-2545:194/200-200:(CT)8:yes	TGAC_WGS_monococcum_v1_contig_931634:2581-2776:196/200-200:(AG)9:yes			TGAC_WGS_strongfield_v1_contig_257452:651-844:194/200-200:(CT)8:yes		scaffold61017:25215-25404:190/200-200:(CT)6:yes	2:556394629-556394862:234/200-200:(CT)7:yes
2A_IGR_SSR_1611	(GTT)7	ACCATGGCCCCCACTAAT	60.011	TGCATGAGATGCTCAAATGG	60.779	248	2A:210969856-210970103:248:(GTT)7
2A_IGR_SSR_1612	(ATGAG)6	CGGACTACCCTCAAGGCA	59.781	TGCACGGCTCACACTCAT	59.981	166	2A:211433698-211433863:166:(ATGAG)6	Scaffold4333741:7201-7366:166:(ATGAG)6:no	TGAC_WGS_durum_v1_contig_244940:4587-4752:166:(ATGAG)6:no				TGAC_WGS_strongfield_v1_contig_173294:1139-1304:166:(ATGAG)6:no
2A_IGR_SSR_1613	(AC)12	TAAAAAGACGCCCCCTCC	60.006	CATCGAGGTAGCGGGTTG	60.216	277	2A:211475056-211475332:277:(AC)12
2A_IGR_SSR_1614	(AAG)14	TCGTGGCTCTGACGATTG	59.465	TTGCTAGTGGAGAGCGGG	60.088	280	2A:211648424-211648703:280:(AAG)14	Scaffold4185584:837-1119:283:(AAG)15:yes
2A_IGR_SSR_1615	(CT)12	GGTGCCTCTCCGATGATG	60.164	GGCGTAGCTAGCCCAACA	59.972	272	2A:212034224-212034495:272:(CT)12
2A_IGR_SSR_1616	(AAT)7	GTTTGGCATTTTCGGTGG	59.9	CTTGGGAAGGTTGGGCTT	60.042	270	2A:212639026-212639295:270:(AAT)7	Scaffold680645:10763-11032:270:(AAT)7:no
2A_IGR_SSR_1617	(CAGC)6	GCACAACTCAGCGAGAAGC	59.878	CTCATGCCGGCTCTTGAT	59.9	169	2A:212872546-212872714:169:(CAGC)6		TGAC_WGS_durum_v1_contig_372281:401-569:169:(CAGC)6:no						scaffold80678:3522-3686:165:(CAGC)5:yes
2A_IGR_SSR_1618	(GATTA)5	AGCTGAGCAGAGGCCAGA	59.962	TGCGGGCGCACTATATTT	60.201	273	2A:212872790-212873062:273:(GATTA)5	Scaffold4110779:2038-2310:273:(GATTA)5:no	TGAC_WGS_durum_v1_contig_372281:645-917:273:(GATTA)5:no				TGAC_WGS_strongfield_v1_contig_59256:639-911:273:(GATTA)5:no
2A_IGR_SSR_1619	(CT)21	CTGCCGCTAGGGTTAGGA	58.973	TTGGACGATCGGCTTTGT	60.201	262	2A:213170799-213171060:262:(CT)21
2A_IGR_SSR_1620	(TTG)9	NGCCAGAGCCATGAGTTG	59.665	AAATCTGCCGGAACACCA	60.048	197	2A:213217222-213217418:197:(TTG)9
2A_Exon_SSR_1621	(GCA)7	CCACAAGCGTACACGCAG	60.046	GCGCCCTGAACACAGTCT	59.988	151	2A:213335885-213336035:151:(GCA)7						TGAC_WGS_strongfield_v1_contig_437255:5398-5548:(GCA)7:151:no
2A_IGR_SSR_1622	(AG)35	CTTGCATCCCTCCATTGC	60.161	GCGAGGTTTTCAGGGACA	59.762	277	2A:214168392-214168668:277:(AG)35
2A_IGR_SSR_1623	(AAAG)5	TCATTGACAGGCTTCGCA	60.071	TGCTCTGTTTCAGCAACCA	59.097	267	2A:214322824-214323090:267:(AAAG)5	Scaffold4009016:4850-5116:267:(CTTT)5:no					TGAC_WGS_strongfield_v1_contig_512275:1130-1396:267:(AAAG)5:no
2A_Exon_SSR_1624	(CCG)8	CGACACTGCTCGCATTTG	60.139	AGAGCTGTGGTGGTGCG	59.507	212	2A:214386796-214387007:212:(CCG)8			TGAC_WGS_monococcum_v1_contig_11441:1613-1830:218:(CCG)6:yes					scaffold10333:79607-79818:212:(CCG)8:no
2A_IGR_SSR_1625	(ACAT)5	CTCCCTCTTTTGTCCGCA	59.91	CCGATCGATCTCACACCA	59.072	203	2A:214913620-214913822:203:(ACAT)5	Scaffold5317370:18821-19023:203:(ACAT)5:no		TGAC_WGS_monococcum_v1_contig_905532:4046-4248:203:(ACAT)5:no
2A_Exon_SSR_1626	(TTC)10	GCCGGTAGAGCAAGCAAG	59.697	CAGTTTTCGGCCCTCTGA	59.91	217	2A:214917900-214918116:217:(TTC)10		TGAC_WGS_durum_v1_contig_563769:479-677:199:(TTC)7:yes	TGAC_WGS_monococcum_v1_contig_905532:8330-8549:220:(TTC)11:yes	TSL_WGS_sharonensis_v1_contig_27019:3325-3524:200:(TTC)6:yes			Scaffold143659:29009-29205:197:(TTC)7:yes
2A_IGR_SSR_1627	(GATG)5	GGGTTTGGGAGGGAAAGA	59.832	GTCAGACGCACTCGCGTA	59.712	274	2A:215024510-215024783:274:(GATG)5	Scaffold53138:12751-13024:274:(GATG)5:no					TGAC_WGS_strongfield_v1_contig_2296980:197-470:274:(GATG)5:no		scaffold30178:33880-34153:274:(GATG)5:no
2A_Exon_SSR_1628	(GAC)7	AAGCTGGGGGTCGAGAAG	60.34	CATCACGACGACAATGCC	59.61	258	2A:215351477-215351734:258:(GAC)7							Scaffold48679:28729-28983:255:(GAC)5:yes
2A_IGR_SSR_1629	(TC)13	GCGCGGTTCAGACACTTT	59.992	GTAGCGGTTGGAGCAGGA	59.942	224	2A:215444193-215444416:224:(TC)13	Scaffold1030191:36389-36608:220:(TC)11:yes					TGAC_WGS_strongfield_v1_contig_273126:6612-6833:222:(TC)12:yes
2A_Exon_SSR_1630	(GT)12	CAGCCAGCTTTGACGGTT	59.984	ACACCATGGCGAAGCATT	60.08	173	2A:215584528-215584700:173:(GT)12	Scaffold1433687:9173-9345:173:(GT)12:no	TGAC_WGS_durum_v1_contig_207998:2577-2749:173:(AC)12:no	TGAC_WGS_monococcum_v1_contig_944126:2173-2341:169:(AC)10:yes			TGAC_WGS_strongfield_v1_contig_584364:2667-2839:(GT)12:173:no		scaffold31670:80998-81160:163:(AC)7:yes
2A_IGR_SSR_1631	(GA)15	TGGCGGATCAAAACTTCG	60.746	TGGTGGCCATCTTCATCA	59.527	278	2A:215887962-215888239:278:(GA)15
2A_IGR_SSR_1632	(TG)23	GGGCAAACCAGCTCTTGA	59.918	AGCACCAAATTAAAGGGGAG	58.188	277	2A:215989268-215989544:277:(TG)23	Scaffold4814001:1881-2163:283:(CA)26:yes
2A_IGR_SSR_1633	(CT)18	CACCCCAGACCCATCTTG	59.877	GAGACGCGGTGATGCTCT	60.105	202	2A:216254095-216254296:202:(CT)18	Scaffold2657724:14364-14571:208:(CT)21:yes							scaffold8511:165965-166154:190:(CT)12:yes
2A_IGR_SSR_1634	(GA)10	CCCTTCAACGGCAATGTC	60.048	AGACCTGCATGCCTGCTT	59.531	265	2A:216428801-216429065:265:(GA)10
2A_IGR_SSR_1635	(TTC)40	TCCGGACATTGCATCTGA	59.696	AAAACCCAGCCGATCCTC	60.011	245	2A:216600054-216600298:245:(TTC)40
2A_IGR_SSR_1636	(AG)14	TGTCCCCTGCCTCATGTT	60.046	GGATCCGGAGCAGCCTAT	60.143	176	2A:216618619-216618794:176:(AG)14	Scaffold3640517:2119-2292:174:(AG)13:yes							scaffold25620:37945-38114:170:(AG)11:yes
2A_IGR_SSR_1637	(TC)14	TCGCGAGGGTCTGTTCTT	59.499	TGCAGTACCCAGACATCTTGA	59.303	259	2A:217171809-217172067:259:(TC)14
2A_IGR_SSR_1638	(AATA)7	GACGGAGGAAGGAACGGT	60.048	TTCGCTGTCATCGGCATA	59.897	187	2A:217279809-217279995:187:(AATA)7	Scaffold800782:21020-21206:187:(AATA)7:no
2A_Exon_SSR_1639	(CGC)7	TTTCCTTCCCGATCCCTC	59.94	TCCTTCCTCGTCCGATCC	61.137	228	2A:217444897-217445124:228:(CGC)7		TGAC_WGS_durum_v1_contig_319508:2656-2883:228:(GCG)7:no		TSL_WGS_sharonensis_v1_contig_20411:104-323:220:(CGC)7:no
2A_IGR_SSR_1640	(TTG)7	TTCAAAATCGCAAAAACCG	59.665	ACCTCCTCGTTAGCGCCT	59.973	199	2A:217924254-217924452:199:(TTG)7		TGAC_WGS_durum_v1_contig_2620683:926-1124:199:(TTG)7:no
2A_Intron_SSR_1641	(GCGT)5	GGAGTAGCTCGATCGCCA	60.056	TCACGGCAGCTAACCACA	59.978	249	2A:218363578-218363826:249:(GCGT)5						TGAC_WGS_strongfield_v1_contig_172900:244-492:249/249-249:(GCGT)5:no		scaffold13434:258007-258255:249/249-249:(ACGC)5:no
2A_IGR_SSR_1642	(CTC)7	CGGTGCTGCTAGAAGGGA	60.088	GGATCTGGAGATGCCCAA	59.512	211	2A:219401471-219401681:211:(CTC)7
2A_IGR_SSR_1643	(TTA)8	TGCTGTCAGCTCAGGCAA	60.446	GAGGCAGGGGACACAATG	60.046	248	2A:219451795-219452042:248:(TTA)8
2A_IGR_SSR_1644	(TCTT)5	CTAATCGCGCCAGCAGAT	60.08	GACGCCGCGGTAATAATG	60.058	231	2A:219486594-219486824:231:(TCTT)5
2A_IGR_SSR_1645	(TC)17	TTCTTCCATCCTCCGACG	59.711	TGGCTTGCAACACCACTT	58.784	215	2A:219738526-219738740:215:(TC)17
2A_IGR_SSR_1646	(TTTC)9	GGGGGAACCTTCTCATCG	60.406	TGTCGCATCAAGCGGATA	59.897	212	2A:219769616-219769827:212:(TTTC)9	Scaffold2976011:24535-24742:208:(GAAA)8:yes							scaffold228036:2912-3123:212:(TTTC)9:no
2A_IGR_SSR_1647	(TC)13	TATCTCCACCGCTTTGGG	59.598	AGTCACGGGGAAGGGAAG	60.04	272	2A:220179435-220179706:272:(TC)13
2A_IGR_SSR_1648	(TC)13	TGGGGCTGAGGGTTTGTA	60.04	TCATCATGAATCCCGGCT	59.964	263	2A:220307800-220308062:263:(TC)13
2A_IGR_SSR_1649	(AAAT)8	GCGAAATCTGCAGCAACA	59.656	CGGTGCAGAAAATCCTGG	60.192	279	2A:220584556-220584834:279:(AAAT)8
2A_IGR_SSR_1650	(CA)12	GCTTCAGTGGAGCCCAAA	59.918	GTGACGCGCTGTATGCAC	60.02	165	2A:220591986-220592150:165:(CA)12
2A_IGR_SSR_1651	(AAT)15	CCTTCTTGCCTTTTTGTTGG	59.719	CACCATGCCTCTTCTCCG	60.354	225	2A:220865013-220865237:225:(AAT)15	Scaffold439828:6538-6771:234:(AAT)18:yes							scaffold10764:387790-387987:198:(AAT)6:yes
2A_IGR_SSR_1652	(TAC)9	CCCTTTTCCAGCCCACTT	60.042	CAACTAGGGCAGAGCCCA	59.935	124	2A:220999584-220999707:124:(TAC)9								scaffold106267:8831-8945:115:(TAC)6:yes
2A_IGR_SSR_1653	(AGT)7	ATTCCGGTCGAATTGCAG	59.604	CAAAGGCGCTCTGAGGAG	59.806	250	2A:221041689-221041938:250:(AGT)7
2A_IGR_SSR_1654	(GA)14	CACGATGCCACCAAATCA	60.045	GAGGGGGAATCCATCACC	60.072	232	2A:221182775-221183006:232:(GA)14
2A_Intron_SSR_1655	(CTTG)6	CGCCTTCTTCTCCCCTTC	59.879	AAGAAGCAGGGGATTGATGA	59.629	111	2A:221472699-221472809:111:(CTTG)6	Scaffold3947597:5743-5853:111:(CTTG)5:yes	TGAC_WGS_durum_v1_contig_345691:1029-1139:111/111-111:(CTTG)6:no				TGAC_WGS_strongfield_v1_contig_17170:566-676:111/111-111:(CAAG)5:yes		scaffold94077:21715-21820:106/111-111:(CAAG)5:yes
2A_Intron_SSR_1656	(TCTATA)8	CCACAAGTCCTACGCCCA	60.677	GCCCATACAAAACTTGGCTC	59.574	248	2A:221605122-221605369:248:(TCTATA)8
2A_IGR_SSR_1657	(AG)17	AAGGGGATCTGACCTGCC	60.008	GTCAGTGTTCGGGCCTTG	60.246	280	2A:221763264-221763543:280:(AG)17	Scaffold3039712:3816-4099:284:(AG)19:yes		TGAC_WGS_monococcum_v1_contig_98840:5459-5719:261:(AG)6:yes					scaffold67070:3212-3474:263:(AG)7:yes
2A_IGR_SSR_1658	(GGTT)5	GGGATTGTCCCAGGAGGA	60.835	CCACATGTGTGGGCGTTA	59.952	259	2A:221955379-221955637:259:(GGTT)5		TGAC_WGS_durum_v1_contig_3594103:465-723:259:(GGTT)5:no						scaffold27302:9138-9418:281:(GGTT)5:no
2A_IGR_SSR_1659	(TGCC)5	GGAGAGACTCGCGCCATA	60.056	GCAGGAGGCAAGAAACGA	60.072	174	2A:222033298-222033471:174:(TGCC)5		TGAC_WGS_durum_v1_contig_285177:1858-2031:174:(TGCC)5:no
2A_IGR_SSR_1660	(CT)15	AGATTCACCCGCATCCCT	60.439	CGTAGGCAGGCCAGAAGA	60.088	256	2A:222255531-222255786:256:(CT)15
2A_IGR_SSR_1661	(GA)11	GGCTTGAAGTTCCGACCA	59.762	GGTTCACCCGAGGCTCTT	60.199	239	2A:222276241-222276479:239:(GA)11	Scaffold659221:39008-39238:231:(TC)10:yes				TGAC_WGS_speltoides_v1_contig_2842841:960-1191:232:(GA)11:no
2A_Exon_SSR_1662	(TG)22	TGTCTTCCCTCAGCCGTC	59.911	AAAACCCCGCCAGAAAAC	59.91	208	2A:222526702-222526909:208:(TG)22	Scaffold19192:5662-5869:208:(CA)22:no
2A_IGR_SSR_1663	(TC)23	GGTAGGTCTGGGCGTCCT	60.072	GCCCATGGAGACGGTAGA	59.585	250	2A:222723514-222723763:250:(TC)23		TGAC_WGS_durum_v1_contig_634746:242-465:224:(TC)10:yes
2A_IGR_SSR_1664	(CT)23	CGGCAACGCACCATTAG	59.792	TTTTCAAACCTGACGGGC	59.623	245	2A:222797910-222798154:245:(CT)23
2A_IGR_SSR_1665	(AAGAG)6	ACCCGTGTCCTGTGGTGT	59.836	CGGGGCTTGTTTCTGAAG	59.364	173	2A:222928493-222928665:173:(AAGAG)6	Scaffold4450826:11754-11926:173:(CTCTT)6:no					TGAC_WGS_strongfield_v1_contig_169762:520-692:173:(AAGAG)6:no		scaffold22132:208894-209066:173:(AAGAG)6:no
2A_IGR_SSR_1666	(AAAT)5	AGATGCTTTTTGGGTGATGTG	59.985	CGTGGACGCAATCCTACC	60.072	126	2A:223004671-223004796:126:(AAAT)5						TGAC_WGS_strongfield_v1_contig_5038935:4103-4232:130:(AAAT)6:yes
2A_IGR_SSR_1667	(CT)23	TCGAAAAAGATGCCCAAAA	59.218	TCTTAGCGTGAAGAATCTGCT	57.016	220	2A:223048371-223048590:220:(CT)23	Scaffold1580134:18626-18837:212:(CT)19:yes
2A_IGR_SSR_1668	(TC)19	GGCAGAGCTCGTAAACGG	59.547	CGTGAAGGAGCATGGGAG	60.354	227	2A:223087445-223087671:227:(TC)19	Scaffold1051555:28159-28382:224:(TC)20:yes
2A_IGR_SSR_1669	(TTC)19	AATTGGTCGAAGAGGGGC	60.011	AGCCTAGCACTGGTTGCG	60.16	259	2A:223131245-223131503:259:(TTC)19
2A_IGR_SSR_1670	(CTAT)10	CACCAAGATCCGAACCAA	57.927	AAAAATCATGGCCACAAACA	58.869	225	2A:223210165-223210389:225:(CTAT)10		TGAC_WGS_durum_v1_contig_243011:768-961:194:(CTAT)6:yes	TGAC_WGS_monococcum_v1_contig_2227537:730-919:190:(CTAT)5:yes			TGAC_WGS_strongfield_v1_contig_5082550:730-931:202:(CTAT)8:yes		scaffold150665:1236-1429:194:(CTAT)6:yes
2A_IGR_SSR_1671	(GA)61	GATTTTTGACCACTGCCCC	60.31	GTCGAAGCAAGCCGACAG	60.711	254	2A:223224168-223224421:254:(GA)61
2A_IGR_SSR_1672	(AGCT)5	TGCCATTTGCCGATTTTT	60.012	AGAGCCGGAGGACCATTT	59.612	246	2A:223305087-223305332:246:(AGCT)5	Scaffold4937892:7413-7658:246:(AGCT)5:no
2A_IGR_SSR_1673	(TC)18	TTTTCAATGCCGAGACCC	59.579	AAAAGGAAGTATGAGGGAGCA	57.943	257	2A:223329740-223329996:257:(TC)18
2A_IGR_SSR_1674	(AC)19	TCAACCCCTCCTGCAAAA	60.169	GGCATAAAGGTGGCCCTC	60.426	254	2A:223372083-223372336:254:(AC)19
2A_IGR_SSR_1675	(GT)10	TCCCGTTGAGTCTGGTCC	59.585	CTGATGCCTCCAAATCCG	60.153	260	2A:223399880-223400139:260:(GT)10	Scaffold784457:11612-11873:262:(GT)11:yes							scaffold28625:40671-40926:256:(GT)7:yes
2A_IGR_SSR_1676	(GA)12	GGCGCTGTACGATTAGGC	59.405	GGCTGAATGACAAGAGCGA	60.088	267	2A:223525512-223525778:267:(GA)12
2A_IGR_SSR_1677	(CT)10	CACACCGACTGTTGCAGG	59.851	CATGGAAGTGGGACGGAG	60.038	134	2A:223618657-223618790:134:(CT)10	Scaffold2080946:18937-19070:134:(CT)10:no	TGAC_WGS_durum_v1_contig_2649826:467-600:134:(CT)10:no
2A_IGR_SSR_1678	(TTG)8	CTATGGACAGGGGTGCGT	59.499	TTTTCATGTTTCATCTCCTGC	57.806	272	2A:223726111-223726382:272:(TTG)8
2A_IGR_SSR_1679	(TTG)14	TCTGGATGCCGATGTGAA	59.696	GGCTCTAATTGGACCGGG	60.417	187	2A:223735786-223735972:187:(TTG)14	Scaffold2411844:31765-31957:193:(TTG)16:yes							scaffold50195:33374-33543:170:(TTG)5:yes
2A_IGR_SSR_1680	(GAG)7	CACAGGTGCTTGTGCTGG	60.018	CCAGCGTGCGTCCTACTT	60.008	252	2A:223759483-223759734:252:(GAG)7	Scaffold4012983:5561-5812:252:(GAG)7:no	TGAC_WGS_durum_v1_contig_191842:4566-4817:252:(GAG)7:no
2A_IGR_SSR_1681	(TAGA)5	GGTTCTCCGCCCTTTCAT	60.011	GGCCTTCTCCTCTGGCTC	60.032	262	2A:223763672-223763933:262:(TAGA)5	Scaffold4012983:9750-10011:262:(TAGA)5:no
2A_IGR_SSR_1682	(CA)15	GCGTTGTTGGAACGAAGTG	60.294	TGAAATTGCGAACTTTTGTTG	58.852	234	2A:224188538-224188771:234:(CA)15	Scaffold1409287:4115-4350:236:(TG)16:yes							scaffold28752:91067-91312:246:(CA)21:yes
2A_IGR_SSR_1683	(GT)24	GAGGTTTCTCCGCCGAAT	60.158	TGCTGCGTTCTGATTGGA	60.071	176	2A:224217166-224217341:176:(GT)24	Scaffold3109991:22947-23118:172:(GT)22:yes
2A_Intron_SSR_1684	(CTAG)5	TCGTCGTCTGCCTCCG	60.699	TCAGGCCTCACATTCCTTG	59.771	117	2A:224622255-224622371:117:(CTAG)5		TGAC_WGS_durum_v1_contig_267240:117-233:117/117-117:(CTAG)5:no	TGAC_WGS_monococcum_v1_contig_907208:4349-4465:117/117-117:(CTAG)5:no			TGAC_WGS_strongfield_v1_contig_2290649:161-277:117/117-117:(CTAG)5:no
2A_IGR_SSR_1685	(TG)34	CTTTGCTTCTGCTGGCGT	60.287	AGGCGCAAATTCATCCAA	60.159	262	2A:224690986-224691247:262:(TG)34
2A_IGR_SSR_1686	(GA)34	ACGACGACGGTGTGGATT	59.962	TAAGCGTGCGGACCCTAC	59.823	238	2A:224789099-224789336:238:(GA)34
2A_Intron_SSR_1687	(GCTG)5	GATAGATGCCGACGGTGG	60.031	ACGCGCTAGATTTGCTGG	60.119	242	2A:224910167-224910408:242:(GCTG)5		TGAC_WGS_durum_v1_contig_2606762:894-1135:242/242-242:(GCTG)5:no				TGAC_WGS_strongfield_v1_contig_499560:3540-3781:242/242-242:(CAGC)5:no	Scaffold4685:15570-15805:236/242-242:(CAGC)6:yes	scaffold88690:30025-30266:242/242-242:(GCTG)5:no
2A_IGR_SSR_1688	(GA)10	TCTCCAACGACGCTGTCA	60.114	TCAACTCCGCGTCACAAA	59.952	251	2A:225579623-225579873:251:(GA)10	Scaffold2034458:6865-7115:251:(TC)10:no
2A_IGR_SSR_1689	(GTT)23	GGCTCGGTGCTACTGGAA	59.942	GCACAAGCAGCTGAGCAA	60.012	271	2A:225590572-225590842:271:(GTT)23
2A_IGR_SSR_1690	(CTT)10	GGTTGGCTGGCAGATTGT	59.637	CGTTGTGCAAAGGACAGG	58.782	116	2A:225799462-225799577:116:(CTT)10	Scaffold5072145:1979-2114:136:(AAG)15:yes
2A_IGR_SSR_1691	(AG)13	CCTCCAGCGTCAGCAAGT	60.138	AAGCCCCCTTCCGTGTAG	60.065	211	2A:226231230-226231440:211:(AG)13
2A_IGR_SSR_1692	(GA)18	TGAATGCCTTACCCACCG	60.471	TCCATGACGAGGAGGGAG	59.695	229	2A:226701900-226702128:229:(GA)18
2A_IGR_SSR_1693	(GAGC)7	GCCATGATTCGCCCATAG	59.993	GGCCGTCCGTTTTCTCTT	60.195	210	2A:226916766-226916975:210:(GAGC)7		TGAC_WGS_durum_v1_contig_173012:5143-5348:206:(GAGC)6:yes				TGAC_WGS_strongfield_v1_contig_39853:25-230:206:(GAGC)6:yes		scaffold71258:28953-29158:206:(GAGC)6:yes
2A_IGR_SSR_1694	(AAG)14	AACCAAACGTTCCCCTCC	59.755	AGAGCCGCACATGAGGAC	59.944	275	2A:227133617-227133891:275:(AAG)14	Scaffold2462820:3357-3637:281:(AAG)16:yes
2A_IGR_SSR_1695	(GAA)12	TGTGGGATAACTGAGGGCA	60.056	CGTTGTTTTGTTGCAAATGG	60.007	271	2A:227386622-227386892:271:(GAA)12	Scaffold1472797:5769-6036:268:(GAA)11:yes	TGAC_WGS_durum_v1_contig_405949:424-691:268:(GAA)11:yes				TGAC_WGS_strongfield_v1_contig_389008:4481-4748:268:(GAA)11:yes
2A_IGR_SSR_1696	(TGCA)5	CGCCGTTTCGAAAGAAAA	59.923	ATTCTCCTTGGGGCGTCT	59.612	223	2A:227460247-227460469:223:(TGCA)5
2A_IGR_SSR_1697	(TACG)5	AGCCACCACACCCACACT	60.001	TGTACACGTGACACCGGG	59.991	215	2A:227548324-227548538:215:(TACG)5						TGAC_WGS_strongfield_v1_contig_5027145:2301-2515:215:(TACG)5:no
2A_IGR_SSR_1698	(TA)11	CAGGTTGGAGCGAGGATG	60.354	ATTTGGGAAGAGGCGAGG	60.15	221	2A:227772227-227772447:221:(TA)11
2A_IGR_SSR_1699	(CTT)10	GGCCGACCACATCAAATC	59.857	GCTTCCACCGTCTTGCAG	60.557	269	2A:228352414-228352682:269:(CTT)10	Scaffold306446:18830-19101:272:(AAG)11:yes	TGAC_WGS_durum_v1_contig_234517:6483-6754:272:(CTT)11:yes				TGAC_WGS_strongfield_v1_contig_152193:985-1256:272:(CTT)11:yes		scaffold30593:46986-47281:296:(CTT)19:yes
2A_IGR_SSR_1700	(TC)20	AGAGTTGATCTCAACCAACGA	57.37	CTGGAATCATCTTGCGCC	60.315	123	2A:228448644-228448766:123:(TC)20	Scaffold3345020:1957-2125:169:(TC)43:yes		TGAC_WGS_monococcum_v1_contig_936344:623-739:117:(TC)17:yes
2A_Exon_SSR_1701	(CT)10	GGCCACCTGCACCTACAC	60.121	GATGTACACCCCCTCGCA	60.496	272	2A:228882217-228882488:272:(CT)10	Scaffold1172607:27957-28228:272:(AG)10:no	TGAC_WGS_durum_v1_contig_2581061:1748-2022:275:(AG)10:no				TGAC_WGS_strongfield_v1_contig_153985:17-288:(AG)10:272:no
2A_IGR_SSR_1702	(TC)11	CTAACAAGGGCGTGTGGG	60.104	GACGGAGATCTGGCAAGG	59.291	145	2A:228925227-228925371:145:(TC)11	Scaffold2774762:22996-23140:145:(GA)11:no
2A_IGR_SSR_1703	(GAA)24	GGGCAGATGGTGCAAGAA	60.784	TGGTAACAGGAGGCAGGG	59.625	276	2A:228964985-228965260:276:(GAA)24
2A_IGR_SSR_1704	(CT)14	AGTTGCTTGTGCCATGCTT	59.46	TCAAGATCGTGCCAAATCA	58.712	206	2A:229129557-229129762:206:(CT)14
2A_IGR_SSR_1705	(GT)13	AGCACCCGATCCTCTTCA	59.291	ACGCAGATGATTGCCCTC	59.75	274	2A:229153631-229153904:274:(GT)13
2A_IGR_SSR_1706	(GA)18	CGATGCCAGAACAACCCT	59.631	TCCCAAACAAGTTGGGGTAG	59.824	249	2A:229209017-229209265:249:(GA)18
2A_Intron_SSR_1707	(TTG)9	GCAAATACTCCCTTCGTTCC	58.647	GAATTGGCCCTTGCAAAA	59.598	162	2A:229237276-229237437:162:(TTG)9			TGAC_WGS_monococcum_v1_contig_9221:4142-4309:168/162-162:(TTG)11:yes			TGAC_WGS_strongfield_v1_contig_5055773:846-1007:162/162-162:(TTG)9:no		scaffold11913:196141-196308:168/162-162:(TTG)11:yes
2A_IGR_SSR_1708	(TG)12	TGCACCCTGGATGATGAA	59.527	TCAACAAAACTCATATTGGGG	57.474	187	2A:229407272-229407458:187:(TG)12
2A_IGR_SSR_1709	(CA)19	TTGGCATTGACATCCACG	60.045	CTGGATCGCGCAAATCTT	59.907	214	2A:229502959-229503172:214:(CA)19		TGAC_WGS_durum_v1_contig_310552:948-1145:198:(CA)11:yes	TGAC_WGS_monococcum_v1_contig_906497:563-745:183:(CA)19:no					scaffold94077:10296-10521:226:(CA)25:yes
2A_IGR_SSR_1710	(GAA)40	GAGTTCTTGGCGAACCCTC	59.794	GGGTGCTTCTTTGGGCTT	60.195	251	2A:229732874-229733124:251:(GAA)40	Scaffold589950:1121-1332:212:(GAA)27:yes
2A_IGR_SSR_1711	(AC)34	TTCCCGGAGTTTGAACCA	60.015	CCTTGAAGTGGTCATTGTTGC	60.544	257	2A:229854228-229854484:257:(AC)34
2A_IGR_SSR_1712	(CTTC)5	CAACCCGGCAAAGAAAAA	59.635	CGCCTCTGCGACGTTAAT	59.972	172	2A:229885873-229886044:172:(CTTC)5
2A_IGR_SSR_1713	(GTT)7	TTCGCACGTGTGAGGAAA	59.952	AATCGATCCCTCCCAACAG	59.871	237	2A:230116855-230117091:237:(GTT)7		TGAC_WGS_durum_v1_contig_2631725:495-728:234:(GTT)5:yes				TGAC_WGS_strongfield_v1_contig_2287790:513-746:234:(GTT)5:yes
2A_IGR_SSR_1714	(AG)21	TGCCGGATAGACCTTCCA	60.153	TCGAACGGCGAAATTTGT	60.197	206	2A:230165804-230166009:206:(AG)21
2A_IGR_SSR_1715	(GAG)7	TTTGATGAACCCTGGGAATC	59.727	CTGTTGTCGCTGTCGTCG	60.183	279	2A:230256844-230257122:279:(GAG)7
2A_IGR_SSR_1716	(AG)19	GGGCTAGTAGAGACCATGCG	59.859	AAAGGGCCAAAATCCAGG	59.864	273	2A:230600284-230600556:273:(AG)19
2A_IGR_SSR_1717	(AAC)22	CAACTCTTGCCGTCTCCG	60.547	TGTGATCGTGCGCCAATA	60.818	248	2A:230634633-230634880:248:(AAC)22
2A_IGR_SSR_1718	(AC)16	CCGGCCTCTGCGTAGTTA	59.964	AAAGCGCCTATTCACCCC	60.036	161	2A:230773827-230773987:161:(AC)16
2A_IGR_SSR_1719	(ATATCT)5	GCACAAAGCCATGCACAC	59.83	TATGTTGGGCCAAAACGG	60.312	260	2A:231123739-231123998:260:(ATATCT)5	Scaffold424064:6399-6658:260:(ATATCT)5:no
2A_Exon_SSR_1720	(AAG)7	TCTTCTCGGCAAGGACCA	60.486	AGAATGTACGCCGGTGCT	59.271	111	2A:231494076-231494186:111:(AAG)7			TGAC_WGS_monococcum_v1_contig_945094:2186-2293:108:(CTT)6:yes	TSL_WGS_sharonensis_v1_contig_21061:3431-3535:105:(CTT)5:yes	TGAC_WGS_speltoides_v1_contig_1623873:163-267:105:(AAG)5:yes
2A_IGR_SSR_1721	(GA)21	GCAAGTGGGAGACTGTTGG	59.246	TTGAAATTAAGGGAGGGTGTT	57.596	270	2A:231523200-231523469:270:(GA)21
2A_IGR_SSR_1722	(GACTT)5	GCAGCGGTCGTTAATGGT	59.679	ATTATGTTCGGCCCCTCC	59.709	234	2A:231613482-231613715:234:(GACTT)5								scaffold30593:63344-63577:234:(GACTT)5:no
2A_IGR_SSR_1723	(GGA)8	ATGTTTTTGCATCGCCGT	60.08	CGTAGCTTGGGCGACAGT	60.008	196	2A:232436643-232436838:196:(GGA)8
2A_Intron_SSR_1724	(CTT)7	AGGCTTTCGCCCAACTTT	59.813	GCACAGCGTTACGACTGATAA	59.006	120	2A:232442351-232442470:120:(CTT)7	Scaffold113282:21103-21222:120:(CTT)7:no	TGAC_WGS_durum_v1_contig_2633261:1120-1239:120/120-120:(AAG)7:no				TGAC_WGS_strongfield_v1_contig_2160293:932-1051:120/120-120:(AAG)7:no		scaffold44084:25153-25272:120/120-120:(AAG)7:no
2A_IGR_SSR_1725	(AG)11	ACACCCTGCAGATCCACC	59.453	CCACCTGAGGGTCCTCCT	60.038	194	2A:232850554-232850747:194:(AG)11	Scaffold71139:5724-5917:194:(AG)11:no					TGAC_WGS_strongfield_v1_contig_342647:2129-2322:194:(AG)11:no
2A_IGR_SSR_1726	(ATAG)6	CCCACGCTAGATGAACGG	60.216	CAACTCCGAAGAAGAGGGG	59.781	272	2A:232957965-232958236:272:(ATAG)6	Scaffold3201629:25820-26091:272:(ATAG)6:no
2A_IGR_SSR_1727	(AT)11	GGTGGTTGCTTGACATTGC	60.112	AAGAGATCGCCTGCCTCA	59.611	228	2A:233076993-233077220:228:(AT)11
2A_IGR_SSR_1728	(GT)23	TGGATCTTGGAACATGGGA	59.833	GCTCGTGGTCATGCATCC	61.278	275	2A:233114329-233114603:275:(GT)23
2A_IGR_SSR_1729	(TC)24	CAGGGTACGCGGGTAATG	59.941	TGTCCGTGATCACATCCG	60.043	232	2A:233150867-233151098:232:(TC)24
2A_Intron_SSR_1730	(TCAC)6	TTGACAAAATGCAGCATAACA	57.86	TGCCAAGATTCAGAGAAGCA	59.673	114	2A:233532947-233533060:114:(TCAC)6								scaffold5750:200092-200214:123/114-114:(TCAC)5:yes
2A_IGR_SSR_1731	(AG)17	TCGTCGTCTTCAGGCTCC	60.071	AGCTAGGCGCAGAGCAAA	59.995	239	2A:233538276-233538514:239:(AG)17	Scaffold228799:17892-18134:243:(CT)19:yes	TGAC_WGS_durum_v1_contig_171391:1684-1924:241:(AG)18:yes						scaffold5750:194885-195123:239:(AG)16:yes
2A_IGR_SSR_1732	(AG)12	TGTGCGAGCTTAACCATGA	58.954	CACGAGAAGCTTGATTTTTCA	58.161	216	2A:233724417-233724632:216:(AG)12	Scaffold5861517:26750-26965:216:(AG)12:no					TGAC_WGS_strongfield_v1_contig_501424:3989-4204:216:(AG)12:no
2A_IGR_SSR_1733	(GA)15	GCAGGAATAGGACATGGCA	59.62	CGGCCACCATGATAAGGA	60.435	275	2A:233745376-233745650:275:(GA)15
2A_Exon_SSR_1734	(AAGAA)5	CTCTCTCCACACGACGGG	60.405	TAGGGATTCCTCTCGGGG	59.956	219	2A:234351458-234351676:219:(AAGAA)5
2A_IGR_SSR_1735	(GA)11	CACAAGTGTGGTGCTCGC	60.026	GCCCCAACCTCCGTTACT	59.927	237	2A:234378700-234378936:237:(GA)11			TGAC_WGS_monococcum_v1_contig_905673:4259-4503:245:(GA)15:yes
2A_IGR_SSR_1736	(GT)70	CAATGCCTTAGCCGTTGC	60.366	AAGTTGTCGACGGGTTGG	59.52	228	2A:234469348-234469575:228:(GT)70
2A_IGR_SSR_1737	(TTGT)5	AAGGAGGGGAGAGGTGGA	59.561	ATGCCACCACTCTTTGGC	59.637	244	2A:234492942-234493185:244:(TTGT)5
2A_IGR_SSR_1738	(TTG)10	CGTCGGCGATTTAGAGGA	59.9	GCACGACGATGGTGTGAG	59.811	204	2A:234722205-234722408:204:(TTG)10			TGAC_WGS_monococcum_v1_contig_947249:2793-3005:213:(TTG)13:yes			TGAC_WGS_strongfield_v1_contig_5028592:7930-8133:204:(TTG)10:no
2A_IGR_SSR_1739	(TGT)10	CACCCCGTTGACGAAGAC	60.088	TACCCTTTCCCCGTCCAT	60.127	242	2A:234723444-234723685:242:(TGT)10		TGAC_WGS_durum_v1_contig_178424:9256-9491:236:(TGT)8:yes				TGAC_WGS_strongfield_v1_contig_5028592:9169-9410:242:(TGT)10:no
2A_IGR_SSR_1740	(GA)18	GATTAGGGGGTGTTCGGG	60.127	AGCACAACGGTGCAAGAA	58.95	263	2A:234872649-234872911:263:(GA)18
2A_IGR_SSR_1741	(TC)30	TCGGACGTCTTCTTTGGG	59.755	GAGGTGATGGCACCTTTCA	59.621	231	2A:234893360-234893590:231:(TC)30
2A_IGR_SSR_1742	(CAT)9	GCTCAAAGTCCCACCCCT	60.048	ACGCGGAGACCATAGACG	59.812	210	2A:235264850-235265059:210:(CAT)9
2A_Exon_SSR_1743	(CGC)8	AGTGTCGCACCCTCTTGC	59.988	GAGGGTGGAGGTTGAGGG	60.457	162	2A:235535512-235535673:162:(CGC)8		TGAC_WGS_durum_v1_contig_617105:24-182:159:(CGC)7:yes
2A_IGR_SSR_1744	(GAG)8	GTGGAAGGTCGGATGACG	60.046	TGGGCGCGTCTAGTTAGG	59.964	254	2A:235753913-235754166:254:(GAG)8						TGAC_WGS_strongfield_v1_contig_319398:114-367:254:(GAG)8:no		scaffold84610:41038-41288:251:(GAG)7:yes
2A_IGR_SSR_1745	(TTG)7	AAGCGTGCGGAGAATGTC	59.95	CGTCCGGCCTATGTTTTG	60.065	274	2A:235896864-235897137:274:(TTG)7
2A_Intron_SSR_1746	(TATC)5	AAGGCGTAAACCCACACG	59.566	CGCCTTTACGGCATGTAAG	59.335	184	2A:235987794-235987977:184:(TATC)5
2A_IGR_SSR_1747	(GT)15	TGTGCTCATGCTGAAACCA	59.969	AAACTGCTTCCCGCGAC	59.934	269	2A:236029237-236029505:269:(GT)15	Scaffold2433906:8800-9054:255:(AC)8:yes
2A_IGR_SSR_1748	(CCG)8	GGCTGCACGCGAACTTAT	59.979	GTTAGCCCCTGCCTCCTC	59.761	235	2A:236070433-236070667:235:(CCG)8		TGAC_WGS_durum_v1_contig_39381:1174-1408:235:(CCG)8:no		TSL_WGS_sharonensis_v1_contig_477021:8699-8929:231:(CCG)5:yes
2A_IGR_SSR_1749	(GCGA)5	AGAGTGTTGTGGCCTCGG	59.82	GCTGGCCAAATAGCAGGA	59.907	186	2A:236690974-236691159:186:(GCGA)5
2A_IGR_SSR_1750	(CA)34	TTCACGCAATACATGAGCG	59.399	GAACCCTGTGGCCTGTGT	59.502	251	2A:236765941-236766191:251:(CA)34
2A_IGR_SSR_1751	(CATG)5	GCTTTCGCTTGGCAATGT	59.955	AGCTTGTTGGAGGCGTTG	59.984	142	2A:236970007-236970148:142:(CATG)5	Scaffold341553:27604-27745:142:(CATG)5:no	TGAC_WGS_durum_v1_contig_589173:175-316:142:(CATG)5:no				TGAC_WGS_strongfield_v1_contig_194757:312-453:142:(CATG)5:no		scaffold25689:78324-78465:142:(CATG)5:no
2A_IGR_SSR_1752	(GA)14	GCAAGCTCGAACCTCCAA	60.072	TCAAAAGGACGGTCCCAA	60.015	229	2A:236997200-236997428:229:(GA)14			TGAC_WGS_monococcum_v1_contig_979049:924-1140:217:(GA)8:yes					scaffold131541:3311-3533:223:(GA)11:yes
2A_IGR_SSR_1753	(TC)29	GCAAGTTCAGCTACGCCAG	59.755	AGCGATCGATGCACCCTA	60.339	273	2A:236998927-236999199:273:(TC)29
2A_IGR_SSR_1754	(ATAA)6	GCAACTGCATTTCTCCCG	60.353	GGCGTCATCGTGACATTG	59.61	256	2A:237027662-237027917:256:(ATAA)6	Scaffold4553899:24905-25160:256:(ATAA)6:no
2A_IGR_SSR_1755	(AT)10	TTCCGTTGCAACACATGG	60.088	CGCGTTTCCGTCCATATC	60.033	159	2A:237164309-237164467:159:(AT)10	Scaffold148427:12708-12862:155:(AT)9:yes	TGAC_WGS_durum_v1_contig_224815:4064-4220:157:(AT)10:no				TGAC_WGS_strongfield_v1_contig_2236199:680-834:155:(AT)9:yes
2A_IGR_SSR_1756	(AGA)8	TCTAGGCCGAGACATCGC	60.056	AGAGACCGAACACAGCGG	59.98	195	2A:237306471-237306665:195:(AGA)8		TGAC_WGS_durum_v1_contig_218899:1852-2046:195:(AGA)8:no
2A_IGR_SSR_1757	(TGA)11	GAAGTGGAAGAACCGCGA	59.918	CGTGCCCTTTTTATTTGGC	60.442	212	2A:237324893-237325104:212:(TGA)11								scaffold9759:12440-12657:218:(TGA)13:yes
2A_IGR_SSR_1758	(TTGT)5	TTGTCGACTGGCAGGTCA	59.946	CAGCAAAGGAGCCCAAAA	59.917	157	2A:237513687-237513843:157:(TTGT)5	Scaffold795906:5038-5194:157:(TTGT)5:no
2A_IGR_SSR_1759	(CT)34	TATCTCTGGGCCCACTCG	59.737	ACGCTGTCTGTCCAACACA	58.803	253	2A:237721509-237721761:253:(CT)34
2A_Exon_SSR_1760	(AGCG)5	CAGCCCTTGTGATTGCG	59.917	GGGGAGGAGGAGGTGAAA	59.976	169	2A:237748724-237748892:169:(AGCG)5	Scaffold169853:12186-12354:169:(CGCT)5:no	TGAC_WGS_durum_v1_contig_205443:3482-3650:169:(AGCG)5:no				TGAC_WGS_strongfield_v1_contig_153571:3559-3727:(AGCG)5:169:no
2A_IGR_SSR_1761	(CT)24	GCGAGTTCAGCTACGCCA	61.29	TTTAACATGGCAATTTCAACC	57.56	229	2A:237976598-237976826:229:(CT)24
2A_Intron_SSR_1762	(GA)17	GAAATATGACCCTGCTTTTGC	58.709	AGGTTCGGCGGCTAGG	59.893	266	2A:238157982-238158247:266:(GA)17
2A_IGR_SSR_1763	(GA)17	GCCTAGATGTGGCTGGGA	59.743	TGGAATTGTGCCCATGAA	59.387	226	2A:238393792-238394017:226:(GA)17
2A_IGR_SSR_1764	(CTT)9	GCTGGCGGTGTAGCTTGT	60.016	GATCCGGAATGCAAGTGG	60.006	123	2A:238720540-238720662:123:(CTT)9		TGAC_WGS_durum_v1_contig_220591:2469-2591:123:(CTT)9:no
2A_IGR_SSR_1765	(GA)22	CATAGTCCGTCGCCTGCT	59.967	AACCCCATCTCAACCGCT	60.475	241	2A:238945653-238945893:241:(GA)22
2A_IGR_SSR_1766	(AG)25	ATTTTTGGCGTTTTGGCA	60.051	AACCTTTCTCCCAAGCGG	60.187	279	2A:239165757-239166035:279:(AG)25
2A_IGR_SSR_1767	(GAG)7	GGAGATCATCACGAGCGG	60.324	TGTACCTTCGCAGCCCAT	60.225	249	2A:239248364-239248612:249:(GAG)7	Scaffold1862934:8227-8475:249:(CTC)7:no					TGAC_WGS_strongfield_v1_contig_4141977:43-291:249:(GAG)7:no
2A_IGR_SSR_1768	(AG)34	GGAAGGTTCAGAGCAAGCA	59.101	CCTCGGAGATCAAGCAGG	59.446	277	2A:239272024-239272300:277:(AG)34
2A_IGR_SSR_1769	(GCCG)5	CACGTACGCACGCAGAAC	60.054	TTCGCGTGAGGATAAGGC	59.907	164	2A:239377637-239377800:164:(GCCG)5
2A_IGR_SSR_1770	(CT)14	GGACGTTGTGCTGTGGGT	60.6	GATTTCCGGCAGGGGTAT	59.709	268	2A:239634746-239635013:268:(CT)14
2A_Exon_SSR_1771	(TG)14	ATTGAGCGAGCGAGATGG	60.056	TGCAACGAAAAGCACCAA	59.957	197	2A:239809401-239809597:197:(TG)14	Scaffold6114400:11922-12114:193:(TG)12:yes	TGAC_WGS_durum_v1_contig_208260:1803-1995:193:(TG)12:yes	TGAC_WGS_monococcum_v1_contig_917236:2543-2724:182:(TG)15:yes			TGAC_WGS_strongfield_v1_contig_5034626:294-486:(TG)12:193:yes		scaffold10844:74256-74456:201:(CA)16:yes
2A_IGR_SSR_1772	(ATGC)5	AAGCCGATGGAATCCACA	60.006	CAGCGAACTTACCCCGTG	60.255	163	2A:239812155-239812317:163:(ATGC)5		TGAC_WGS_durum_v1_contig_2570654:756-918:163:(ATGC)5:no				TGAC_WGS_strongfield_v1_contig_2191713:839-1001:163:(ATGC)5:no		scaffold10844:71576-71738:163:(ATGC)5:no
2A_IGR_SSR_1773	(AC)35	TGGTGACAAGCATACCCTCA	60.112	GGGGGTCTCAGAGGAGGA	60.13	243	2A:239981470-239981712:243:(AC)35
2A_IGR_SSR_1774	(AAGA)8	AGCAACGCCACCTCACTC	59.988	TGCGAGAAGGCTCCATTT	59.476	247	2A:240004524-240004770:247:(AAGA)8		TGAC_WGS_durum_v1_contig_318751:3469-3719:251:(AAGA)9:yes				TGAC_WGS_strongfield_v1_contig_264097:1619-1869:251:(AAGA)9:yes		scaffold1789:59235-59505:271:(AAGA)9:yes
2A_IGR_SSR_1775	(ATCT)6	ATGCCTGCTCTGCTCACC	60.105	GCCAGCGTGTTTTCGTCT	59.992	280	2A:240256639-240256918:280:(ATCT)6		TGAC_WGS_durum_v1_contig_187989:5288-5563:276:(ATCT)5:yes				TGAC_WGS_strongfield_v1_contig_5049132:539-814:276:(ATCT)5:yes
2A_IGR_SSR_1776	(CATG)5	CAATGCACGATGGATGGA	60.001	TGCTCGCATCAATGCCTA	60.055	197	2A:240467612-240467808:197:(CATG)5		TGAC_WGS_durum_v1_contig_188907:587-785:199:(CATG)5:no				TGAC_WGS_strongfield_v1_contig_425024:993-1191:199:(CATG)5:no		scaffold125762:48135-48331:197:(CATG)5:no
2A_IGR_SSR_1777	(AGAT)6	GGACGAACATGATGGCTTG	60.064	CATGGCTCCTCATCCAGC	60.324	237	2A:240622258-240622494:237:(AGAT)6			TGAC_WGS_monococcum_v1_contig_925841:2516-2757:242:(AGAT)9:yes
2A_IGR_SSR_1778	(AC)10	CTCCCTCCCTCCCTTGAA	60.12	CGAGGAGGACCTGAAGCA	60.063	259	2A:240852679-240852937:259:(AC)10			TGAC_WGS_monococcum_v1_contig_15664:379-629:251:(AC)6:yes
2A_IGR_SSR_1779	(TG)35	TTTGTCAAGTTGTGGATCGAA	59.159	GGTCCAATGCTCCGAGTG	60.205	278	2A:240897228-240897505:278:(TG)35
2A_Exon_SSR_1780	(CT)11	TCCTCTCGTTGCTTTCGC	60.225	TGGCGGAGCAGATAGGTC	59.9	168	2A:241116838-241117005:168:(CT)11		TGAC_WGS_durum_v1_contig_571438:4228-4395:168:(CT)11:no				TGAC_WGS_strongfield_v1_contig_151793:4334-4501:(CT)11:168:no
2A_Exon_SSR_1781	(CT)10	TCAACACTGACTCCGGCA	59.946	TGCCGTAATGCCATCCTT	60.033	188	2A:241121776-241121963:188:(CT)10	Scaffold1925594:13200-13387:188:(AG)10:no	TGAC_WGS_durum_v1_contig_569888:2591-2778:188:(CT)10:no				TGAC_WGS_strongfield_v1_contig_2166113:6691-6878:(AG)10:188:no		scaffold31321:18802-18987:186:(AG)9:yes
2A_IGR_SSR_1782	(AC)14	TGTTCAACTTGCTTTCGGA	57.953	GGGGACCTTCTGTCGGTT	59.896	256	2A:241191907-241192162:256:(AC)14	Scaffold3891258:19952-20203:252:(AC)12:yes	TGAC_WGS_durum_v1_contig_306313:9329-9580:252:(AC)12:yes	TGAC_WGS_monococcum_v1_contig_72235:2253-2509:257:(AC)12:yes			TGAC_WGS_strongfield_v1_contig_151511:9329-9582:254:(AC)13:yes		scaffold31857:42072-42325:254:(AC)10:yes
2A_IGR_SSR_1783	(TC)15	CGGGGCTGAGGGTATGTA	59.471	TTCAGACGCAGCTGACCA	60.281	280	2A:241453349-241453628:280:(TC)15
2A_IGR_SSR_1784	(TC)10	AACCACAAGGTGTGCCGT	60.005	ACACGCGAGTAACCTGGG	59.701	227	2A:241471697-241471923:227:(TC)10	Scaffold2453472:310-536:227:(TC)10:no					TGAC_WGS_strongfield_v1_contig_167055:300-526:227:(TC)10:no		scaffold31857:127514-127748:235:(TC)8:yes
2A_IGR_SSR_1785	(GCAA)6	TGGCTTGTTTGGACACGA	59.789	CCGTGCGTGGAGAAGACT	59.98	191	2A:241710049-241710239:191:(GCAA)6		TGAC_WGS_durum_v1_contig_571922:473-663:191:(GCAA)6:no
2A_IGR_SSR_1786	(CT)10	CTCGCTGGTTTCACCGAT	59.787	GGGCGGTAAAAGGAGGTG	60.452	274	2A:241767751-241768024:274:(CT)10						TGAC_WGS_strongfield_v1_contig_2164158:2986-3259:274:(CT)10:no
2A_IGR_SSR_1787	(CAT)10	CGGTACCAGGCTTCATGG	60.064	GGTGTTCGTTTGTCCACCA	60.409	267	2A:241886220-241886486:267:(CAT)10	Scaffold6642116:22875-23141:267:(CAT)10:no							scaffold7873:65321-65578:258:(CAT)6:yes
2A_IGR_SSR_1788	(ATCG)5	TAACGTCCGTCCATGGCT	60.072	GGCCAAATGTATGAGGCG	60.033	277	2A:241912048-241912324:277:(ATCG)5		TGAC_WGS_durum_v1_contig_196345:13025-13305:281:(ATCG)5:no
2A_IGR_SSR_1789	(TCTT)8	GAGTGGAAAGGGGGAGGA	59.976	GCGTACATGAGGCAAGGC	60.386	277	2A:241927645-241927921:277:(TCTT)8	Scaffold407731:1968-2244:277:(TCTT)8:no
2A_IGR_SSR_1790	(GA)18	GCTCGCAGATTCCAGCTT	59.223	GACTGGGGATCGGCTTTC	60.565	244	2A:241984740-241984983:244:(GA)18
2A_IGR_SSR_1791	(CA)11	AGGCACCAACCACACACC	60.44	ATGCCCTCCGGCTAGAAG	60.317	186	2A:242331471-242331656:186:(CA)11
2A_IGR_SSR_1792	(AC)19	AACCTCAATGGAGCCCAA	59.009	GCCCAAGCTCCAAAATGA	59.732	280	2A:243139190-243139469:280:(AC)19	Scaffold516782:17132-17413:282:(AC)20:yes	TGAC_WGS_durum_v1_contig_216936:1481-1748:268:(AC)13:yes	TGAC_WGS_monococcum_v1_contig_948029:1579-1840:262:(AC)9:yes
2A_IGR_SSR_1793	(GGA)10	ATGACGCTACCCCGCATA	60.057	GTCCCCCACATCCTCCTC	60.272	267	2A:243148009-243148275:267:(GGA)10								scaffold1700:119001-119240:240:(GGA)5:yes
2A_IGR_SSR_1794	(TG)13	CCACGTGATCAGCCACTG	59.804	AGACTCAACTGGCCGACG	59.98	217	2A:243199260-243199476:217:(TG)13	Scaffold1985904:35321-35535:215:(CA)12:yes
2A_IGR_SSR_1795	(TCT)14	TCATCTTCTTCTGCCGCC	60.031	TCGCTGATGCAAAGTTCG	59.65	262	2A:243206596-243206857:262:(TCT)14
2A_IGR_SSR_1796	(CA)14	CGTCATGAAAACACGCGA	60.407	AAAAATCCATGCCTCTTCCA	59.505	259	2A:243276304-243276562:259:(CA)14	Scaffold6642116:6775-7033:259:(TG)14:no					TGAC_WGS_strongfield_v1_contig_288419:7968-8226:259:(CA)14:no
2A_Exon_SSR_1797	(GAG)10	CACGCACTAAAGGCCACC	60.263	GGTCTCGCCCTCCCTG	60.298	240	2A:243656816-243657055:240:(GAG)10	Scaffold5320492:8981-9220:240:(GAG)10:no		TGAC_WGS_monococcum_v1_contig_919276:5097-5324:228:(CTC)6:yes
2A_IGR_SSR_1798	(AG)14	GTTGCTGCTGGCCTTGTT	59.992	TGCTTTCATCCCCACACA	59.577	280	2A:243740246-243740525:280:(AG)14						TGAC_WGS_strongfield_v1_contig_376758:468-741:274:(AG)11:yes
2A_IGR_SSR_1799	(AG)16	GCCTGCTGAAAGGCTTGT	59.116	CCGAGACTTCCTATGCGG	59.343	280	2A:243913445-243913724:280:(AG)16
2A_Intron_SSR_1800	(AGTCT)5	CGGTGGAAAAGGATGCAC	60.048	GCATAGCACAAACCTCGTCA	59.871	188	2A:243916478-243916665:188:(AGTCT)5		TGAC_WGS_durum_v1_contig_307628:1382-1569:188/188-188:(AGTCT)5:no
2A_IGR_SSR_1801	(GCAC)5	AGCACCGTAAAAGCACGC	60.019	GTGGCGCAAACGAATACC	60.08	188	2A:244167177-244167364:188:(GCAC)5	Scaffold837031:22104-22295:192:(GCAC)6:yes
2A_IGR_SSR_1802	(AG)10	CCGGCCACACTCTGAACT	59.82	CCGAATGAAACCCCAAAA	59.296	166	2A:244315381-244315546:166:(AG)10	Scaffold748350:26708-26873:166:(CT)10:no					TGAC_WGS_strongfield_v1_contig_2360732:436-601:166:(AG)10:no
2A_IGR_SSR_1803	(AAG)23	GGGCAAAAGACAAGCAACA	59.832	GCCCTCTGGCATCACATC	60.173	254	2A:244740560-244740813:254:(AAG)23
2A_IGR_SSR_1804	(CT)11	CTCCCAACCTTCGCTCAA	59.91	TTTTCGGTTGCCCATGTT	59.9	266	2A:244883158-244883423:266:(CT)11						TGAC_WGS_strongfield_v1_contig_5056504:2303-2570:268:(CT)12:yes
2A_IGR_SSR_1805	(GA)26	CACCTGCTGCTCCTCCTC	59.639	CCTCCATGAGCATGTGTGA	59.143	270	2A:244911011-244911280:270:(GA)26
2A_IGR_SSR_1806	(CTCAC)5	CCCTCCGCCTACCTTTGT	60.065	GCCATGGTGACGCACATA	60.079	231	2A:244966318-244966548:231:(CTCAC)5
2A_IGR_SSR_1807	(AG)35	ACCGCAAGATTAGGCAGC	58.979	AACCAACAGCGGAACCTG	59.676	265	2A:244999931-245000195:265:(AG)35
2A_IGR_SSR_1808	(AC)17	TGTATACATATGTGCGGGGG	59.136	TGCTTCAAGTGTGCGAAA	57.534	226	2A:245196702-245196927:226:(AC)17		TGAC_WGS_durum_v1_contig_2585191:2147-2366:220:(AC)14:yes						scaffold70012:31276-31513:238:(AC)23:yes
2A_IGR_SSR_1809	(ATCC)6	TGGACGTTCCTTTGCACAT	60.104	GCACAGCAGCAAGTTTGG	59.113	279	2A:245203896-245204174:279:(ATCC)6
2A_IGR_SSR_1810	(CT)23	TGCAGAACTGCTCCCCTC	60.071	ATCGTGGCTGGACATGGT	59.918	270	2A:245262692-245262961:270:(CT)23								scaffold149094:20090-20331:242:(CT)9:yes
2A_IGR_SSR_1811	(CT)11	TGGTTTTTCTCCACCCGA	60.015	TCAACCGCGTTGTGCTAA	59.982	262	2A:245266036-245266297:262:(CT)11	Scaffold456263:557-810:254:(AG)7:yes
2A_IGR_SSR_1812	(GAA)8	ACGGCTTGGTTGGGTACA	59.96	CGTGCGTCCACAACTCTG	60.018	258	2A:245397935-245398192:258:(GAA)8		TGAC_WGS_durum_v1_contig_2621071:457-714:258:(GAA)8:no				TGAC_WGS_strongfield_v1_contig_2217542:325-582:258:(GAA)8:no
2A_IGR_SSR_1813	(TTG)10	AAGCGTGCGGAGAATGTC	59.95	GCACCCCCTGTTTGGAAT	60.725	278	2A:245596359-245596636:278:(TTG)10	Scaffold1305355:53890-54179:290:(CAA)14:yes
2A_IGR_SSR_1814	(CAA)19	TGCCTCCGCAAACATTTAG	59.818	CCCAACTTGCTTGGGACT	58.641	276	2A:245637338-245637613:276:(CAA)19
2A_Intron_SSR_1815	(TAA)8	ACAAGGCCCCCAGCTATC	60.034	CAAGGTTTCTTTCCGGCAT	60.059	243	2A:245684075-245684317:243:(TAA)8			TGAC_WGS_monococcum_v1_contig_933399:976-1224:249/243-243:(TAA)9:yes
2A_IGR_SSR_1816	(GA)10	CATCGACGCAACGACAAA	60.407	ACGGGTTGATTCACGCAT	59.925	280	2A:245856414-245856693:280:(GA)10	Scaffold393990:9598-9893:296:(GA)18:yes	TGAC_WGS_durum_v1_contig_185999:3180-3477:298:(GA)19:yes
2A_IGR_SSR_1817	(CACG)5	GACACGGTTGGCAACTCC	60.096	GCCGGATATACGCACTGG	60.057	113	2A:245902914-245903026:113:(CACG)5
2A_IGR_SSR_1818	(CT)11	TTGACTCCACGAAACGCA	59.952	AGCACACGGCAAGTCCAT	60.279	258	2A:246509964-246510221:258:(CT)11	Scaffold3342528:7490-7747:258:(CT)11:no	TGAC_WGS_durum_v1_contig_573663:2635-2892:258:(CT)11:no
2A_IGR_SSR_1819	(TG)14	CCATCTGCCACTCAGGGT	59.612	CATCGACATCCGTCACCA	60.043	161	2A:246541780-246541940:161:(TG)14
2A_Exon_SSR_1820	(CA)10	GATACAAATCGGTGGCGG	59.883	TGTAAACAGGGCCAGGGA	60.04	201	2A:246588384-246588584:201:(CA)10
2A_IGR_SSR_1821	(TC)14	CTTGCCACTCCTTGTTCCA	59.815	TATGGGGCCCTATTTCGG	60.619	265	2A:246838495-246838759:265:(TC)14
2A_Intron_SSR_1822	(AG)13	GAGCAATTCAAATGTCACCG	59.127	GCGGGCAGATGTATACGG	60.057	237	2A:247092959-247093195:237:(AG)13	Scaffold2031647:17448-17672:225:(CT)7:yes	TGAC_WGS_durum_v1_contig_345702:763-987:225/237-237:(CT)7:yes						scaffold8341:97430-97672:243/237-237:(CT)16:yes
2A_IGR_SSR_1823	(TG)20	TCCCTCCGTCCCATAAGA	58.954	TTTATACAATGTGTGCGGGC	59.448	183	2A:247105970-247106152:183:(TG)20		TGAC_WGS_durum_v1_contig_2599447:1905-2067:163:(TG)10:yes
2A_Exon_SSR_1824	(CCA)7	TTCCCCGATCTCCTCTCC	60.088	AGCACGTAGATGAGCGCC	60.128	263	2A:247186035-247186297:263:(CCA)7			TGAC_WGS_monococcum_v1_contig_909569:1889-2151:263:(CCA)7:no
2A_IGR_SSR_1825	(GA)15	CACAACCAACATGACGGC	59.492	TCCCACTGCATCTGTCCA	59.728	261	2A:247264538-247264798:261:(GA)15
2A_IGR_SSR_1826	(AGGAG)5	CTCCATAGTCCCCACCCC	60.128	GCCGATCCTTGTCTCCCT	60.16	259	2A:247450212-247450470:259:(AGGAG)5		TGAC_WGS_durum_v1_contig_313735:1546-1804:259:(AGGAG)5:no
2A_IGR_SSR_1827	(AG)15	TCATCCAACACACGCAGG	60.255	AGGCAGGCATGTTTCGTC	59.794	216	2A:247715155-247715370:216:(AG)15
2A_IGR_SSR_1828	(GA)22	GGGGGAAGGGGATTTACA	59.533	CGTTGCAAATGCAATGAA	57.705	277	2A:247871240-247871516:277:(GA)22
2A_IGR_SSR_1829	(TC)22	TCCATGTTCGCCATGTCA	60.661	TTTGGTCCACTGCCAGGT	60.088	223	2A:247944369-247944591:223:(TC)22
2A_IGR_SSR_1830	(GA)10	CGGTGGCGAAGAAAGAGA	60.064	CCCCGCTAGTAGGGGAAA	60.022	213	2A:247979096-247979308:213:(GA)10		TGAC_WGS_durum_v1_contig_270210:602-812:211:(GA)9:yes						scaffold12938:28809-29017:209:(GA)8:yes
2A_IGR_SSR_1831	(AGG)7	AGAAACGGGAGGCAATCC	60.011	ATTGCGTTCGCGGTAGAC	59.83	236	2A:248076636-248076871:236:(AGG)7		TGAC_WGS_durum_v1_contig_180191:5221-5456:236:(AGG)7:no
2A_IGR_SSR_1832	(TTC)9	TTGCTGCCAGAGATGCTG	59.796	CACCATGGCCGTATTTGC	60.905	244	2A:248077293-248077536:244:(TTC)9	Scaffold697098:11464-11707:244:(TTC)9:no	TGAC_WGS_durum_v1_contig_180191:5878-6121:244:(TTC)9:no	TGAC_WGS_monococcum_v1_contig_2198729:656-900:245:(TTC)10:yes
2A_IGR_SSR_1833	(AC)10	GGAGAAGCCAACCTTTTGC	59.805	TGTGCACGGTAGGAACACA	59.715	280	2A:248091079-248091358:280:(AC)10
2A_IGR_SSR_1834	(ATGT)5	CCATCGTCGTCGTCATCA	60.212	AGAAATGGCAAATCCGCA	60.159	254	2A:248105749-248106002:254:(ATGT)5
2A_IGR_SSR_1835	(AC)20	CACACACACTTTCCCGCA	60.297	CCCCATCAAGCTCGTCAC	60.205	204	2A:248120414-248120617:204:(AC)20
2A_IGR_SSR_1836	(CTG)7	ACTTGGTGTCGGTGGAGC	59.665	CGGAAGATTCCGACGCTA	59.9	242	2A:248122289-248122530:242:(CTG)7			TGAC_WGS_monococcum_v1_contig_80884:1825-2066:242:(CTG)7:no
2A_IGR_SSR_1837	(CCAAT)5	ACCAGGCCAAACCACTCA	60.088	GTTAAGCGCACGGACGAC	60.423	230	2A:248345690-248345919:230:(CCAAT)5
2A_IGR_SSR_1838	(GGTTTG)5	GCGGGAGATGAGGGAGAT	60.12	AATTTTTGGGGATGGGGA	59.922	234	2A:248357882-248358115:234:(GGTTTG)5	Scaffold3951047:26958-27191:234:(CAAACC)5:no	TGAC_WGS_durum_v1_contig_567643:384-617:234:(GGTTTG)5:no	TGAC_WGS_monococcum_v1_contig_938007:5902-6135:234:(GGTTTG)5:no
2A_IGR_SSR_1839	(AG)12	GCTCCGCTTTCTCTGCTG	59.967	TCTGACTTGTGCCTGCCA	60.114	280	2A:248383351-248383630:280:(AG)12
2A_Exon_SSR_1840	(CT)10	CATTTGGGTTTTCGCTGG	60.042	TGGATGAGTGGAGGGCAT	60.003	102	2A:248476266-248476367:102:(CT)10	Scaffold997242:17267-17366:100:(CT)9:yes	TGAC_WGS_durum_v1_contig_2666884:192-291:100:(CT)9:yes				TGAC_WGS_strongfield_v1_contig_191546:146-245:(CT)9:100:yes		scaffold13724:17076-17175:100:(CT)9:yes
2A_IGR_SSR_1841	(TG)12	TCTGACGTGCAAAGCACA	58.56	TGCAGGAAATGCATCCAG	59.278	239	2A:248479513-248479751:239:(TG)12		TGAC_WGS_durum_v1_contig_179449:668-904:237:(TG)11:yes				TGAC_WGS_strongfield_v1_contig_150747:1149-1385:237:(TG)11:yes
2A_IGR_SSR_1842	(TC)20	TCCATGGCGGAGAAGAAG	59.868	GACGACGTGAGGAGCCAT	59.782	274	2A:248688578-248688851:274:(TC)20
2A_IGR_SSR_1843	(CTG)7	TGTCGCGACTCTGACAGC	59.839	TCGCGGGTGGAAAATAAA	60.005	141	2A:248724101-248724241:141:(CTG)7	Scaffold1289375:2775-2915:141:(CTG)7:no	TGAC_WGS_durum_v1_contig_3705661:290-430:141:(CTG)7:no
2A_IGR_SSR_1844	(TG)11	TGCATTCCCCAAAAGGAG	59.573	TTTGGCAATGGGAATTTGA	59.852	214	2A:248888004-248888217:214:(TG)11
2A_IGR_SSR_1845	(AC)17	AGCCATCACATGTTTCTTTGG	59.985	CCACCTCCTTTTCGAGCA	59.91	266	2A:248995363-248995628:266:(AC)17	Scaffold5409283:1766-2029:264:(AC)16:yes
2A_IGR_SSR_1846	(CT)11	GGCGCCCCAATAGGATAC	60.26	ACAACCGGCACATGGAAT	59.769	278	2A:249046937-249047214:278:(CT)11
2A_IGR_SSR_1847	(CCT)8	CTCGTGTGTGTTGCAGCC	60.026	TTGGCTCGGTTGAAGCTC	60.072	271	2A:249092259-249092529:271:(CCT)8
2A_IGR_SSR_1848	(TGC)11	CGGTGGAACTCCGTGAAG	60.237	ACGCATGCCCTCTCTACG	59.967	254	2A:249101821-249102074:254:(TGC)11	Scaffold4255107:4359-4612:254:(TGC)11:no
2A_Intron_SSR_1849	(TGTC)7	TAGCTTGTCCTGCCCTGC	60.096	TGAGCAACATAGAGCACCCA	60.413	186	2A:249165082-249165267:186:(TGTC)7	Scaffold460022:12314-12492:179:(TGTC)7:no	TGAC_WGS_durum_v1_contig_247874:851-1029:179/186-186:(GACA)7:no				TGAC_WGS_strongfield_v1_contig_209252:1101-1286:186/186-186:(GACA)7:no		scaffold30269:23621-23791:171/186-186:(TGTC)5:yes
2A_IGR_SSR_1850	(CGTG)5	CAATCCGTATGCACGCAC	59.656	GCATCCAATGCAGGAACC	60.014	179	2A:249209707-249209885:179:(CGTG)5			TGAC_WGS_monococcum_v1_contig_10350:728-906:179:(CGTG)5:no
2A_IGR_SSR_1851	(AG)12	GCTTCTGCCTGTCGTCGT	60.146	TCCATTCATGCAAGTGACCT	59.09	269	2A:249238314-249238582:269:(AG)12
2A_Intron_SSR_1852	(TC)10	TGCCCTAGCATCCTGTCC	59.743	AGGTTCGGGATCCTTGAGT	58.525	139	2A:249257117-249257255:139:(TC)10	Scaffold3071924:6313-6449:137:(TC)9:yes		TGAC_WGS_monococcum_v1_contig_912312:4919-5057:139/139-139:(TC)10:no		TGAC_WGS_speltoides_v1_contig_270990:64-204:141/139-139:(TC)11:yes			scaffold249980:7192-7330:139/139-139:(TC)10:no
2A_IGR_SSR_1853	(GATA)7	TCACAGCCTCCTGCACAA	60.114	AAGGCGAAATCGACAACG	59.799	198	2A:249260343-249260540:198:(GATA)7
2A_IGR_SSR_1854	(AGAC)7	GTCGTGGATGCAGCACAG	59.981	TAAAGCCTTTGCGGTTCG	59.946	264	2A:249415602-249415865:264:(AGAC)7
2A_IGR_SSR_1855	(GA)15	GGACAACTGCATGTGCCA	60.264	TCCTCCCCGATGATGAAA	59.931	137	2A:249436816-249436952:137:(GA)15
2A_Intron_SSR_1856	(TGGC)5	GGTCCATGCCCAAAGGTA	59.296	GGCGGTGTCATCATCCTC	60.011	231	2A:249530656-249530886:231:(TGGC)5	Scaffold3007874:40191-40421:231:(TGGC)5:no	TGAC_WGS_durum_v1_contig_439544:369-599:231/231-231:(TGGC)5:no
2A_IGR_SSR_1857	(AAAGA)5	GATTTGCCTCATCGGGTG	60.006	TCCAGAGCGGCATCTTTC	60.031	136	2A:249685208-249685343:136:(AAAGA)5		TGAC_WGS_durum_v1_contig_311082:1449-1584:136:(AAAGA)5:no				TGAC_WGS_strongfield_v1_contig_260832:1219-1354:136:(AAAGA)5:no
2A_IGR_SSR_1858	(GT)11	GGCTATCGATCGTGGTGG	60.031	TTCAGTTTCGGGGGTTCA	60.015	161	2A:249765600-249765760:161:(GT)11	Scaffold4901586:16999-17159:161:(GT)11:no	TGAC_WGS_durum_v1_contig_2639236:819-969:151:(GT)8:yes
2A_IGR_SSR_1859	(TC)23	GTCACCATGTTTGCCCGT	60.388	TGCAGCACAGAACCCAAA	59.952	261	2A:249780770-249781030:261:(TC)23	Scaffold3794199:891-1141:251:(TC)18:yes
2A_Exon_SSR_1860	(AAG)10	CTCATGCGCCTTGGTCTT	59.942	GCTCTACCAGGCGGCATA	59.931	170	2A:249865527-249865696:170:(AAG)10	Scaffold3007874:23939-24108:170:(AAG)10:no	TGAC_WGS_durum_v1_contig_2586389:3640-3809:170:(AAG)10:no
2A_IGR_SSR_1861	(GA)12	CCCAGCCATCACCTATGC	60.031	CGTTCCCCTGCCACTCTA	59.781	239	2A:249946223-249946461:239:(GA)12
2A_IGR_SSR_1862	(TCCT)5	ACGAGGCATGGCAAGAAA	60.353	CGGTCGGAGAAAAACCCT	60.042	257	2A:250143989-250144245:257:(TCCT)5
2A_IGR_SSR_1863	(CCCAG)7	GCCATCAGAAAACGTGGG	60.048	TTCCTCTTCCTCCCCCTG	60.12	237	2A:250187141-250187377:237:(CCCAG)7
2A_IGR_SSR_1864	(TG)11	GTTTGGCCTGTTGCGTTC	60.249	GCACACACCAAGCTTCTGC	60.62	232	2A:250317342-250317573:232:(TG)11
2A_IGR_SSR_1865	(TTTC)7	AGTAGCACGCTTGGCACC	60.016	CACGTTCGCCCTCATCTT	59.787	249	2A:250332591-250332839:249:(TTTC)7	Scaffold460022:16936-17184:249:(GAAA)7:no					TGAC_WGS_strongfield_v1_contig_2163955:3066-3314:249:(TTTC)7:no
2A_IGR_SSR_1866	(AG)20	AAGGCGCGCAATTGTTAG	59.976	TGCCATCTCATCTAGCCCA	60.322	231	2A:250349962-250350192:231:(AG)20	Scaffold1073464:14216-14436:221:(AG)16:yes		TGAC_WGS_monococcum_v1_contig_2199790:7076-7298:223:(AG)17:yes					scaffold36435:229246-229454:209:(AG)9:yes
2A_IGR_SSR_1867	(CTCC)5	AAAAACCCGCAAAAGGACT	58.682	TTGCCATGCTATGCTCGT	58.918	256	2A:250477088-250477343:256:(CTCC)5
2A_IGR_SSR_1868	(CA)35	AGATACCTTGGCCCGGAG	60.027	TTGGACTGTTGAGGCCAAT	59.074	260	2A:250774888-250775147:260:(CA)35
2A_IGR_SSR_1869	(TCC)8	TGTGACCGAGGACAGCAA	59.946	CAATCGCCGATGGAAGAG	60.306	270	2A:250790904-250791173:270:(TCC)8
2A_IGR_SSR_1870	(AGG)8	CGCATGCAGAGAAGAGCA	59.96	ATCCATTGGAAGGACGCA	60.006	111	2A:250953180-250953290:111:(AGG)8	Scaffold1501245:14015-14125:111:(AGG)8:no					TGAC_WGS_strongfield_v1_contig_2172860:11322-11432:111:(AGG)8:no
2A_IGR_SSR_1871	(TTG)39	TGGAATTGATCAGGGGGA	59.773	TGGCAAGGGATGCAATTT	60.009	249	2A:251158695-251158943:249:(TTG)39
2A_IGR_SSR_1872	(CA)10	GCAAGGATTGCTTTTGCC	59.355	TGCTGGAGCCAACACAAA	59.952	200	2A:251335848-251336047:200:(CA)10			TGAC_WGS_monococcum_v1_contig_916767:2250-2451:202:(CA)11:yes					scaffold176064:33898-34101:204:(CA)10:no
2A_Intron_SSR_1873	(CT)11	TGCAAGTTTCCACCTCCAA	60.224	ACAGCTTTCATGGGCTGC	59.95	163	2A:251386119-251386281:163:(CT)11	Scaffold1456552:11726-11888:163:(AG)11:no	TGAC_WGS_durum_v1_contig_569939:11927-12089:163/163-163:(CT)11:no	TGAC_WGS_monococcum_v1_contig_10586:3462-3620:159/163-163:(CT)8:yes
2A_Exon_SSR_1874	(AG)10	TGGTTGCAGTGGGGTCTT	60.088	TGACGCTGTTCCAATCTCTCT	60.005	226	2A:251428854-251429079:226:(AG)10		TGAC_WGS_durum_v1_contig_412498:1835-2060:226:(AG)10:no	TGAC_WGS_monococcum_v1_contig_8120:8035-8254:220:(AG)7:yes
2A_IGR_SSR_1875	(CT)34	TGTGCACCATGTAGCTCATCT	59.334	TCCGAGATTGAAGGTGGTG	59.615	276	2A:251429622-251429897:276:(CT)34
2A_IGR_SSR_1876	(GA)17	CTGCGCGAGTAAATGGGT	59.823	AGTGTTGAAGCTCGCGGT	59.577	280	2A:251451324-251451603:280:(GA)17
2A_IGR_SSR_1877	(TGCA)5	AAGTAATGGCCGCCGACT	60.624	ATGCCGTCTGACCGTGAT	60.079	280	2A:251502065-251502344:280:(TGCA)5	Scaffold5453252:17945-18224:280:(TGCA)5:no	TGAC_WGS_durum_v1_contig_192201:7409-7688:280:(TGCA)5:no
2A_IGR_SSR_1878	(AC)19	ACGACTCACGGGAAGCTG	59.98	TTGCCCCATTGAAGCATT	60.009	273	2A:251534512-251534784:273:(AC)19
2A_IGR_SSR_1879	(TG)22	GTGGTGGACATGGGTTGG	60.664	AATTGGTTGACATGCGAGC	59.67	263	2A:251687929-251688191:263:(TG)22
2A_IGR_SSR_1880	(GA)22	AAAAATAAAGCTGGGCCAGAA	60.082	GGTGCACCACCCTCCATA	60.339	148	2A:251688399-251688546:148:(GA)22
2A_IGR_SSR_1881	(CA)13	CATCACAAACGCAGACGC	59.986	GCCTTCCGGTAATATGCG	59.09	209	2A:251836413-251836621:209:(CA)13
2A_IGR_SSR_1882	(TG)10	TCCATCCATCCTCCCTCA	59.925	TGGATATGGGGATGCGAC	60.252	256	2A:251899183-251899438:256:(TG)10		TGAC_WGS_durum_v1_contig_316419:2823-3076:254:(TG)9:yes	TGAC_WGS_monococcum_v1_contig_947103:2823-3078:256:(TG)10:no
2A_IGR_SSR_1883	(CA)14	CAGAGCACTCACTCTGCCG	60.933	TCACATCATTTGCTCTGATGC	59.821	251	2A:251910024-251910274:251:(CA)14
2A_IGR_SSR_1884	(ATCT)7	GCCATGGTTTCCGATTTG	59.859	TTCTCCATTTTTACCCGCA	59.097	207	2A:251974131-251974337:207:(ATCT)7		TGAC_WGS_durum_v1_contig_200772:3319-3525:207:(ATCT)7:no
2A_Intron_SSR_1885	(AGCCA)5	TGCACTGGAAATGGACCC	60.472	GGTTGGGCATCACAGAGC	60.214	202	2A:252003656-252003857:202:(AGCCA)5	Scaffold1410564:71251-71457:207:(AGCCA)6:yes
2A_IGR_SSR_1886	(CTAT)9	AAAATTGGTATTGCCCCCA	60.002	GGAGGGGCAGTAGGTCGT	60.072	273	2A:252355991-252356263:273:(CTAT)9		TGAC_WGS_durum_v1_contig_314969:2182-2444:263:(CTAT)7:yes
2A_IGR_SSR_1887	(GA)19	CGGCATCTGTGATGCTTG	59.934	TTTGGAGTTCCTCCGACG	59.755	225	2A:252429497-252429721:225:(GA)19
2A_IGR_SSR_1888	(TG)17	CGTGCTAGGGCACCAGTT	59.855	GACACAAATCAACCAAAACCC	59.184	279	2A:252447963-252448241:279:(TG)17
2A_IGR_SSR_1889	(AG)16	AGTGGGCTGTGCTGCTTC	60.146	TGCAACGTGAACATTTGTTTT	59.122	178	2A:252531391-252531568:178:(AG)16
2A_IGR_SSR_1890	(GA)18	TCCCAACACACGCATCAC	60.097	TTGGAGGGTGAATCGCTC	59.718	205	2A:252533603-252533807:205:(GA)18	Scaffold1960316:35272-35482:211:(TC)21:yes
2A_IGR_SSR_1891	(GT)20	AGTGGCTTGCCTTGAAATG	58.862	GGGACTGAACTAGGGGCG	60.612	268	2A:252539452-252539719:268:(GT)20
2A_IGR_SSR_1892	(GTT)22	CAGACCTCGCCCAATCAC	60.205	GCCTCAGCAGTTTCTGCC	59.663	276	2A:252666742-252667017:276:(GTT)22
2A_IGR_SSR_1893	(TTTC)7	CCAACGGCCCTTAGTTGA	59.642	CAGGCCGGTTTCTTGATG	60.192	251	2A:252691159-252691409:251:(TTTC)7
2A_IGR_SSR_1894	(TA)10	TGGTAGGATGCATGGGCT	60.031	TGCTCGCATCCTCCATTT	60.315	260	2A:252697332-252697591:260:(TA)10
2A_IGR_SSR_1895	(CCAT)5	TTCCACGGATCGATGACA	59.527	ACCTCCGAGCGAGGAATC	60.312	231	2A:252703010-252703240:231:(CCAT)5
2A_Intron_SSR_1896	(TTCT)5	GTATGTGAGCCGGCGATT	59.635	TGCATACACAAAGCAACCAAA	60.162	126	2A:252748774-252748899:126:(TTCT)5		TGAC_WGS_durum_v1_contig_176159:4206-4331:126/126-126:(AGAA)5:no	TGAC_WGS_monococcum_v1_contig_2205873:971-1096:126/126-126:(TTCT)5:no				Scaffold33045:34322-34451:130/126-126:(AGAA)6:yes	scaffold58342:164593-164718:126/126-126:(TTCT)5:no
2A_IGR_SSR_1897	(CTCCGC)5	ATATCCCGCTCCGTCTCC	59.995	TGGGATTGGGAGGAGTGA	59.969	164	2A:252795390-252795553:164:(CTCCGC)5
2A_IGR_SSR_1898	(ATGT)9	CCGGGTGTGCAGTGTGTA	60.158	AAATTCATGGGGCAGCAA	60.009	243	2A:252896040-252896282:243:(ATGT)9
2A_IGR_SSR_1899	(GA)11	AGGTTCACCGGCATGAGA	60.205	CATCTCCGTCATCCCGAC	60.003	250	2A:252937807-252938056:250:(GA)11
2A_IGR_SSR_1900	(ACA)9	ACTCACCTCACCACCCCA	59.922	TTGCTGGAAGAACAGTGGTG	59.873	185	2A:253089542-253089726:185:(ACA)9
2A_IGR_SSR_1901	(CA)10	CGCAAACGAGCACACAAC	60.029	CAGACCTCGCTTGGCTGT	60.138	270	2A:253147090-253147359:270:(CA)10	Scaffold1629573:67631-67900:270:(CA)10:no	TGAC_WGS_durum_v1_contig_728434:2031-2310:280:(CA)15:yes
2A_IGR_SSR_1902	(TATG)5	TGTGCTCTAGTCGGGCCT	59.525	TGGACAACACTCGCTGCT	59.072	254	2A:253205071-253205324:254:(TATG)5	Scaffold1215716:43777-44030:254:(CATA)5:no
2A_IGR_SSR_1903	(CT)16	ACTGGGCTGGCTAAGGCT	59.973	ATCCCCATCACCCAAGGT	59.983	274	2A:253312412-253312685:274:(CT)16	Scaffold1372985:66371-66642:272:(AG)15:yes
2A_IGR_SSR_1904	(TTC)7	TTTTGTTGCTGTGATGGCA	59.817	AGGTGCCACGGAAAATGA	60.048	262	2A:253350055-253350316:262:(TTC)7
2A_IGR_SSR_1905	(TG)12	CATCGGGCCGTGAATAAG	60.026	CATCCATCGGAGTCCAGG	59.995	278	2A:253503682-253503959:278:(TG)12	Scaffold1885795:7465-7754:290:(TG)18:yes
2A_IGR_SSR_1906	(TC)14	AAAGCGGGTGTGGTGTGT	60.005	AGGAAAGGGGATTCTGCC	59.016	229	2A:253597838-253598066:229:(TC)14	Scaffold766118:14238-14466:229:(TC)14:no
2A_IGR_SSR_1907	(AC)35	CAGGAAAGGATTGCTTTTGC	59.823	GAGCCAATTTTTCCCTACTGC	60.089	273	2A:253695263-253695535:273:(AC)35
2A_IGR_SSR_1908	(GA)22	CGGGGTCTTGGTTCAGTG	60.08	CACCAAACGTGCAAGCAG	60.021	236	2A:253814414-253814649:236:(GA)22			TGAC_WGS_monococcum_v1_contig_124507:246-494:249:(GA)15:yes
2A_Exon_SSR_1909	(CCTTC)5	AGTTCACCCACGGCTGTC	59.665	GGATTTGCGATTGGTTCG	60.009	110	2A:253897766-253897875:110:(CCTTC)5						TGAC_WGS_strongfield_v1_contig_304880:1378-1487:(CCTTC)5:110:no
2A_Intron_SSR_1910	(TGGT)6	CCCCTTCGATTTCCTTCG	60.529	CTGTACGTACGGGGTGGC	59.984	127	2A:253898287-253898413:127:(TGGT)6	Scaffold1629573:96063-96189:127:(ACCA)6:no	TGAC_WGS_durum_v1_contig_715990:1651-1781:131/127-127:(ACCA)7:yes				TGAC_WGS_strongfield_v1_contig_500305:170-296:127/127-127:(TGGT)6:no		scaffold62392:38830-38952:123/127-127:(ACCA)5:yes
2A_IGR_SSR_1911	(AG)28	GAAATCCGTCCGTGCAAC	60.056	CCCTTTGGTGTGGCTCTC	59.18	270	2A:253946984-253947253:270:(AG)28	Scaffold4726254:8757-9020:264:(AG)25:yes
2A_IGR_SSR_1912	(GACG)5	GTCACTGCTCGTTGCCCT	59.988	GCTGGCGTGCACTTCTCT	60.304	245	2A:254009592-254009836:245:(GACG)5	Scaffold359908:12389-12633:245:(GACG)5:no	TGAC_WGS_durum_v1_contig_305719:5146-5390:245:(GACG)5:no				TGAC_WGS_strongfield_v1_contig_161251:7202-7446:245:(GACG)5:no
2A_IGR_SSR_1913	(CTC)11	GTGGGCCAGCCTTATCCT	60.034	GCGAAGTTCATTGGTCCG	60.201	206	2A:254045836-254046041:206:(CTC)11
2A_IGR_SSR_1914	(CT)16	CCGTCGACTTCCCTTCCT	60.191	GAGGGCATCACGCTCACT	59.944	221	2A:254382545-254382765:221:(CT)16				TSL_WGS_sharonensis_v1_contig_102332:13474-13682:209:(CT)8:yes		TGAC_WGS_strongfield_v1_contig_327984:479-687:209:(CT)10:yes
2A_IGR_SSR_1915	(AAG)10	TAGCGAGGGCCATCTGTC	59.9	GTTTGGTGCCTAGCCCGT	61.067	249	2A:254604247-254604495:249:(AAG)10		TGAC_WGS_durum_v1_contig_2571692:2411-2659:249:(AAG)10:no
2A_IGR_SSR_1916	(CA)21	TTGTGAACACACCCACCCT	59.829	TTTCTGCGTCATGGCTTG	59.49	139	2A:254628298-254628436:139:(CA)21
2A_IGR_SSR_1917	(AG)11	CCCAACCATTTCGAGCAC	60.048	GCCAAGCACCAATTCGAC	60.21	149	2A:254675508-254675656:149:(AG)11	Scaffold2083684:5838-5986:149:(AG)11:no	TGAC_WGS_durum_v1_contig_5411571:1108-1256:149:(AG)10:yes
2A_IGR_SSR_1918	(AGAA)6	TTTTCCTCACAACTTGGTTGA	58.242	CCCTACCGCTGCAAATCA	60.768	231	2A:254826529-254826759:231:(AGAA)6	Scaffold619196:86935-87165:231:(TTCT)6:no
2A_IGR_SSR_1919	(GAA)7	GTGCTCAGACGGTGGCTT	59.988	CCAAGTACCAGGCAGGGA	59.625	216	2A:254892877-254893092:216:(GAA)7	Scaffold1215716:30817-31032:216:(GAA)7:no	TGAC_WGS_durum_v1_contig_311668:1424-1639:216:(GAA)7:no						scaffold43789:12374-12625:252:(GAA)20:yes
2A_IGR_SSR_1920	(AGTGCG)5	CACGGCTTTGCCTTCTGT	59.984	GCAATGCACGCACTCGTA	60.599	268	2A:254912976-254913243:268:(AGTGCG)5	Scaffold654912:12062-12329:268:(CGCACT)5:no
3A_IGR_SSR_1921	(GA)18	GGCGTTAAGACACCTGCAA	59.856	GGTGCCGGACGATTAGG	60.015	263	3A:122717-122979:263:(GA)18		TGAC_WGS_durum_v1_contig_279155:4945-5199:255:(GA)11:yes						scaffold2204:21194-21464:271:(GA)19:yes
3A_IGR_SSR_1922	(CA)15	GGCGAGACCTTCACTCCA	59.911	GACCTTGGATCATGTTGCG	60.064	229	3A:205873-206101:229:(CA)15	Scaffold4686631:47505-47727:223:(TG)12:yes
3A_IGR_SSR_1923	(AGA)7	TTCTTCGCACCCGTCAGT	60.402	TGGTTGGGCTGAAAATGG	60.448	259	3A:470401-470659:259:(AGA)7
3A_IGR_SSR_1924	(GA)21	GCATTCAACCGGAACCAG	60.048	TTTCGTTTCGCCCTCTGA	60.471	168	3A:485338-485505:168:(GA)21	Scaffold914499:29605-29752:148:(GA)11:yes					TGAC_WGS_strongfield_v1_contig_2159926:2950-3097:148:(GA)11:yes
3A_IGR_SSR_1925	(GA)17	CCACGCGCATTGTCCTA	60.375	GGGTATGCCTGACTGTCCA	59.489	251	3A:559282-559532:251:(GA)17
3A_IGR_SSR_1926	(AAG)12	CCAGCTCCCACACTTGCT	59.98	ACTGTGCTCCTAGCCGGA	59.525	268	3A:644405-644672:268:(AAG)12	Scaffold4533599:1129-1396:268:(AAG)12:no	TGAC_WGS_durum_v1_contig_569455:7563-7818:256:(AAG)9:yes				TGAC_WGS_strongfield_v1_contig_256043:9426-9693:268:(AAG)12:no
3A_IGR_SSR_1927	(AC)12	TTTTCCTGCGCACAACTG	59.537	TGGCGGTTATGCACCTTT	60.073	173	3A:761344-761516:173:(AC)12	Scaffold760567:3619-3791:173:(AC)12:no	TGAC_WGS_durum_v1_contig_32931:3515-3687:173:(AC)12:no	TGAC_WGS_monococcum_v1_contig_2205070:1521-1701:181:(AC)14:yes			TGAC_WGS_strongfield_v1_contig_969201:3107-3279:173:(AC)12:no		scaffold76939:3952-4148:197:(AC)24:yes
3A_IGR_SSR_1928	(AAGGG)5	TGAAGCTGCTGCTTGTGC	60.012	AGAAGGGGTCGTTGGGAC	59.896	268	3A:790220-790487:268:(AAGGG)5	Scaffold879272:14567-14845:279:(AAGGG)5:no					TGAC_WGS_strongfield_v1_contig_498878:1545-1823:279:(AAGGG)5:no
3A_IGR_SSR_1929	(GA)13	GGCTGGCTTTGCACGATA	60.926	AACCAGGTGTTCCCCTCC	59.742	198	3A:799242-799439:198:(GA)13		TGAC_WGS_durum_v1_contig_186637:2627-2824:198:(GA)13:no
3A_IGR_SSR_1930	(AC)10	AAACGTGGCTAACGTGGC	59.722	GGTTGGTGGCACATCACA	59.927	250	3A:868105-868354:250:(AC)10		TGAC_WGS_durum_v1_contig_177327:2000-2249:250:(AC)10:no
3A_IGR_SSR_1931	(CA)25	TTCTGGAACAGCCAACCAA	60.224	GCGCAGTGGATGATGATG	59.73	240	3A:926190-926429:240:(CA)25	Scaffold755537:16239-16487:249:(CA)30:yes
3A_IGR_SSR_1932	(TATG)5	AGCACCCTGCGAATTGAG	59.942	TAAAGCCAAGTGGGCAGC	59.948	229	3A:1037312-1037540:229:(TATG)5		TGAC_WGS_durum_v1_contig_512113:526-754:229:(TATG)5:no
3A_IGR_SSR_1933	(GA)10	CGCACCTCAACACGACAC	59.858	TGTAACTGCCACCGAGCA	59.978	182	3A:1058012-1058193:182:(GA)10
3A_IGR_SSR_1934	(AG)11	TTGAAGGCCTCAACAGCC	59.918	TGTCGCAGCTCGTTTCTG	59.842	278	3A:1065262-1065539:278:(AG)11			TGAC_WGS_monococcum_v1_contig_17666:756-1042:287:(AG)15:yes
3A_IGR_SSR_1935	(AAC)14	CACCCGACAGATAACGGC	60.072	CATGTGCCAGAGCCATGA	60.38	180	3A:1163411-1163590:180:(AAC)14
3A_IGR_SSR_1936	(CT)11	CTGCGTGCCGACTCTCTC	60.894	GGTGTTGGAGAGGGCTTACA	60.111	241	3A:1175966-1176206:241:(CT)11
3A_IGR_SSR_1937	(CT)11	GTGTGCATCCGCACTACG	59.849	CACCATCGCCACGACATA	60.071	211	3A:1186058-1186268:211:(CT)11		TGAC_WGS_durum_v1_contig_199370:1058-1268:211:(CT)11:no
3A_IGR_SSR_1938	(AGG)10	CTCGGTCGCACCTCAACT	59.98	CGCCCAGAACTCCTCCTT	60.34	252	3A:1362501-1362752:252:(AGG)10		TGAC_WGS_durum_v1_contig_4200589:116-367:252:(AGG)10:no				TGAC_WGS_strongfield_v1_contig_3136124:83-325:243:(AGG)7:yes
3A_IGR_SSR_1939	(CACCG)5	GCTTGGATCGTGTCCACC	60.054	GGGATTAGCAAGCGAGCA	60.057	194	3A:1373772-1373965:194:(CACCG)5
3A_IGR_SSR_1940	(AGG)9	CGAACTGACGATGGGGTC	60.046	CCAATTCGGAATCGAGGA	59.528	240	3A:1450506-1450745:240:(AGG)9	Scaffold1953526:156803-157069:267:(AGG)5:yes
3A_IGR_SSR_1941	(AG)15	ATGGATGGAAAAATGGTGAC	57.139	GGTTTTCACTAGGCTTTTCCG	60.116	261	3A:1487911-1488171:261:(AG)15				TSL_WGS_sharonensis_v1_contig_1086760:4146-4388:243:(AG)6:yes
3A_IGR_SSR_1942	(AG)15	GGCGGGGAGAGAGAGAGA	60.597	CCAGTTAAAATTGGTTGGCA	58.531	248	3A:1531629-1531876:248:(AG)15
3A_IGR_SSR_1943	(GA)34	AGGAGCGATGGAGGTGGT	60.643	CCAGTTAAAATTGGTTGGCA	58.531	270	3A:1531629-1531898:270:(GA)34
3A_IGR_SSR_1944	(GA)16	GCGGATTGGAGAGCTTGA	60.031	AGTAGTCCGACCTCCCCG	60.064	219	3A:1539892-1540110:219:(GA)16
3A_IGR_SSR_1945	(CTT)14	CTAGAGCCCGCACGACAT	59.967	CCTAGTTCTCCGCCCCTC	59.755	195	3A:1835785-1835979:195:(CTT)14								scaffold30866:71774-71959:186:(CTT)11:yes
3A_IGR_SSR_1946	(TC)16	CCTCCTGCCCCACCTTAT	59.879	AGAAATGTTCACGCATTTCAA	58.281	243	3A:2112267-2112509:243:(TC)16
3A_IGR_SSR_1947	(TC)12	TGCATGGCTCCATGATTG	60.165	GCATGTGCGTTGCGTAAG	60.015	277	3A:2200216-2200492:277:(TC)12		TGAC_WGS_durum_v1_contig_2598686:1420-1692:273:(TC)13:yes
3A_IGR_SSR_1948	(TTCT)7	GCGTGGTTAATGGCCAAG	60.073	TGCCTTGCGTTTCCTCTC	60.072	239	3A:2563674-2563912:239:(TTCT)7		TGAC_WGS_durum_v1_contig_215144:6279-6513:235:(TTCT)6:yes
3A_IGR_SSR_1949	(CA)17	GCCTTCTACCACGACCGA	59.787	CTGGTTGATTGTGTGCCG	59.652	280	3A:2740477-2740756:280:(CA)17						TGAC_WGS_strongfield_v1_contig_5026137:100-383:284:(CA)19:yes		scaffold30866:98059-98324:266:(CA)10:yes
3A_IGR_SSR_1950	(CA)11	CATGGAGGCTTTGAGGGA	59.711	TATGTGGCGGCGCTAGTT	60.388	267	3A:2771023-2771289:267:(CA)11
3A_IGR_SSR_1951	(GA)34	TCAGTTGCCGTTCCTGGT	60.246	GGACCCAACTGGGCGTA	60.479	259	3A:2989417-2989675:259:(GA)34
3A_IGR_SSR_1952	(CT)18	TGTGATCCTGGTTGTGTTGTG	60.47	GTTCTGCGCCAATTCGAT	59.763	269	3A:2993811-2994079:269:(CT)18		TGAC_WGS_durum_v1_contig_413926:1080-1348:269:(CT)18:no	TGAC_WGS_monococcum_v1_contig_1252779:319-562:244:(CT)8:yes			TGAC_WGS_strongfield_v1_contig_2296832:847-1115:269:(CT)18:no		scaffold5714:47272-47534:263:(CT)14:yes
3A_IGR_SSR_1953	(GCA)7	ACCAGTGATCCTTGCCCA	60.046	TCTGCTGATCCCTTCCCA	60.29	230	3A:3205664-3205893:230:(GCA)7		TGAC_WGS_durum_v1_contig_2571145:828-1063:236:(GCA)7:no				TGAC_WGS_strongfield_v1_contig_2208352:839-1074:236:(GCA)7:no
3A_IGR_SSR_1954	(CT)15	ACTAACGTCCGTGCACCC	59.551	GCTGAAGCAAAACCTCGC	59.679	266	3A:3428377-3428642:266:(CT)15
3A_Intron_SSR_1955	(AGA)24	ATGAAGGTGGCGATCCAA	60.006	GGGCGTGTTACAAATCGG	59.924	237	3A:3514855-3515091:237:(AGA)24
3A_Intron_SSR_1956	(TC)16	TCTGGAGGCAGCAAAACC	59.918	CTGTCCGGGGTACAGGTG	59.947	235	3A:3515193-3515427:235:(TC)16
3A_IGR_SSR_1957	(CT)19	CCACGCATGCATCTCATC	59.73	TCATCCGGCAAGCAATTT	60.159	171	3A:3655596-3655766:171:(CT)19
3A_IGR_SSR_1958	(TCA)10	ATCGGCCCATCAGTCAAA	60.006	CACCATTCAACGGGAAGC	60.048	254	3A:3816143-3816396:254:(TCA)10
3A_IGR_SSR_1959	(GA)11	TGGTCCAGTGACCCCTATG	59.324	GCAAATCAAGGGTTCCGA	59.579	275	3A:4054329-4054603:275:(GA)11
3A_IGR_SSR_1960	(AGA)9	CAAGCGCCCAAAGTCCTA	59.941	CCTTCCACCCCTAGCCAT	59.879	257	3A:4404691-4404947:257:(AGA)9		TGAC_WGS_durum_v1_contig_200631:1043-1314:272:(AGA)12:yes
3A_IGR_SSR_1961	(CT)12	GCACCAAATGAGGATGGG	59.85	AGACATCACCGACGCTCC	59.782	275	3A:4414480-4414754:275:(CT)12
3A_IGR_SSR_1962	(TC)20	GCATCACGCTACCCCAAA	60.631	TGCATGATGCGTGTGTGA	60.452	218	3A:4530113-4530330:218:(TC)20	Scaffold76045:26241-26430:190:(TC)6:yes	TGAC_WGS_durum_v1_contig_305976:11482-11671:190:(TC)6:yes						scaffold25012:32882-33075:194:(TC)9:yes
3A_IGR_SSR_1963	(CT)14	TGTTCAACGGGTGTGCAG	60.297	TCAAAAACCGGCCATGAT	59.859	177	3A:4630441-4630617:177:(CT)14		TGAC_WGS_durum_v1_contig_250041:2268-2432:165:(CT)8:yes				TGAC_WGS_strongfield_v1_contig_151730:1327-1491:165:(CT)8:yes		scaffold32396:177057-177217:161:(CT)6:yes
3A_IGR_SSR_1964	(TAGA)13	GCCACACCCACACTGTCA	60.143	CCACCCACAAATGCTCAA	59.001	146	3A:4871352-4871497:146:(TAGA)13								scaffold12126:99089-99238:150:(TAGA)14:yes
3A_IGR_SSR_1965	(TCA)7	TCCGTGGTTCTTTCACCC	59.446	AAAAATTGGCGAAACGCA	60.193	241	3A:4903627-4903867:241:(TCA)7
3A_IGR_SSR_1966	(TGC)8	TTCTGTGGAATCACGGGC	60.629	AATCAGCAGCGCAAAACC	59.955	158	3A:5118256-5118413:158:(TGC)8	Scaffold2281713:10991-11148:158:(TGC)7:yes					TGAC_WGS_strongfield_v1_contig_30309:3867-4024:158:(TGC)7:yes
3A_IGR_SSR_1967	(TC)13	CGGGTTCAAGCGAGTGTC	60.402	CTGAGGCGGAGTGCTGTT	60.138	244	3A:5137843-5138086:244:(TC)13
3A_IGR_SSR_1968	(GA)18	TTCGGTTAGCCCAGAAGC	58.95	TGCCCCACATAACTGTTTGA	59.964	230	3A:5158824-5159053:230:(GA)18
3A_IGR_SSR_1969	(GATG)8	TCTCTTCCACGAGCCCAC	59.911	TGCAATATGTAGCCGCGA	59.929	167	3A:5261196-5261362:167:(GATG)8	Scaffold1958597:39008-39166:159:(GATG)6:yes	TGAC_WGS_durum_v1_contig_2586967:782-940:159:(GATG)6:yes
3A_IGR_SSR_1970	(CA)18	TCAGATGCAGCAAATCTGGA	60.504	GCAGAGTGCCTCCCAAAA	59.918	275	3A:5389948-5390222:275:(CA)18
3A_IGR_SSR_1971	(CT)21	GGTTTTGTGGGGCTTCCT	59.903	TGACGATTGCAAGCCAGA	60.071	223	3A:5543413-5543635:223:(CT)21			TGAC_WGS_monococcum_v1_contig_75893:933-1128:196:(CT)8:yes			TGAC_WGS_strongfield_v1_contig_191677:1053-1273:221:(CT)20:yes	Scaffold12920:4896-5125:230:(CT)24:yes
3A_IGR_SSR_1972	(AG)19	AAAGCCAGCCACAGGATG	59.787	GAGACGACGACTCCCCCT	60.204	230	3A:5543679-5543908:230:(AG)19
3A_IGR_SSR_1973	(TATT)5	GCCATGTGTGGTTTGTCG	59.492	GTCGAATTTGCTCGGTCG	60.353	214	3A:5617466-5617679:214:(TATT)5								scaffold19889:98799-99016:218:(TATT)6:yes
3A_IGR_SSR_1974	(ATTT)5	CGGACAGATCTCGATGGG	60.155	GGGAGATGATGCGACCAG	60.164	273	3A:5631641-5631913:273:(ATTT)5	Scaffold2264252:24705-24977:273:(AAAT)5:no	TGAC_WGS_durum_v1_contig_264038:1962-2234:273:(ATTT)5:no				TGAC_WGS_strongfield_v1_contig_2162595:1518-1790:273:(ATTT)5:no
3A_IGR_SSR_1975	(GA)21	ACACCACACGAGCCCAAT	59.962	CAAACGGATATCGACGGC	60.033	216	3A:5673208-5673423:216:(GA)21	Scaffold4232368:2847-3060:214:(GA)20:yes							scaffold239481:2724-2928:205:(GA)15:yes
3A_IGR_SSR_1976	(AC)31	CGACACACGGCTCCTCTT	59.98	AGTGGGCAAATGTGGTGG	60.378	204	3A:5881024-5881227:204:(AC)31
3A_IGR_SSR_1977	(CA)23	GGCTTCCTTTTTGTCAGGAG	58.909	TTTCCTGTCCACCTAGCCTC	59.284	246	3A:6006820-6007065:246:(CA)23	Scaffold709975:56026-56271:246:(TG)23:no							scaffold27688:57052-57295:244:(CA)22:yes
3A_IGR_SSR_1978	(CT)10	TGGGAAGACTTGGGGAAA	58.978	TCACGCCATGTGGGTACT	58.42	228	3A:6126571-6126798:228:(CT)10
3A_IGR_SSR_1979	(TG)17	CGGAAAAATTTGTGGCCC	61.208	ATAGGGAAAAGGCACGGC	60.036	199	3A:6331163-6331361:199:(TG)17
3A_IGR_SSR_1980	(ACAT)7	TGTCCACGAGCACTCCAA	59.946	TTTTTGCGAGGGAATTCAT	58.146	277	3A:6346686-6346962:277:(ACAT)7	Scaffold545441:16228-16493:266:(ACAT)8:yes					TGAC_WGS_strongfield_v1_contig_266812:2735-2996:262:(ACAT)7:no
3A_IGR_SSR_1981	(GA)22	TGATGGATGCCCATGTCA	60.455	CCCTTGCTTGCCGTTTTA	59.803	270	3A:6369273-6369542:270:(GA)22
3A_IGR_SSR_1982	(ATTT)5	TGCTTTCTTCCTTTTGTTTTG	57.245	GCCAGCTCCAAGTCAAGG	59.499	198	3A:6401643-6401840:198:(ATTT)5
3A_IGR_SSR_1983	(CT)21	CTGGGCTCCAAATTCACG	60.192	GGATGCACACCCCTGAAA	60.472	233	3A:6621744-6621976:233:(CT)21
3A_IGR_SSR_1984	(GAG)7	GCTACCGAGCCAGTTGATG	59.41	TATCATCCATCGAGGCCG	60.55	243	3A:6626377-6626619:243:(GAG)7	Scaffold6821804:903-1145:243:(CTC)7:no	TGAC_WGS_durum_v1_contig_2572692:1990-2232:243:(GAG)7:no				TGAC_WGS_strongfield_v1_contig_160790:1990-2232:243:(GAG)7:no
3A_IGR_SSR_1985	(AG)35	TCTGTGATGGGAGTCACCAA	60.088	GGACTAAACTAGGCATTTGGG	57.762	274	3A:6639615-6639888:274:(AG)35
3A_IGR_SSR_1986	(CT)17	CATGGTGGATCCTTCGTGA	60.479	ACTCAACAGCGACCTGGC	59.988	220	3A:6675394-6675613:220:(CT)17
3A_IGR_SSR_1987	(AG)11	ACTGGCAGCCCAGTAGCA	60.58	TTGTGAACCACTGCAGGC	59.353	274	3A:6757349-6757622:274:(AG)11
3A_IGR_SSR_1988	(TC)11	TTGGCATTGAAGGCAAAAA	60.178	GGTTGAGGATGTGGCACG	61.139	269	3A:6765920-6766188:269:(TC)11
3A_IGR_SSR_1989	(CA)21	CCTTTGCTTGCACATCCC	60.201	AGACCGGCCTCATTTGCT	60.769	241	3A:6786553-6786793:241:(CA)21			TGAC_WGS_monococcum_v1_contig_941655:314-540:227:(CA)14:yes
3A_IGR_SSR_1990	(AG)12	CCGGTAACCGATCAAACG	59.917	GTTCCATCCGGACACGAG	60.046	254	3A:6947014-6947267:254:(AG)12
3A_IGR_SSR_1991	(ACA)16	GTCTCCTCCGACCAAGCA	59.911	TTACCTCGGGAATCACGC	59.604	251	3A:7142376-7142626:251:(ACA)16	Scaffold1489054:22276-22511:236:(TGT)11:yes
3A_IGR_SSR_1992	(TC)10	AAGCATTTCGAGGCATGG	59.756	GCATTTGCGCGGTTAGAA	60.896	278	3A:7352432-7352709:278:(TC)10	Scaffold1746347:27890-28172:283:(TC)13:yes					TGAC_WGS_strongfield_v1_contig_2196653:2283-2565:283:(TC)13:yes		scaffold97248:14124-14398:275:(TC)8:yes
3A_IGR_SSR_1993	(GAG)7	GATGAGGCGGAGGAGGTT	60.16	CCGACCTAGGGCTTGTCA	59.781	242	3A:7469585-7469826:242:(GAG)7
3A_IGR_SSR_1994	(AGA)7	TGCGGTTCCTTTCGGTAA	60.189	TTTGGCTTCGGCTAGGTG	59.941	185	3A:7796247-7796431:185:(AGA)7	Scaffold1394391:29430-29614:185:(AGA)7:no	TGAC_WGS_durum_v1_contig_188910:2277-2461:185:(AGA)7:no	TGAC_WGS_monococcum_v1_contig_916688:6979-7160:182:(AGA)6:yes			TGAC_WGS_strongfield_v1_contig_2190735:2231-2415:185:(AGA)7:no
3A_IGR_SSR_1995	(GA)10	GCCTTCCGCCATTATGTG	60.033	ATAAGCCGCCCCTTGTTC	60.036	216	3A:7830333-7830548:216:(GA)10	Scaffold1634659:49658-49873:216:(GA)10:no	TGAC_WGS_durum_v1_contig_308686:2333-2548:216:(GA)10:no
3A_IGR_SSR_1996	(CA)48	GGTAGCGAGAGGACGCAA	60.096	GTCATCGTCACCGAAGCC	60.214	255	3A:7870832-7871086:255:(CA)48
3A_IGR_SSR_1997	(ATCTAT)7	CTGAGAGTGTTTGGCGGC	60.557	TACCACCTCGCCGGATAA	60.026	277	3A:7896040-7896316:277:(ATCTAT)7
[truncated: 18,172 more rows]
