# Supplementary material for: Genome-wide characterization of microsatellites in Triticeae species: abundance, distribution and evolution
Source: Sci Rep. 2016 Aug 26;6:32224. doi: 10.1038/srep32224 (PMC4999822; doi:10.1038/srep32224)
Supplement: Supplementary Table S4 [file srep32224-s5.xls]

## Sheet: Sheet1
Table S4. Information of primers used for PCR validation.
Marler ID	SSR Motif	FORWARD PRIMER1 (5'-3')	Tm (℃)	REVERSE PRIMER1 (5'-3')	Tm (℃)	Product Size (bp)	Genome Loci
							Triticum aestivum (CS)	Triticum aestivum (w7984)	Triticum turgidum (Langdon)	Triticum monococcum	Aegilops sharonensis	Aegilops speltoides	Triticum turgidum (Strongfield)	Aegilops tauschii	Triticum urartu	Hordeum vulgare
IG-1	(AT)15	GTGGTAGGACTCGCCAGC	59.372	TAGGCTAGCACAAGGCCG	60.111	233	7A:138935791-138936023:233:(AT)15:233: intergenic	Scaffold1004917:7383-7601:219:(AT)9:yes	TGAC_WGS_durum_v1_contig_5408032:1011-1229:219:(AT)9:yes	TGAC_WGS_monococcum_v1_contig_127535:2212-2412:201:(AT)6:yes			TGAC_WGS_strongfield_v1_contig_2174576:1479-1697:219:(AT)9:yes
IG-2	(AG)12	TCCAGCGGGTGGATCTTA	60.153	GCTTGTCAGCACGGGAGT	59.988	220	1A:230245838-230246057:220:(AG)12:220: intergenic	Scaffold4660229:15112-15345:234:(AG)19:yes	TGAC_WGS_durum_v1_contig_5405743:2626-2851:226:(AG)15:yes				TGAC_WGS_strongfield_v1_contig_2172624:2599-2848:250:(AG)18:yes
IG-3	(GAA)7	AGCATTGCGTCCAAAAGC	59.955	GGGTCAACGACCTTCCCT	59.896	268	2A:22798734-22799001:268:(GAA)7:268: intergenic	Scaffold4156421:10076-10352:277:(GAA)10:yes	TGAC_WGS_durum_v1_contig_201335:4756-5032:277:(GAA)10:yes				TGAC_WGS_strongfield_v1_contig_161352:4712-4988:277:(GAA)10:yes
IG-4	(AT)15	TCAAGCATTACGAAGAATTGC	58.057	CCCTCATGTGAGTTTTGTTTG	58.119	241	2A:163086997-163087237:241:(AT)15:241: intergenic	Scaffold1215916:36797-37031:235:(AT)12:yes	TGAC_WGS_durum_v1_contig_201989:4595-4817:223:(AT)6:yes				TGAC_WGS_strongfield_v1_contig_2172983:4560-4782:223:(AT)6:yes		scaffold27452:66166-66378:213:(AT)6:yes
IG-5	(TC)11	AGCCAGGGTCTTCGGTTC	60.199	AGAGAGAAGAGCAAGCGTGG	59.891	230	3B:773279351-773279580:230:(TC)11:230: intergenic	Scaffold128244:83857-84084:228:(TC)10:yes					TGAC_WGS_strongfield_v1_contig_2163568:4879-5108:230:(TC)11:no
IG-6	(AT)11	TAGAGGCGTCTTCGTCGC	60.249	GCATCACAGGCAACGTCA	60.431	255	7D:229954982-229955236:255:(AT)11:255: intergenic	Scaffold167099:36959-37236:278:(AT)25:yes
IG-7	(GAA)17	AGAGGTCAGACAACGAAGCA	58.594	CGGTGCTCGCATTTTTCT	59.948	126	6D:97798319-97798444:126:(GAA)17:126: intergenic	Scaffold519414:6285-6401:117:(GAA)14:yes			TSL_WGS_sharonensis_v1_contig_1167115:1592-1681:90:(GAA)5:yes
Exon-1	(CT)18	TCCACCGAGACCACACAA	59.605	ATGGGATGCCATCATTGG	60.096	269	4A:212004639-212004907:269:(CT)18: exon	Scaffold1354808:34856-35122:267:(CT)15:yes			TSL_WGS_sharonensis_v1_contig_1088947:981-1243:263:(CT)15:yes	TGAC_WGS_speltoides_v1_contig_208119:6191-6447:257:(CT)9:yes	TGAC_WGS_strongfield_v1_contig_191940:6590-6856:(CT)15:267:yes	TGAC_WGS_strongfield_v1_contig_191940:6590-6856:267:(CT)15:yes
Exon-2	(TATC)5	GGTCCGGATTCCTTTGCT	60.011	CAGGACACCGCAACTGTG	59.851	209	5A:80418484-80418692:209:(TATC)5: exon	Scaffold4753922:17235-17451:217:(TATC)7:yes					TGAC_WGS_strongfield_v1_contig_12926:1434-1650:(TATC)7:217:yes	TGAC_WGS_strongfield_v1_contig_12926:1434-1650:217:(TATC)7:yes
Exon-3	(TCC)7	CGCTCCCCGTTTCAGAAT	61.147	CAATCAATCAGTCCCGCC	60.006	249	6A:62655530-62655778:249:(TCC)7: exon	Scaffold1308363:39876-40131:256:(GGA)6:yes				TGAC_WGS_speltoides_v1_contig_1586968:1703-1957:255:(GGA)6:yes	TGAC_WGS_strongfield_v1_contig_167032:2248-2503:(TCC)6:256:yes	TGAC_WGS_strongfield_v1_contig_167032:2248-2503:256:(TCC)6:yes
Exon-4	(TCC)10	TTTGTGTGGGGAGGGAGA	60.012	GGAACTCAGCAGCAGGGA	60.071	209	1B:2529401-2529609:209:(TCC)10: exon	Scaffold97801:921-1121:201:(TCC)7:yes	TGAC_WGS_durum_v1_contig_214933:961-1161:201:(TCC)7:yes				TGAC_WGS_strongfield_v1_contig_18472:762-962:(TCC)7:201:yes	TGAC_WGS_strongfield_v1_contig_18472:762-962:201:(TCC)7:yes
Exon-5	(CCG)9	CTCCCCCTTCCTCTCCAA	60.12	CCGCAACAAAACCGAATC	60.049	196	2B:317559415-317559610:196:(CCG)9: exon	Scaffold5347873:15136-15320:185:(CCG)5:yes	TGAC_WGS_durum_v1_contig_198362:1337-1532:196:(CCG)9:no				TGAC_WGS_strongfield_v1_contig_491947:115-310:(CCG)9:196:no	TGAC_WGS_strongfield_v1_contig_491947:115-310:196:(CCG)9:no
Exon-6	(GA)10	CGGCCTTGTTTGGAGAGA	59.91	GTCGACGACGATGTGGTG	59.64	147	7B:205456630-205456776:147:(GA)10: exon	Scaffold2106577:13807-13948:142:(GA)6:yes					TGAC_WGS_strongfield_v1_contig_262510:1906-2047:(GA)6:142:yes	TGAC_WGS_strongfield_v1_contig_262510:1906-2047:142:(GA)6:yes
Exon-7	(GA)18	CCTCCCACCAACTGATGC	60.046	CTGTCGTTGGTGCTGTCG	60.018	211	5D:19463509-19463719:211:(GA)18: exon	Scaffold4065176:17904-18116:213:(GA)7:yes	TGAC_WGS_durum_v1_contig_177528:3546-3758:213:(GA)7:yes		TSL_WGS_sharonensis_v1_contig_96554:10321-10531:211:(TC)7:yes		TGAC_WGS_strongfield_v1_contig_15324:12027-12239:(GA)7:213:yes	TGAC_WGS_strongfield_v1_contig_15324:12027-12239:213:(GA)7:yes
Intron-1	(TTG)8	CGGTGATCCACAGGGAAT	59.264	CCTTCCCAGGATCAAGCA	59.711	224	4B:107241642-107241865:(TTG)8:224: intron	Scaffold3322593:39931-40157:227:(TTG)9:yes	TGAC_WGS_durum_v1_contig_213665:441-667:227/224-224:(TTG)9:yes			TGAC_WGS_speltoides_v1_contig_245482:1284-1486:203/224-224:(TTG)5:yes	TGAC_WGS_strongfield_v1_contig_188024:2558-2784:227/224-224:(CAA)9:yes
Intron-2	(GT)16	AGCTCCCTGTTGTGGCAA	60.402	GAGGGGTCAGCCCCTTTA	60.003	191	6B:73329704-73329894:(GT)16:191: intron	Scaffold1061609:7630-7816:187:(GT)14:yes	TGAC_WGS_durum_v1_contig_711255:132-318:187/191-191:(AC)14:yes		TSL_WGS_sharonensis_v1_contig_248237:3355-3553:199/191-191:(GT)11:yes	TGAC_WGS_speltoides_v1_contig_197653:2738-2930:193/191-191:(AC)17:yes	TGAC_WGS_strongfield_v1_contig_337483:132-318:187/191-191:(AC)14:yes
Intron-3	(CT)17	TTTGGCTGCAAACCCAAT	60.049	AATTAGCAATGCCCAGCG	59.792	108	5B:234840810-234840917:(CT)17:108: intron	Scaffold5086800:8-110:103:(CT)15:yes	TGAC_WGS_durum_v1_contig_254116:513-615:103/108-108:(AG)15:yes		TSL_WGS_sharonensis_v1_contig_1093463:5251-5361:111/108-108:(AG)16:yes	TGAC_WGS_speltoides_v1_contig_211408:1661-1763:103/108-108:(CT)15:yes	TGAC_WGS_strongfield_v1_contig_299146:1319-1421:103/108-108:(CT)15:yes	Scaffold50474:69904-69992:89/108-108:(CT)8:yes
Intron-4	(GA)11	GAAACCGGCTGGAGAACA	59.762	GCTGCCCCTTCAAACTGA	59.918	262	2A:9749610-9749871:(GA)11:262: intron	Scaffold399474:1828-2085:258:(TC)9:yes	TGAC_WGS_durum_v1_contig_212037:1804-2061:258/262-262:(TC)9:yes	TGAC_WGS_monococcum_v1_contig_996910:394-649:256/262-262:(GA)6:yes			TGAC_WGS_strongfield_v1_contig_501919:1804-2061:258/262-262:(TC)9:yes		scaffold14614:67968-68226:259/262-262:(TC)8:yes
Intron-5	(CA)13	CTGCTGGGTTACATGGGC	60.072	GGAAGTCAGGTCGCTCCA	59.911	213	6B:42772879-42773091:(CA)13:213: intron	Scaffold1394206:54048-54264:217:(CA)15:yes	TGAC_WGS_durum_v1_contig_5385834:28-246:219/213-213:(TG)16:yes				TGAC_WGS_strongfield_v1_contig_5018560:28-246:219/213-213:(TG)16:yes
Intron-6	(TTG)9	CCCCATCTTGTTTGGGACT	59.764	GCAATGAGCGGAATGCTT	59.914	103	5A:82200438-82200540:(TTG)9:103: intron	Scaffold2399041:5644-5743:100:(CAA)8:yes	TGAC_WGS_durum_v1_contig_204618:2943-3042:100/103-103:(CAA)5:yes	TGAC_WGS_monococcum_v1_contig_912059:7151-7251:101/103-103:(TTG)8:yes			TGAC_WGS_strongfield_v1_contig_350738:227-326:100/103-103:(CAA)5:yes		scaffold25509:35255-35357:103/103-103:(TTG)9:no
Intron-7	(CA)24	TGGGCATAGGAACCTTCG	59.598	GGGAGGAGACGTTTCGGT	60.048	276	7B:21369467-21369742:(CA)24:276: intron	Scaffold576375:17579-17832:254:(CA)15:yes	TGAC_WGS_durum_v1_contig_206491:568-823:256/276-276:(CA)16:yes				TGAC_WGS_strongfield_v1_contig_164273:2001-2256:256/276-276:(CA)16:yes
