# Supplementary material for: Genome-wide characterization of microsatellites in Triticeae species: abundance, distribution and evolution
Source: Sci Rep. 2016 Aug 26;6:32224. doi: 10.1038/srep32224 (PMC4999822; doi:10.1038/srep32224)
Supplement: Supplementary Table S5 [file srep32224-s6.xls]

Table S5. The detail list of publicly available wheat markers anchored in wheat genome (CS)
Source of marker	Marker ID	Genetic map			Physical map
		Chromosome	Start	End	Chromosome	Start	End
wheat_400KSNP_1A	Opata_1609043_PstIMspI_PA	1A	0	2.8	1A	10029	10120
wheat_400KSNP_1A	Opata_1301527_PstIMseI_PA	1A	53.2	62.5	1A	27349	27440
wheat_400KSNP_1A	M6_394763_PstIMluI_PA	1A	0	0	1A	32304	32395
wheat_400KSNP_1A	M6_1137073_PstIMspI_PA	1A	0	2.8	1A	32304	32394
wheat_400KSNP_1A	M6_873814_PstIMspI_PA	1A	0	15.5	1A	46754	46844
wheat_400KSNP_1A	Opata_3125886_PstIMseI_PA	1A	0	0	1A	47940	48028
wheat_400KSNP_1A	M6_286350_PstIMseI_PA	1A	0	2.8	1A	65926	66017
wheat_400KSNP_1A	M6_591760_PstIMseI_PA	1A	0	2.8	1A	67507	67598
wheat_400KSNP_1A	Opata_456616_PstIMseI_PA	1A	0	2.8	1A	83656	83747
wheat_400KSNP_1A	Opata_1895366_PstIMspI_PA	1A	0	2.8	1A	83753	83844
Wheat_2014_90KSNP_1A	BS00022677_51	1A	13.73	13.73	1A	97849	97950
wheat_400KSNP_1A	Opata_991512_14_PstIMseI_SNP	1A	0	0	1A	101529	101620
wheat_400KSNP_1A	Opata_1720384_PstIMspI_PA	1A	0	2.8	1A	105927	106018
wheat_400KSNP_1A	M6_984318_PstIMspI_PA	1A	0	2.8	1A	106024	106094
wheat_400KSNP_1A	M6_1862097_PstIMspI_PA	1A	0	15.5	1A	106024	106101
wheat_400KSNP_1A	M6_2696937_PstIMspI_PA	1A	0	15.5	1A	106024	106100
wheat_400KSNP_1A	M6_498466_PstIMspI_PA	1A	0	2.8	1A	106259	106349
wheat_400KSNP_1A	M6_1274399_PstIMspI_PA	1A	0	2.8	1A	124621	124711
wheat_400KSNP_1A	M6_2366207_PstIMspI_PA	1A	0	37.9	1A	124939	125028
wheat_400KSNP_1A	M6_715577_PstIMspI_PA	1A	0	2.8	1A	147414	147504
Wheat_2014_90KSNP_1A	Excalibur_c35316_388	1A	16.73	16.73	1A	152125	152226
Wheat_2014_90KSNP_1A	Excalibur_c35316_154	1A	16.67	16.67	1A	152359	152459
wheat_400KSNP_1A	Opata_879062_PstIMseI_PA	1A	0	0	1A	165247	165334
wheat_400KSNP_1A	Opata_922487_PstIMseI_PA	1A	0	2.8	1A	165340	165431
wheat_400KSNP_1A	Opata_2568068_PstIMspI_PA	1A	0	2.8	1A	167613	167704
wheat_400KSNP_1A	Opata_1857796_PstIMspI_PA	1A	0	2.8	1A	167710	167801
wheat_400KSNP_1A	Opata_948220_39_PstIMseI_SNP	1A	0	0	1A	169629	169720
Wheat_2014_90KSNP_1A	Tdurum_contig60323_605	1A	13.73	13.73	1A	169631	169732
wheat_400KSNP_1A	M6_124698_PstIMspI_PA	1A	0	2.8	1A	169647	169720
Wheat_2014_90KSNP_1A	RAC875_c95364_259	1A	17.9	17.9	1A	171063	171164
Wheat_2014_90KSNP_1A	Kukri_c18951_853	1A	13.73	13.73	1A	171947	172048
Wheat_2014_90KSNP_1A	RAC875_c42700_264	1A	13.73	13.73	1A	172519	172620
wheat_400KSNP_1A	Opata_1460774_3_PstIMspI_SNP	1A	0	0	1A	174773	174851
Wheat_2014_90KSNP_1A	Tdurum_contig35757_161	1A	13.73	13.73	1A	189123	189224
Wheat_2014_90KSNP_1A	GENE-0412_338	1A	13.73	13.73	1A	189589	189682
wheat_400KSNP_1A	M6_785306_PstIMseI_PA	1A	0	2.8	1A	190803	190894
wheat_400KSNP_1A	Opata_275681_PstIMseI_PA	1A	0	2.8	1A	190803	190894
Wheat_2014_90KSNP_1A	BS00026003_51	1A	12.46	12.46	1A	193054	193155
wheat_400KSNP_1A	M6_662480_PstIMseI_PA	1A	0	2.8	1A	195127	195218
wheat_400KSNP_1A	Opata_404880_PstIMspI_PA	1A	0	2.8	1A	198169	198258
wheat_400KSNP_1A	Opata_2675276_PstIMspI_PA	1A	0	2.8	1A	198264	198355
Wheat_2014_90KSNP_1A	BS00110974_51	1A	20.15	20.15	1A	198581	198682
wheat_400KSNP_1A	Opata_920616_PstIMseI_PA	1A	0	2.8	1A	199482	199573
wheat_400KSNP_1A	Opata_1303086_78_PstIMseI_SNP	1A	2.2	2.8	1A	204556	204647
wheat_400KSNP_1A	Opata_1303086_53_PstIMseI_SNP	1A	2.2	2.8	1A	204556	204647
wheat_400KSNP_1A	M6_3751094_PstIMseI_PA	1A	0	2.8	1A	219488	219579
wheat_400KSNP_1A	M6_347137_PstIMspI_PA	1A	0	2.8	1A	219489	219579
wheat_400KSNP_1A	M6_139285_PstIMseI_PA	1A	0	0	1A	241130	241221
wheat_400KSNP_1A	Opata_938587_PstIMseI_PA	1A	0	2.8	1A	271256	271347
wheat_400KSNP_1A	Opata_4072269_PstIMspI_PA	1A	0	2.5	1A	271450	271537
Wheat_2014_90KSNP_1A	Kukri_c3888_1478	1A	17.9	17.9	1A	272769	272870
wheat_400KSNP_1A	Opata_4107794_PstIMspI_PA	1A	0	2.8	1A	279649	279740
wheat_400KSNP_1A	Opata_3899022_PstIMspI_PA	1A	0	2.8	1A	282637	282728
wheat_400KSNP_1A	M6_537588_PstIMseI_PA	1A	27.7	27.7	1A	320177	320269
wheat_400KSNP_1A	Opata_495044_PstIMseI_PA	1A	46.2	61.3	1A	320392	320481
wheat_400KSNP_1A	Opata_2647729_PstIMseI_PA	1A	107.5	109.7	1A	320467	320555
wheat_400KSNP_1A	Opata_2230094_PstIMseI_PA	1A	93.4	93.4	1A	320469	320555
wheat_400KSNP_1A	M6_1093210_PstIMseI_PA	1A	31.9	57.1	1A	320487	320578
wheat_400KSNP_1A	Opata_104515_PstIMseI_PA	1A	0	2.8	1A	342568	342659
wheat_400KSNP_1A	Opata_767886_PstIMspI_PA	1A	0	2.8	1A	342665	342754
wheat_400KSNP_1A	Opata_1068693_PstIMspI_PA	1A	0	2.8	1A	346778	346867
wheat_400KSNP_1A	Opata_607556_PstIMspI_PA	1A	0	2.8	1A	348775	348864
wheat_400KSNP_1A	Opata_3568651_PstIMspI_PA	1A	0	2.8	1A	356228	356315
wheat_400KSNP_1A	Opata_124286_PstIMseI_PA	1A	0	2.8	1A	356321	356412
wheat_400KSNP_1A	Opata_3374828_PstIMspI_PA	1A	0	2.8	1A	364854	364939
wheat_400KSNP_1A	Opata_253632_PstIMspI_PA	1A	0	2.8	1A	364865	364939
wheat_400KSNP_1A	M6_1094604_PstIMspI_PA	1A	0	15.5	1A	385146	385236
wheat_400KSNP_1A	Opata_67931_22_PstIMspI_SNP	1A	0	0	1A	386584	386638
Wheat_2014_90KSNP_1A	RAC875_rep_c110533_92	1A	13.73	13.73	1A	412890	412991
Wheat_2014_90KSNP_1A	BobWhite_c1361_1187	1A	13.73	13.73	1A	413128	413229
wheat_400KSNP_1A	Opata_435415_PstIMseI_PA	1A	0	2.8	1A	415545	415636
wheat_400KSNP_1A	Opata_1029947_PstIMseI_PA	1A	0	2.8	1A	415548	415636
wheat_400KSNP_1A	Opata_1555051_PstIMseI_PA	1A	0	2.8	1A	426372	426459
wheat_400KSNP_1A	Opata_1444320_PstIMseI_PA	1A	0	2.8	1A	426465	426556
Wheat_2014_90KSNP_1A	BS00023130_51	1A	19.73	19.73	1A	432536	432637
wheat_400KSNP_1A	Opata_600964_89_PstIMseI_SNP	1A	0	0	1A	440436	440527
wheat_400KSNP_1A	Opata_1998851_69_PstIMspI_SNP	1A	0	0	1A	440436	440527
wheat_400KSNP_1A	Opata_1998851_43_PstIMspI_SNP	1A	0	0	1A	440436	440527
wheat_400KSNP_1A	Opata_562499_52_PstIMseI_SNP	1A	0	0	1A	441775	441866
wheat_400KSNP_1A	Opata_1036490_47_PstIMspI_SNP	1A	2.5	2.8	1A	448123	448212
wheat_400KSNP_1A	Opata_416182_PstIMseI_PA	1A	2.2	2.8	1A	453752	453843
wheat_400KSNP_1A	M6_2575408_PstIMspI_PA	1A	0	0	1A	460422	460507
wheat_400KSNP_1A	Opata_544647_31_PstIMspI_SNP	1A	2.2	2.8	1A	477888	477977
wheat_400KSNP_1A	Opata_390364_30_PstIMseI_SNP	1A	2.8	2.8	1A	477983	478074
wheat_400KSNP_1A	Opata_390364_5_PstIMseI_SNP	1A	2.8	2.8	1A	477983	478074
wheat_400KSNP_1A	M6_166222_PstIMseI_PA	1A	0	2.8	1A	480067	480158
Wheat_2014_90KSNP_1A	Tdurum_contig59794_640	1A	13.73	13.73	1A	481873	481974
wheat_400KSNP_1A	M6_222895_PstIMspI_PA	1A	0	2.8	1A	482896	482971
wheat_400KSNP_1A	M6_528297_PstIMspI_PA	1A	0	15.5	1A	483233	483323
wheat_400KSNP_1A	M6_2349983_PstIMspI_PA	1A	0	2.8	1A	483236	483323
wheat_400KSNP_1A	M6_926985_PstIMspI_PA	1A	0	2.8	1A	483329	483419
wheat_400KSNP_1A	M6_1233002_PstIMspI_PA	1A	0	15.5	1A	483329	483419
wheat_400KSNP_1A	M6_2136838_PstIMspI_PA	1A	0	2.8	1A	483850	483938
wheat_400KSNP_1A	M6_405928_PstIMseI_PA	1A	0	15.5	1A	515542	515633
wheat_400KSNP_1A	Opata_267219_60_PstIMspI_SNP	1A	0	0	1A	530871	530959
wheat_400KSNP_1A	M6_1879118_PstIMspI_PA	1A	0	2.8	1A	530876	530959
wheat_400KSNP_1A	Opata_3340265_PstIMspI_PA	1A	0	2.8	1A	530965	531045
wheat_400KSNP_1A	M6_431830_PstIMspI_PA	1A	0	15.5	1A	530965	531056
wheat_400KSNP_1A	M6_1367523_PstIMspI_PA	1A	0	15.5	1A	532746	532836
wheat_400KSNP_1A	Opata_137624_42_PstIMseI_SNP	1A	2.5	2.5	1A	572286	572377
wheat_400KSNP_1A	Opata_4203439_46_PstIMspI_SNP	1A	2.5	2.5	1A	587294	587385
wheat_400KSNP_1A	M6_851644_PstIMseI_PA	1A	0	2.8	1A	588921	589012
wheat_400KSNP_1A	Opata_3320904_2_PstIMspI_SNP	1A	0	0	1A	598030	598121
wheat_400KSNP_1A	M6_1778810_PstIMspI_PA	1A	0	2.8	1A	598037	598121
wheat_400KSNP_1A	Opata_648452_71_PstIMseI_SNP	1A	2.8	2.8	1A	598171	598262
wheat_400KSNP_1A	Opata_3879140_PstIMspI_PA	1A	14	14	1A	637613	637699
wheat_400KSNP_1A	Opata_4192334_PstIMspI_PA	1A	0	2.8	1A	644388	644479
wheat_400KSNP_1A	Opata_639136_PstIMspI_PA	1A	0	2.8	1A	644390	644479
wheat_400KSNP_1A	Opata_408450_PstIMspI_PA	1A	0	2.8	1A	644390	644479
wheat_400KSNP_1A	Opata_697463_PstIMspI_PA	1A	0	2.8	1A	644390	644479
wheat_400KSNP_1A	Opata_2491089_PstIMspI_PA	1A	0	2.8	1A	644392	644479
wheat_400KSNP_1A	Opata_1873202_PstIMspI_PA	1A	0	2.8	1A	644394	644479
wheat_400KSNP_1A	Opata_1307908_PstIMspI_PA	1A	0	2.8	1A	644410	644479
wheat_400KSNP_1A	Opata_1395565_PstIMspI_PA	1A	0	2.8	1A	644485	644574
wheat_400KSNP_1A	Opata_610859_1_PstIMspI_SNP	1A	2.8	2.8	1A	644852	644939
wheat_400KSNP_1A	M6_347182_PstIMspI_PA	1A	0	2.8	1A	662550	662640
wheat_400KSNP_1A	Opata_13403_18_PstIMluI_SNP	1A	2.5	2.8	1A	662916	663007
wheat_400KSNP_1A	M6_2003742_PstIMspI_PA	1A	0	15.5	1A	663013	663102
wheat_400KSNP_1A	Opata_2319377_PstIMspI_PA	1A	0	2.8	1A	677192	677283
Wheat_2014_90KSNP_1A	BobWhite_c31470_532	1A	16.73	16.73	1A	679084	679185
Wheat_2014_90KSNP_1A	BS00064205_51	1A	16.73	16.73	1A	682968	683069
Wheat_2014_90KSNP_1A	BS00064204_51	1A	16.73	16.73	1A	682984	683085
Wheat_2014_90KSNP_1A	BS00010488_51	1A	16.67	16.67	1A	683381	683482
Wheat_2014_90KSNP_1A	BS00009423_51	1A	13.73	13.73	1A	683582	683683
Wheat_2014_90KSNP_1A	BS00015608_51	1A	16.73	16.73	1A	683775	683876
wheat_400KSNP_1A	M6_177080_PstIMseI_PA	1A	0	2.8	1A	718171	718262
wheat_400KSNP_1A	M6_674367_PstIMseI_PA	1A	0	17.8	1A	718268	718359
Wheat_2014_90KSNP_1A	CAP12_c3074_192	1A	19.34	19.34	1A	725802	725903
wheat_400KSNP_1A	Opata_671571_PstIMseI_PA	1A	0	2.8	1A	725870	725961
Wheat_2014_90KSNP_1A	BobWhite_c20902_177	1A	21.55	21.55	1A	725967	726067
wheat_400KSNP_1A	M6_3730488_PstIMseI_PA	1A	0	2.8	1A	728352	728442
wheat_400KSNP_1A	Opata_913228_4_PstIMseI_SNP	1A	2.8	2.8	1A	728352	728443
wheat_400KSNP_1A	Opata_246235_PstIMseI_PA	1A	0	2.8	1A	729965	730056
wheat_400KSNP_1A	Opata_119381_PstIMseI_PA	1A	0	0	1A	737865	737956
wheat_400KSNP_1A	Opata_2602411_31_PstIMspI_SNP	1A	0	0	1A	743975	744062
wheat_400KSNP_1A	Opata_1907811_5_PstIMspI_SNP	1A	2.8	2.8	1A	755026	755117
wheat_400KSNP_1A	M6_81878_PstIMseI_PA	1A	0	2.8	1A	766840	766931
wheat_400KSNP_1A	M6_134233_PstIMseI_PA	1A	0	2.8	1A	766937	767028
wheat_400KSNP_1A	Opata_518074_48_PstIMseI_SNP	1A	2.5	2.8	1A	768481	768572
wheat_400KSNP_1A	Opata_853960_PstIMspI_PA	1A	0	2.8	1A	774552	774641
wheat_400KSNP_1A	Opata_340770_PstIMseI_PA	1A	0	2.8	1A	774647	774738
Wheat_2014_90KSNP_1A	BS00082567_51	1A	19.34	19.34	1A	786771	786872
wheat_400KSNP_1A	Opata_414990_51_PstIMseI_SNP	1A	2.5	2.8	1A	794679	794770
wheat_400KSNP_1A	Opata_235336_60_PstIMseI_SNP	1A	2.8	2.8	1A	797625	797716
wheat_400KSNP_1A	Opata_1594710_PstIMseI_PA	1A	0	2.8	1A	799361	799452
wheat_400KSNP_1A	Opata_664781_PstIMseI_PA	1A	0	2.8	1A	805562	805653
wheat_400KSNP_1A	Opata_1811828_PstIMspI_PA	1A	0	2.8	1A	805725	805816
Wheat_2014_90KSNP_1A	D_contig36054_1409	1A	21.55	21.55	1A	812111	812361
wheat_400KSNP_1A	M6_702574_PstIMspI_PA	1A	0	2.8	1A	837183	837273
wheat_400KSNP_1A	Opata_633139_74_PstIMspI_SNP	1A	2.2	2.8	1A	839729	839818
Wheat_2014_90KSNP_1A	Ra_c2029_3163	1A	26.59	26.59	1A	843141	843242
wheat_400KSNP_1A	Opata_915208_28_PstIMspI_SNP	1A	0	0	1A	850831	850899
wheat_400KSNP_1A	M6_20185_PstIMseI_PA	1A	0	2.8	1A	850905	850996
wheat_400KSNP_1A	Opata_1659874_PstIMspI_PA	1A	0	2.8	1A	856291	856382
wheat_400KSNP_1A	Opata_2460403_PstIMspI_PA	1A	0	2.8	1A	885193	885280
wheat_400KSNP_1A	M6_478558_PstIMseI_PA	1A	0	15.5	1A	885204	885295
wheat_400KSNP_1A	Opata_1175618_PstIMseI_PA	1A	0	2.8	1A	887434	887525
wheat_400KSNP_1A	Opata_846640_PstIMseI_PA	1A	0	2.8	1A	887531	887622
wheat_400KSNP_1A	Opata_2013202_55_PstIMspI_SNP	1A	2.2	2.8	1A	916000	916091
wheat_400KSNP_1A	Opata_2013202_23_PstIMspI_SNP	1A	2.2	2.8	1A	916000	916091
wheat_400KSNP_1A	M6_1330371_PstIMseI_PA	1A	0	15.5	1A	916097	916188
wheat_400KSNP_1A	Opata_2280786_PstIMseI_PA	1A	0	2.8	1A	918487	918578
wheat_400KSNP_1A	Opata_4058679_PstIMspI_PA	1A	0	2.8	1A	918584	918675
wheat_400KSNP_1A	M6_119061_PstIMseI_PA	1A	0	2.8	1A	940396	940487
wheat_400KSNP_1A	M6_601828_PstIMseI_PA	1A	0	2.8	1A	951658	951749
wheat_400KSNP_1A	M6_2282350_PstIMspI_PA	1A	0	2.8	1A	951755	951842
wheat_400KSNP_1A	M6_1415047_PstIMspI_PA	1A	0	2.8	1A	951755	951812
wheat_400KSNP_1A	M6_1368398_PstIMspI_PA	1A	0	15.5	1A	951755	951838
wheat_400KSNP_1A	Opata_938625_PstIMseI_PA	1A	0	2.8	1A	959883	959974
wheat_400KSNP_1A	Opata_45848_PstIMseI_PA	1A	0	2.8	1A	966160	966251
wheat_400KSNP_1A	M6_381810_PstIMseI_PA	1A	0	15.5	1A	969624	969715
wheat_400KSNP_1A	Opata_1444009_PstIMluI_PA	1A	0	2.8	1A	970442	970529
wheat_400KSNP_1A	Opata_38221_PstIMluI_PA	1A	2.2	2.8	1A	970442	970533
wheat_400KSNP_1A	Opata_668976_PstIMspI_PA	1A	0	2.8	1A	971980	972069
wheat_400KSNP_1A	Opata_2074003_PstIMspI_PA	1A	0	2.8	1A	971980	972071
wheat_400KSNP_1A	Opata_3567105_PstIMspI_PA	1A	0	2.8	1A	971980	972067
wheat_400KSNP_1A	M6_436584_PstIMseI_PA	1A	0	15.5	1A	973526	973617
wheat_400KSNP_1A	Opata_1108713_PstIMseI_PA	1A	0	2.8	1A	985567	985658
wheat_400KSNP_1A	Opata_947839_PstIMseI_PA	1A	0	2.8	1A	985664	985755
wheat_400KSNP_1A	M6_531313_PstIMseI_PA	1A	0	15.5	1A	1001610	1001701
wheat_400KSNP_1A	M6_703150_PstIMseI_PA	1A	0	15.5	1A	1001707	1001798
wheat_400KSNP_1A	M6_1015598_PstIMspI_PA	1A	0	15.5	1A	1019105	1019194
wheat_400KSNP_1A	M6_2487871_PstIMspI_PA	1A	0	17.8	1A	1019105	1019192
wheat_400KSNP_1A	Opata_131095_11_PstIMspI_SNP	1A	0	0	1A	1026576	1026652
wheat_400KSNP_1A	Opata_131095_16_PstIMspI_SNP	1A	0	0	1A	1026576	1026652
wheat_400KSNP_1A	Opata_131095_23_PstIMspI_SNP	1A	0	0	1A	1026576	1026652
wheat_400KSNP_1A	M6_1186667_PstIMseI_PA	1A	0	15.5	1A	1040551	1040642
wheat_400KSNP_1A	M6_380288_PstIMseI_PA	1A	0	15.5	1A	1044733	1044824
wheat_400KSNP_1A	Opata_323362_58_PstIMspI_SNP	1A	2.2	2.8	1A	1052479	1052568
wheat_400KSNP_1A	Opata_323362_23_PstIMspI_SNP	1A	2.2	2.8	1A	1052479	1052568
Wheat_2014_90KSNP_1A	Kukri_c7192_1077	1A	13.73	13.73	1A	1107864	1107965
Wheat_2014_90KSNP_1A	wsnp_Ex_c12254_19574891	1A	16.73	16.73	1A	1111346	1111547
Wheat_2014_90KSNP_1A	wsnp_Ku_c1818_3557408	1A	16.73	16.73	1A	1115192	1115393
wheat_400KSNP_1A	M6_1744229_PstIMspI_PA	1A	0	2.8	1A	1141275	1141364
wheat_400KSNP_1A	Opata_2103299_PstIMspI_PA	1A	0	2.8	1A	1141275	1141366
wheat_400KSNP_1A	Opata_3799531_PstIMseI_PA	1A	0	2.8	1A	1158547	1158638
wheat_400KSNP_1A	Opata_2717459_PstIMspI_PA	1A	2.2	2.8	1A	1162236	1162321
wheat_400KSNP_1A	Opata_1572439_PstIMspI_PA	1A	0	2.8	1A	1162242	1162321
wheat_400KSNP_1A	Opata_761095_PstIMspI_PA	1A	2.2	2.8	1A	1164497	1164586
wheat_400KSNP_1A	Opata_438892_PstIMseI_PA	1A	2.2	2.8	1A	1170228	1170319
wheat_400KSNP_1A	Opata_1671799_PstIMspI_PA	1A	0	2.8	1A	1179588	1179679
wheat_400KSNP_1A	Opata_411721_10_PstIMseI_SNP	1A	2.8	2.8	1A	1180358	1180449
wheat_400KSNP_1A	Opata_282333_16_PstIMspI_SNP	1A	0	0	1A	1200795	1200884
wheat_400KSNP_1A	M6_2690265_PstIMspI_PA	1A	74.2	74.5	1A	1211937	1212023
Wheat_2014_90KSNP_1A	CAP11_rep_c7878_143	1A	17.9	17.9	1A	1235425	1235521
wheat_400KSNP_1A	M6_708598_PstIMspI_PA	1A	0	15.5	1A	1235790	1235880
Wheat_2014_90KSNP_1A	TA001286-0611-w	1A	20.15	20.15	1A	1247211	1247342
wheat_400KSNP_1A	M6_595168_PstIMspI_PA	1A	0	15.5	1A	1253902	1253990
wheat_400KSNP_1A	M6_718302_PstIMseI_PA	1A	0	2.8	1A	1256853	1256944
wheat_400KSNP_1A	M6_33901_PstIMseI_PA	1A	14	19.7	1A	1276549	1276640
wheat_400KSNP_1A	Opata_2420551_PstIMspI_PA	1A	14	15.5	1A	1311652	1311743
wheat_400KSNP_1A	M6_741986_PstIMspI_PA	1A	18.6	27.7	1A	1322771	1322861
wheat_400KSNP_1A	M6_2810037_PstIMspI_PA	1A	14	41.8	1A	1322867	1322956
wheat_400KSNP_1A	M6_2091317_PstIMspI_PA	1A	14	19.7	1A	1322937	1323012
wheat_400KSNP_1A	M6_3257515_PstIMspI_PA	1A	14	19.7	1A	1322937	1323014
wheat_400KSNP_1A	M6_2835166_PstIMspI_PA	1A	14	46.2	1A	1322937	1323014
wheat_400KSNP_1A	M6_307147_PstIMspI_PA	1A	17.8	19.7	1A	1322937	1323012
wheat_400KSNP_1A	M6_433306_PstIMspI_PA	1A	17.8	19.7	1A	1322937	1323010
wheat_400KSNP_1A	M6_740017_PstIMspI_PA	1A	14	19.7	1A	1324731	1324821
wheat_400KSNP_1A	M6_984178_PstIMseI_PA	1A	14	19.7	1A	1338270	1338361
wheat_400KSNP_1A	M6_1078217_PstIMspI_PA	1A	14	15.5	1A	1344705	1344795
wheat_400KSNP_1A	M6_2476188_PstIMspI_PA	1A	14	19.7	1A	1397017	1397106
wheat_400KSNP_1A	M6_531462_PstIMspI_PA	1A	14	19.7	1A	1397112	1397202
wheat_400KSNP_1A	M6_214682_PstIMspI_PA	1A	14	19.7	1A	1397779	1397854
wheat_400KSNP_1A	M6_3390169_PstIMseI_PA	1A	14	15.5	1A	1397860	1397947
wheat_400KSNP_1A	M6_92351_PstIMseI_PA	1A	14	19.7	1A	1402873	1402964
Wheat_2014_90KSNP_1A	wsnp_Ku_c183_358844	1A	27.07	27.07	1A	1405810	1406011
Wheat_2014_90KSNP_1A	wsnp_Ex_c57982_59470152	1A	27.07	27.07	1A	1405912	1406113
Wheat_2014_90KSNP_1A	Ex_c57982_980	1A	25.26	25.26	1A	1406220	1406321
wheat_400KSNP_1A	Opata_185800_57_PstIMseI_SNP	1A	14	14	1A	1407902	1407993
wheat_400KSNP_1A	Opata_185800_80_PstIMseI_SNP	1A	14	14	1A	1407902	1407993
Public SSR markers	Xgpw2246				1A	1432025	1432184
Wheat_2014_90KSNP_1A	RAC875_c38756_141	1A	21.55	21.55	1A	1446961	1447062
wheat_400KSNP_1A	Opata_1571924_PstIMseI_PA	1A	2.2	14	1A	1455929	1456016
Wheat_2014_90KSNP_1A	wsnp_CAP11_c710_458019	1A	24.41	24.41	1A	1470788	1470974
Wheat_2014_90KSNP_1A	wsnp_RFL_Contig4735_5673999	1A	24.41	24.41	1A	1471657	1471758
Wheat_2014_90KSNP_1A	BS00079769_51	1A	24.41	24.41	1A	1471955	1472056
Wheat_2014_90KSNP_1A	D_GA8KES402HR8TV_187	1A	25.26	25.26	1A	1475205	1475376
wheat_400KSNP_1A	M6_24823_PstIMseI_PA	1A	14	15.5	1A	1477581	1477672
wheat_400KSNP_1A	M6_521136_PstIMspI_PA	1A	14	19.7	1A	1484001	1484091
wheat_400KSNP_1A	M6_2547881_PstIMspI_PA	1A	14	19.7	1A	1484009	1484091
wheat_400KSNP_1A	M6_4007826_PstIMseI_PA	1A	14	15.5	1A	1484668	1484715
wheat_400KSNP_1A	M6_1251383_PstIMluI_PA	1A	14	19.7	1A	1484668	1484715
wheat_400KSNP_1A	M6_2264039_PstIMspI_PA	1A	14	19.7	1A	1484668	1484715
wheat_400KSNP_1A	M6_663792_PstIMspI_PA	1A	0	19.7	1A	1486464	1486554
wheat_400KSNP_1A	M6_2709685_PstIMseI_PA	1A	14	15.5	1A	1491300	1491391
wheat_400KSNP_1A	M6_1554941_PstIMseI_PA	1A	17.8	35.5	1A	1503720	1503811
wheat_400KSNP_1A	M6_1886797_PstIMspI_PA	1A	17.8	19.7	1A	1503735	1503811
wheat_400KSNP_1A	M6_7022_PstIMspI_PA	1A	14	38.5	1A	1503736	1503811
wheat_400KSNP_1A	M6_1496113_PstIMspI_PA	1A	2.2	19.7	1A	1503737	1503811
wheat_400KSNP_1A	M6_1153082_PstIMspI_PA	1A	14	31.9	1A	1503737	1503811
wheat_400KSNP_1A	M6_2580796_PstIMspI_PA	1A	14	19.7	1A	1503817	1503904
wheat_400KSNP_1A	M6_419879_PstIMspI_PA	1A	17.8	38.5	1A	1503817	1503907
wheat_400KSNP_1A	M6_798546_PstIMspI_PA	1A	17.8	19.7	1A	1507028	1507118
wheat_400KSNP_1A	M6_426419_PstIMspI_PA	1A	14	19.7	1A	1507124	1507214
wheat_400KSNP_1A	M6_60555_PstIMseI_PA	1A	14	31.9	1A	1507124	1507215
wheat_400KSNP_1A	M6_2282143_PstIMseI_PA	1A	14	27.7	1A	1507454	1507541
wheat_400KSNP_1A	M6_310209_PstIMseI_PA	1A	14	19.7	1A	1507547	1507639
wheat_400KSNP_1A	M6_1935457_PstIMseI_PA	1A	14	27.7	1A	1507547	1507634
wheat_400KSNP_1A	Opata_359171_PstIMseI_PA	1A	14	55.8	1A	1509216	1509307
Wheat_2014_90KSNP_1A	BS00010128_51	1A	27.07	27.07	1A	1551686	1551787
wheat_400KSNP_1A	Opata_100538_22_PstIMseI_SNP	1A	14	14	1A	1556516	1556607
wheat_400KSNP_1A	Opata_2300_39_PstIMseI_SNP	1A	14	14	1A	1560979	1561070
wheat_400KSNP_1A	Opata_2300_29_PstIMseI_SNP	1A	14	14	1A	1560979	1561070
wheat_400KSNP_1A	Opata_2300_36_PstIMseI_SNP	1A	14	14	1A	1560979	1561070
Wheat_2014_90KSNP_1A	BS00056550_51	1A	24.06	24.06	1A	1609679	1609780
wheat_400KSNP_1A	M6_657821_PstIMseI_PA	1A	14	19.7	1A	1625828	1625919
Wheat_2014_90KSNP_1A	Excalibur_c82557_201	1A	27.07	27.07	1A	1629013	1629114
wheat_400KSNP_1A	M6_1100496_PstIMseI_PA	1A	14	27.7	1A	1629907	1629998
wheat_400KSNP_1A	Opata_800212_28_PstIMseI_SNP	1A	15.5	15.5	1A	1630004	1630095
wheat_400KSNP_1A	Opata_800212_83_PstIMseI_SNP	1A	15.5	15.5	1A	1630004	1630095
wheat_400KSNP_1A	Opata_800212_9_PstIMseI_SNP	1A	15.5	15.5	1A	1630004	1630095
Wheat_2014_90KSNP_1A	BS00023201_51	1A	21.55	21.55	1A	1634244	1634345
wheat_400KSNP_1A	Opata_514008_PstIMseI_PA	1A	14	15.5	1A	1644000	1644092
wheat_400KSNP_1A	Opata_1657574_37_PstIMspI_SNP	1A	14	14	1A	1675476	1675554
Wheat_2014_90KSNP_1A	Excalibur_c71158_54	1A	27.07	27.07	1A	1676593	1676694
wheat_400KSNP_1A	M6_723298_PstIMspI_PA	1A	14	19.7	1A	1676935	1677025
wheat_400KSNP_1A	M6_204335_PstIMseI_PA	1A	14	19.7	1A	1676935	1677026
wheat_400KSNP_1A	Opata_1638140_PstIMspI_PA	1A	14	26.7	1A	1676935	1677026
wheat_400KSNP_1A	Opata_869213_PstIMseI_PA	1A	14	27.7	1A	1676935	1677026
wheat_400KSNP_1A	Opata_61130_PstIMseI_PA	1A	14	19.7	1A	1704839	1704930
wheat_400KSNP_1A	Opata_909755_PstIMspI_PA	1A	14	15.5	1A	1704841	1704930
wheat_400KSNP_1A	Opata_2962695_PstIMseI_PA	1A	14	19.7	1A	1706004	1706091
wheat_400KSNP_1A	Opata_291696_PstIMseI_PA	1A	14	15.5	1A	1707003	1707094
wheat_400KSNP_1A	Opata_518303_70_PstIMseI_SNP	1A	15.5	15.5	1A	1707003	1707094
wheat_400KSNP_1A	Opata_1035625_PstIMseI_PA	1A	14	14	1A	1709138	1709229
wheat_400KSNP_1A	M6_584900_PstIMseI_PA	1A	14	27.7	1A	1709138	1709229
wheat_400KSNP_1A	Opata_202254_49_PstIMseI_SNP	1A	14	14	1A	1718949	1719040
wheat_400KSNP_1A	M6_335355_PstIMseI_PA	1A	0	19.7	1A	1721963	1722054
wheat_400KSNP_1A	Opata_38813_50_PstIMluI_SNP	1A	14	14	1A	1732065	1732156
wheat_400KSNP_1A	Opata_38813_8_PstIMluI_SNP	1A	14	14	1A	1732065	1732156
Public SSR markers	Xgpw2276				1A	1742787	1742984
wheat_400KSNP_1A	M6_86104_PstIMseI_PA	1A	14	27.7	1A	1743160	1743251
wheat_400KSNP_1A	M6_143456_PstIMseI_PA	1A	14	19.7	1A	1743914	1744005
wheat_400KSNP_1A	M6_712038_PstIMspI_PA	1A	14	35.5	1A	1788604	1788694
wheat_400KSNP_1A	M6_699934_PstIMspI_PA	1A	0	19.7	1A	1788700	1788790
wheat_400KSNP_1A	M6_938562_PstIMseI_PA	1A	17.8	37.9	1A	1821185	1821276
wheat_400KSNP_1A	M6_377296_PstIMspI_PA	1A	15.5	27.7	1A	1821282	1821372
wheat_400KSNP_1A	M6_1680384_PstIMseI_PA	1A	14	19.7	1A	1822121	1822203
wheat_400KSNP_1A	M6_192581_PstIMseI_PA	1A	14	19.7	1A	1822209	1822300
wheat_400KSNP_1A	Opata_1099177_PstIMspI_PA	1A	14	14	1A	1847422	1847511
wheat_400KSNP_1A	M6_399592_PstIMspI_PA	1A	0	19.7	1A	1848338	1848412
wheat_400KSNP_1A	M6_3188633_PstIMseI_PA	1A	14	41.8	1A	1849979	1850061
wheat_400KSNP_1A	M6_2544789_PstIMspI_PA	1A	14	19.7	1A	1850020	1850061
wheat_400KSNP_1A	M6_167977_PstIMseI_PA	1A	14	19.7	1A	1850067	1850158
wheat_400KSNP_1A	M6_409898_PstIMluI_PA	1A	14	27.7	1A	1850571	1850662
wheat_400KSNP_1A	M6_1223195_PstIMspI_PA	1A	14	19.7	1A	1850572	1850662
wheat_400KSNP_1A	M6_539145_PstIMspI_PA	1A	14	19.7	1A	1850572	1850662
Wheat_2014_90KSNP_1A	JD_c49343_475	1A	29.11	29.11	1A	1850824	1850925
wheat_400KSNP_1A	M6_1789723_PstIMseI_PA	1A	14	19.7	1A	1850927	1851018
wheat_400KSNP_1A	M6_1042539_PstIMspI_PA	1A	14	37.6	1A	1850928	1851018
wheat_400KSNP_1A	M6_18183_PstIMseI_PA	1A	14	27.7	1A	1852239	1852330
wheat_400KSNP_1A	M6_632325_PstIMspI_PA	1A	14	19.7	1A	1852710	1852800
wheat_400KSNP_1A	M6_162809_PstIMseI_PA	1A	14	19.7	1A	1852806	1852897
wheat_400KSNP_1A	M6_1258754_PstIMseI_PA	1A	14	15.5	1A	1938907	1938998
wheat_400KSNP_1A	Opata_169861_52_PstIMseI_SNP	1A	17.8	17.8	1A	1960455	1960546
wheat_400KSNP_1A	M6_157783_PstIMspI_PA	1A	17.8	19.7	1A	1962953	1962996
wheat_400KSNP_1A	Opata_527551_PstIMspI_PA	1A	15.5	37.9	1A	1969457	1969546
wheat_400KSNP_1A	Opata_64772_PstIMseI_PA	1A	14	19.7	1A	1969552	1969643
wheat_400KSNP_1A	M6_332101_PstIMspI_PA	1A	17.8	27.7	1A	1986052	1986142
wheat_400KSNP_1A	M6_200914_PstIMseI_PA	1A	14	19.7	1A	1986546	1986637
wheat_400KSNP_1A	M6_584963_PstIMseI_PA	1A	14	27.7	1A	1987317	1987408
wheat_400KSNP_1A	M6_1201713_PstIMseI_PA	1A	14	19.7	1A	1987414	1987505
Wheat_2014_90KSNP_1A	BS00074511_51	1A	30.99	30.99	1A	1987847	1987948
Wheat_2014_90KSNP_1A	Tdurum_contig50845_215	1A	38.11	38.11	1A	1991447	1991548
Wheat_2014_90KSNP_1A	BS00022977_51	1A	38.11	38.11	1A	1991447	1991548
Wheat_2014_90KSNP_1A	BS00100287_51	1A	38.11	38.11	1A	1991496	1991597
Wheat_2014_90KSNP_1A	Tdurum_contig50845_82	1A	38.11	38.11	1A	1991580	1991681
Wheat_2014_90KSNP_1A	RAC875_c54245_88	1A	43.28	43.28	1A	2028870	2028971
Wheat_2014_90KSNP_1A	Tdurum_contig61492_458	1A	43.28	43.28	1A	2028870	2028971
Wheat_2014_90KSNP_1A	Tdurum_contig61492_684	1A	43.28	43.28	1A	2029096	2029197
wheat_400KSNP_1A	M6_156744_PstIMspI_PA	1A	14	19.7	1A	2043985	2044060
wheat_400KSNP_1A	Opata_1829203_74_PstIMseI_SNP	1A	18.6	18.6	1A	2068725	2068816
wheat_400KSNP_1A	M6_1420911_PstIMspI_PA	1A	14	19.7	1A	2070211	2070301
wheat_400KSNP_1A	M6_1441406_PstIMseI_PA	1A	34	65.6	1A	2081266	2081357
wheat_400KSNP_1A	M6_1110290_PstIMspI_PA	1A	31.9	55.5	1A	2087162	2087243
Wheat_2014_90KSNP_1A	RAC875_c18640_821	1A	29.11	29.11	1A	2095622	2095723
Wheat_2014_90KSNP_1A	tplb0053o08_2004	1A	29.11	29.11	1A	2101485	2101586
wheat_400KSNP_1A	M6_412097_PstIMseI_PA	1A	14	35.5	1A	2140393	2140484
wheat_400KSNP_1A	M6_1210041_PstIMseI_PA	1A	31.9	35.5	1A	2147845	2147936
Wheat_2014_90KSNP_1A	BS00081035_51	1A	29.11	29.11	1A	2185462	2185563
wheat_400KSNP_1A	Opata_581137_32_PstIMseI_SNP	1A	17.8	17.8	1A	2185691	2185782
wheat_400KSNP_1A	Opata_581137_56_PstIMseI_SNP	1A	18.6	18.6	1A	2185691	2185782
wheat_400KSNP_1A	Opata_2512689_PstIMspI_PA	1A	14	19.7	1A	2185692	2185782
wheat_400KSNP_1A	Opata_4259376_PstIMspI_PA	1A	14	27.7	1A	2185696	2185782
wheat_400KSNP_1A	Opata_1237251_PstIMspI_PA	1A	14	19.7	1A	2185788	2185876
wheat_400KSNP_1A	Opata_2082255_PstIMspI_PA	1A	14	26.7	1A	2185788	2185878
wheat_400KSNP_1A	Opata_2424006_PstIMspI_PA	1A	14	27.7	1A	2185788	2185874
wheat_400KSNP_1A	M6_1094647_PstIMseI_PA	1A	50.8	75.2	1A	2190109	2190200
wheat_400KSNP_1A	M6_229195_PstIMseI_PA	1A	14	27.7	1A	2193713	2193804
wheat_400KSNP_1A	M6_2862813_PstIMspI_PA	1A	14	19.7	1A	2193715	2193804
wheat_400KSNP_1A	M6_242946_PstIMspI_PA	1A	14	19.7	1A	2193730	2193804
wheat_400KSNP_1A	M6_578032_PstIMspI_PA	1A	14	19.7	1A	2193810	2193900
wheat_400KSNP_1A	M6_2721225_PstIMspI_PA	1A	14	19.7	1A	2271811	2271894
wheat_400KSNP_1A	M6_1622211_PstIMspI_PA	1A	14	38.5	1A	2271811	2271897
wheat_400KSNP_1A	Opata_1810484_89_PstIMspI_SNP	1A	15.5	15.5	1A	2282795	2282886
wheat_400KSNP_1A	M6_129277_PstIMseI_PA	1A	14	31.9	1A	2291052	2291143
wheat_400KSNP_1A	M6_1682826_PstIMspI_PA	1A	14	19.7	1A	2291149	2291204
wheat_400KSNP_1A	M6_1439958_PstIMseI_PA	1A	17.8	38.5	1A	2291149	2291240
wheat_400KSNP_1A	M6_750441_PstIMseI_PA	1A	14	19.7	1A	2322381	2322472
wheat_400KSNP_1A	M6_123748_PstIMseI_PA	1A	14	27.7	1A	2322381	2322472
wheat_400KSNP_1A	M6_1118504_PstIMspI_PA	1A	14	19.7	1A	2322382	2322472
wheat_400KSNP_1A	M6_2526345_PstIMseI_PA	1A	14	27.7	1A	2322391	2322478
wheat_400KSNP_1A	M6_2629786_PstIMseI_PA	1A	14	27.7	1A	2331503	2331594
wheat_400KSNP_1A	M6_829772_PstIMspI_PA	1A	14	19.7	1A	2331504	2331594
wheat_400KSNP_1A	M6_1951430_PstIMspI_PA	1A	15.5	19.7	1A	2331506	2331594
wheat_400KSNP_1A	M6_2718325_PstIMspI_PA	1A	15.5	19.7	1A	2331510	2331594
wheat_400KSNP_1A	M6_125537_PstIMspI_PA	1A	14	19.7	1A	2331519	2331594
wheat_400KSNP_1A	M6_1420561_PstIMspI_PA	1A	15.5	19.7	1A	2331600	2331690
wheat_400KSNP_1A	M6_552113_PstIMspI_PA	1A	15.5	37.9	1A	2332231	2332306
wheat_400KSNP_1A	M6_688911_PstIMspI_PA	1A	14	19.7	1A	2332312	2332365
wheat_400KSNP_1A	M6_1313479_PstIMspI_PA	1A	14	19.7	1A	2332312	2332376
wheat_400KSNP_1A	M6_876448_PstIMspI_PA	1A	17.8	19.7	1A	2332312	2332373
wheat_400KSNP_1A	M6_569804_PstIMseI_PA	1A	17.8	19.7	1A	2334888	2334979
wheat_400KSNP_1A	Opata_24817_PstIMseI_PA	1A	14	27.7	1A	2380674	2380765
wheat_400KSNP_1A	Opata_3499090_PstIMspI_PA	1A	14	27.7	1A	2380771	2380862
wheat_400KSNP_1A	Opata_1310740_PstIMseI_PA	1A	26.7	27.7	1A	2380771	2380862
wheat_400KSNP_1A	Opata_4174785_2_PstIMspI_SNP	1A	14	14	1A	2406513	2406604
wheat_400KSNP_1A	M6_98015_PstIMseI_PA	1A	14	19.7	1A	2420292	2420383
wheat_400KSNP_1A	Opata_2008670_27_PstIMspI_SNP	1A	18.6	19.7	1A	2420389	2420480
wheat_400KSNP_1A	M6_1441106_PstIMspI_PA	1A	14	31.9	1A	2442964	2443054
wheat_400KSNP_1A	M6_935000_PstIMspI_PA	1A	17.8	37.9	1A	2442964	2443054
wheat_400KSNP_1A	M6_2067322_PstIMseI_PA	1A	17.8	41.8	1A	2443060	2443151
wheat_400KSNP_1A	Opata_133609_PstIMseI_PA	1A	26.7	26.7	1A	2443060	2443151
Wheat_2014_90KSNP_1A	BS00022288_51	1A	29.15	29.15	1A	2448228	2448329
Wheat_2014_90KSNP_1A	BS00110945_51	1A	35.23	35.23	1A	2448235	2448336
wheat_400KSNP_1A	M6_1391875_PstIMspI_PA	1A	14	19.7	1A	2451916	2452006
wheat_400KSNP_1A	M6_655456_PstIMspI_PA	1A	17.8	19.7	1A	2451916	2452006
wheat_400KSNP_1A	Opata_337909_PstIMseI_PA	1A	14	27.7	1A	2454178	2454269
Wheat_2014_90KSNP_1A	RAC875_c57939_175	1A	30.99	30.99	1A	2458519	2458620
Wheat_2014_90KSNP_1A	RAC875_c57939_78	1A	30.99	30.99	1A	2458616	2458717
Wheat_2014_90KSNP_1A	Tdurum_contig26035_231	1A	33.54	33.54	1A	2458771	2458872
Wheat_2014_90KSNP_1A	RAC875_c97040_104	1A	29.15	29.15	1A	2461979	2462080
wheat_400KSNP_1A	M6_1946587_PstIMseI_PA	1A	17.8	19.7	1A	2474505	2474597
wheat_400KSNP_1A	M6_675725_PstIMseI_PA	1A	14	27.7	1A	2483526	2483617
wheat_400KSNP_1A	M6_824689_PstIMspI_PA	1A	37.6	38.5	1A	2483526	2483615
wheat_400KSNP_1A	M6_2327925_PstIMseI_PA	1A	14	19.7	1A	2484089	2484180
Wheat_2014_90KSNP_1A	wsnp_Ex_c7965_13520238	1A	35.65	35.65	1A	2486479	2486680
Wheat_2014_90KSNP_1A	BS00103478_51	1A	35.65	35.65	1A	2486529	2486630
Wheat_2014_90KSNP_1A	wsnp_Ex_c7965_13519586	1A	35.23	35.23	1A	2487128	2487329
Wheat_2014_90KSNP_1A	tplb0061f07_961	1A	35.23	35.23	1A	2487178	2487279
wheat_400KSNP_1A	M6_828967_PstIMspI_PA	1A	17.8	40.3	1A	2490296	2490386
Wheat_2014_90KSNP_1A	BS00077350_51	1A	35.23	35.23	1A	2491591	2491692
Wheat_2014_90KSNP_1A	BS00077351_51	1A	35.23	35.23	1A	2491592	2491693
Wheat_2014_90KSNP_1A	Kukri_c17177_2181	1A	35.23	35.23	1A	2492677	2492778
Wheat_2014_90KSNP_1A	Excalibur_c44883_244	1A	35.23	35.23	1A	2493016	2493117
wheat_400KSNP_1A	Opata_3375339_41_PstIMseI_SNP	1A	18.6	18.6	1A	2498042	2498133
wheat_400KSNP_1A	Opata_403634_8_PstIMspI_SNP	1A	18.6	19.7	1A	2502179	2502268
wheat_400KSNP_1A	Opata_276815_PstIMspI_PA	1A	14	19.7	1A	2508382	2508471
wheat_400KSNP_1A	Opata_534853_PstIMspI_PA	1A	2.2	2.8	1A	2508477	2508566
wheat_400KSNP_1A	M6_606831_PstIMseI_PA	1A	17.8	27.7	1A	2521842	2521933
wheat_400KSNP_1A	Opata_2161101_PstIMspI_PA	1A	14	27.7	1A	2523959	2524050
Wheat_2014_90KSNP_1A	BS00064536_51	1A	43.47	43.47	1A	2541904	2542005
Wheat_2014_90KSNP_1A	CAP11_c65_237	1A	35.23	35.23	1A	2547181	2547282
wheat_400KSNP_1A	Opata_731712_PstIMspI_PA	1A	2.2	26.7	1A	2547235	2547325
Wheat_2014_90KSNP_1A	Tdurum_contig75476_167	1A	27.07	27.07	1A	2547729	2547830
Wheat_2014_90KSNP_1A	IAAV6115	1A	35.23	35.23	1A	2556156	2556357
Wheat_2014_90KSNP_1A	TA002993-0179-w	1A	35.23	35.23	1A	2556163	2556364
wheat_400KSNP_1A	Opata_98771_PstIMspI_PA	1A	14	27.7	1A	2556222	2556297
Wheat_2014_90KSNP_1A	BS00083340_51	1A	34.7	34.7	1A	2556353	2556454
wheat_400KSNP_1A	Opata_229806_54_PstIMseI_SNP	1A	18.6	18.6	1A	2560668	2560759
wheat_400KSNP_1A	Opata_3119089_35_PstIMspI_SNP	1A	17.8	17.8	1A	2565957	2566048
wheat_400KSNP_1A	M6_803856_PstIMseI_PA	1A	15.5	38.5	1A	2569016	2569107
wheat_400KSNP_1A	Opata_191469_PstIMseI_PA	1A	14	26.7	1A	2578202	2578293
wheat_400KSNP_1A	M6_254944_PstIMseI_PA	1A	15.5	19.7	1A	2578202	2578292
wheat_400KSNP_1A	Opata_58851_71_PstIMseI_SNP	1A	18.6	19.7	1A	2583425	2583516
wheat_400KSNP_1A	Opata_2007252_PstIMspI_PA	1A	14	27.7	1A	2584670	2584761
wheat_400KSNP_1A	Opata_23540_PstIMspI_PA	1A	14	26.7	1A	2584767	2584843
wheat_400KSNP_1A	M6_906249_PstIMspI_PA	1A	17.8	40.3	1A	2584767	2584857
wheat_400KSNP_1A	M6_547170_PstIMseI_PA	1A	14	27.7	1A	2605531	2605622
wheat_400KSNP_1A	Opata_352804_PstIMseI_PA	1A	14	26.7	1A	2605532	2605622
wheat_400KSNP_1A	M6_178034_PstIMspI_PA	1A	14	19.7	1A	2605547	2605622
Wheat_2014_90KSNP_1A	Ku_c4823_673	1A	35.4	35.4	1A	2607609	2607710
wheat_400KSNP_1A	Opata_1713561_13_PstIMspI_SNP	1A	18.6	19.7	1A	2615321	2615413
wheat_400KSNP_1A	Opata_313592_63_PstIMseI_SNP	1A	18.6	18.6	1A	2615419	2615510
wheat_400KSNP_1A	Opata_837192_18_PstIMspI_SNP	1A	17.8	19.7	1A	2616863	2616952
wheat_400KSNP_1A	Opata_740460_29_PstIMseI_SNP	1A	18.6	18.6	1A	2616958	2617049
wheat_400KSNP_1A	Opata_740460_15_PstIMseI_SNP	1A	18.6	18.6	1A	2616958	2617049
wheat_400KSNP_1A	Opata_35530_PstIMluI_PA	1A	14	19.7	1A	2625692	2625783
wheat_400KSNP_1A	Opata_921714_PstIMluI_PA	1A	14	19.7	1A	2625692	2625783
wheat_400KSNP_1A	Opata_218729_PstIMluI_PA	1A	14	19.7	1A	2625692	2625783
wheat_400KSNP_1A	Opata_1090679_PstIMluI_PA	1A	14	19.7	1A	2625692	2625783
wheat_400KSNP_1A	Opata_1109795_PstIMluI_PA	1A	14	26.7	1A	2625692	2625783
wheat_400KSNP_1A	Opata_196151_PstIMluI_PA	1A	14	26.7	1A	2625692	2625783
wheat_400KSNP_1A	Opata_1852456_PstIMluI_PA	1A	14	31.9	1A	2625692	2625783
wheat_400KSNP_1A	Opata_200846_PstIMluI_PA	1A	17.8	17.8	1A	2625692	2625783
wheat_400KSNP_1A	Opata_240729_PstIMluI_PA	1A	14	26.7	1A	2625696	2625783
wheat_400KSNP_1A	Opata_1864121_PstIMspI_PA	1A	14	19.7	1A	2625789	2625880
wheat_400KSNP_1A	Opata_1391750_PstIMspI_PA	1A	14	27.7	1A	2625789	2625878
wheat_400KSNP_1A	Opata_1706797_PstIMseI_PA	1A	17.8	17.8	1A	2626140	2626227
Wheat_2014_90KSNP_1A	BobWhite_c18592_327	1A	35.23	35.23	1A	2629807	2629908
wheat_400KSNP_1A	Opata_419770_PstIMspI_PA	1A	17.8	26.7	1A	2641709	2641798
wheat_400KSNP_1A	M6_2433356_PstIMseI_PA	1A	14	19.7	1A	2674278	2674369
wheat_400KSNP_1A	M6_417951_PstIMspI_PA	1A	14	38.5	1A	2674279	2674369
wheat_400KSNP_1A	M6_531109_PstIMspI_PA	1A	17.8	27.7	1A	2691374	2691464
wheat_400KSNP_1A	Opata_150907_63_PstIMseI_SNP	1A	18.6	19.7	1A	2691470	2691561
wheat_400KSNP_1A	Opata_150907_84_PstIMseI_SNP	1A	18.6	19.7	1A	2691470	2691561
wheat_400KSNP_1A	Opata_150907_65_PstIMseI_SNP	1A	18.6	19.7	1A	2691470	2691561
wheat_400KSNP_1A	Opata_509279_PstIMspI_PA	1A	14	19.7	1A	2698222	2698311
wheat_400KSNP_1A	M6_523941_PstIMseI_PA	1A	14	27.7	1A	2698317	2698408
wheat_400KSNP_1A	Opata_264632_78_PstIMspI_SNP	1A	17.8	17.8	1A	2700654	2700743
wheat_400KSNP_1A	Opata_264632_35_PstIMspI_SNP	1A	18.6	19.7	1A	2700654	2700743
wheat_400KSNP_1A	M6_1308079_PstIMspI_PA	1A	14	19.7	1A	2700749	2700839
wheat_400KSNP_1A	Opata_568152_PstIMseI_PA	1A	14	27.7	1A	2700865	2700956
Wheat_2014_90KSNP_1A	Kukri_c37592_531	1A	38.11	38.11	1A	2759027	2759128
Wheat_2014_90KSNP_1A	Tdurum_contig17530_822	1A	48.45	48.45	1A	2759267	2759368
wheat_400KSNP_1A	M6_2289610_PstIMspI_PA	1A	14	19.7	1A	2769277	2769361
wheat_400KSNP_1A	M6_16250_PstIMseI_PA	1A	17.8	35.5	1A	2780556	2780647
wheat_400KSNP_1A	M6_2534001_PstIMspI_PA	1A	17.8	35.5	1A	2780558	2780647
wheat_400KSNP_1A	M6_1650833_PstIMspI_PA	1A	26.7	27.7	1A	2780569	2780647
wheat_400KSNP_1A	M6_2486849_PstIMspI_PA	1A	17.8	19.7	1A	2780572	2780647
wheat_400KSNP_1A	M6_2782783_PstIMspI_PA	1A	14	59.2	1A	2780653	2780725
wheat_400KSNP_1A	M6_764242_PstIMseI_PA	1A	17.8	40.3	1A	2780653	2780744
wheat_400KSNP_1A	M6_683273_PstIMluI_PA	1A	26.7	27.7	1A	2780653	2780744
wheat_400KSNP_1A	Opata_599701_PstIMseI_PA	1A	14	26.7	1A	2784836	2784927
wheat_400KSNP_1A	Opata_2877261_PstIMspI_PA	1A	14	26.7	1A	2818073	2818164
wheat_400KSNP_1A	Opata_795482_PstIMseI_PA	1A	14	27.7	1A	2818073	2818164
wheat_400KSNP_1A	Opata_733264_PstIMspI_PA	1A	14	27.7	1A	2818170	2818248
wheat_400KSNP_1A	Opata_1645739_PstIMspI_PA	1A	17.8	17.8	1A	2819200	2819291
wheat_400KSNP_1A	Opata_123117_PstIMseI_PA	1A	14	26.7	1A	2819701	2819792
wheat_400KSNP_1A	Opata_3072826_PstIMspI_PA	1A	14	19.7	1A	2819798	2819889
Wheat_2014_90KSNP_1A	Kukri_c5715_141	1A	33.86	33.86	1A	2828869	2828970
wheat_400KSNP_1A	M6_303152_PstIMseI_PA	1A	14	19.7	1A	2832968	2833059
wheat_400KSNP_1A	M6_2234667_PstIMspI_PA	1A	17.8	17.8	1A	2832968	2833055
wheat_400KSNP_1A	Opata_650258_PstIMseI_PA	1A	14	27.7	1A	2833861	2833952
Wheat_2014_90KSNP_1A	BobWhite_c18861_438	1A	42.09	42.09	1A	2870308	2870409
wheat_400KSNP_1A	M6_979949_PstIMseI_PA	1A	14	27.7	1A	2894401	2894492
wheat_400KSNP_1A	M6_496598_PstIMspI_PA	1A	17.8	19.7	1A	2895290	2895380
wheat_400KSNP_1A	M6_1094476_PstIMseI_PA	1A	14	27.7	1A	2910689	2910780
wheat_400KSNP_1A	Opata_834712_PstIMspI_PA	1A	14	26.7	1A	2911103	2911192
wheat_400KSNP_1A	M6_1908820_PstIMspI_PA	1A	14	27.7	1A	2915167	2915256
wheat_400KSNP_1A	M6_2145148_PstIMspI_PA	1A	15.5	19.7	1A	2915169	2915256
wheat_400KSNP_1A	M6_1043268_PstIMspI_PA	1A	14	19.7	1A	2915413	2915485
wheat_400KSNP_1A	M6_1295360_PstIMspI_PA	1A	14	59.2	1A	2915413	2915485
Wheat_2014_90KSNP_1A	RAC875_c41145_189	1A	29.68	29.68	1A	2936378	2936479
Wheat_2014_90KSNP_1A	Kukri_c29655_239	1A	30.99	30.99	1A	2936550	2936651
Wheat_2014_90KSNP_1A	Kukri_c46939_83	1A	30.99	30.99	1A	2936674	2936775
Wheat_2014_90KSNP_1A	Tdurum_contig68827_118	1A	29.11	29.11	1A	2936711	2936812
Wheat_2014_90KSNP_1A	Tdurum_contig68827_61	1A	29.68	29.68	1A	2936768	2936869
wheat_400KSNP_1A	M6_208974_PstIMseI_PA	1A	14	27.7	1A	2946138	2946225
wheat_400KSNP_1A	M6_445973_PstIMseI_PA	1A	15.5	27.7	1A	2958368	2958459
wheat_400KSNP_1A	M6_514114_PstIMseI_PA	1A	14	27.7	1A	2963417	2963506
wheat_400KSNP_1A	M6_621093_PstIMseI_PA	1A	14	31.9	1A	2963417	2963508
wheat_400KSNP_1A	Opata_2998718_50_PstIMspI_SNP	1A	18.6	19.7	1A	2974779	2974870
wheat_400KSNP_1A	M6_592254_PstIMseI_PA	1A	14	19.7	1A	2974876	2974967
wheat_400KSNP_1A	M6_2122647_PstIMseI_PA	1A	14	27.7	1A	2978724	2978815
Wheat_2014_90KSNP_1A	BS00022667_51	1A	35.06	35.06	1A	2994398	2994499
wheat_400KSNP_1A	M6_355738_PstIMspI_PA	1A	14	19.7	1A	2998109	2998199
wheat_400KSNP_1A	Opata_250621_19_PstIMseI_SNP	1A	18.6	18.6	1A	3013169	3013260
wheat_400KSNP_1A	Opata_250621_87_PstIMseI_SNP	1A	18.6	18.6	1A	3013169	3013260
wheat_400KSNP_1A	Opata_250621_6_PstIMseI_SNP	1A	18.6	18.6	1A	3013169	3013260
wheat_400KSNP_1A	M6_1616281_PstIMspI_PA	1A	14	27.7	1A	3013266	3013355
wheat_400KSNP_1A	M6_2020301_PstIMspI_PA	1A	18.6	27.7	1A	3014101	3014188
wheat_400KSNP_1A	M6_1009548_PstIMspI_PA	1A	17.8	19.7	1A	3016412	3016502
Wheat_2014_90KSNP_1A	tplb0043h23_1346	1A	38.11	38.11	1A	3026330	3026431
Wheat_2014_90KSNP_1A	BobWhite_c48447_529	1A	10.69	10.69	1A	3026624	3026725
Wheat_2014_90KSNP_1A	Excalibur_c48152_563	1A	35.28	35.28	1A	3026809	3026910
wheat_400KSNP_1A	Opata_636605_PstIMseI_PA	1A	14	19.7	1A	3049178	3049269
wheat_400KSNP_1A	M6_1131570_PstIMspI_PA	1A	14	19.7	1A	3060530	3060620
wheat_400KSNP_1A	Opata_1744048_82_PstIMspI_SNP	1A	18.6	19.7	1A	3062609	3062700
wheat_400KSNP_1A	Opata_1890240_74_PstIMspI_SNP	1A	18.6	19.7	1A	3075817	3075908
wheat_400KSNP_1A	M6_603866_PstIMspI_PA	1A	14	19.7	1A	3102847	3102937
wheat_400KSNP_1A	M6_1428031_PstIMseI_PA	1A	14	38.5	1A	3102847	3102938
wheat_400KSNP_1A	M6_574788_PstIMspI_PA	1A	17.8	19.7	1A	3127164	3127254
wheat_400KSNP_1A	M6_1537566_PstIMseI_PA	1A	15.5	19.7	1A	3133364	3133455
Wheat_2014_90KSNP_1A	RFL_Contig1703_695	1A	38.11	38.11	1A	3138524	3138625
wheat_400KSNP_1A	M6_1175294_PstIMspI_PA	1A	17.8	19.7	1A	3178652	3178742
Wheat_2014_90KSNP_1A	wsnp_Ex_c7252_12453079	1A	36.73	36.73	1A	3179406	3179607
wheat_400KSNP_1A	Opata_49033_34_PstIMseI_SNP	1A	18.6	18.6	1A	3197340	3197431
wheat_400KSNP_1A	Opata_2410215_PstIMspI_PA	1A	14	19.7	1A	3197437	3197527
wheat_400KSNP_1A	M6_3897482_PstIMseI_PA	1A	18.6	27.7	1A	3199666	3199751
wheat_400KSNP_1A	M6_1468043_PstIMspI_PA	1A	0	17.8	1A	3199676	3199751
wheat_400KSNP_1A	M6_2574407_PstIMspI_PA	1A	14	19.7	1A	3199757	3199846
wheat_400KSNP_1A	M6_67077_PstIMseI_PA	1A	14	19.7	1A	3199757	3199848
wheat_400KSNP_1A	Opata_256544_PstIMspI_PA	1A	0	27.7	1A	3200509	3200597
wheat_400KSNP_1A	Opata_1451143_PstIMspI_PA	1A	14	27.7	1A	3200603	3200692
Wheat_2014_90KSNP_1A	Kukri_c4126_240	1A	30.99	30.99	1A	3222913	3223014
Wheat_2014_90KSNP_1A	Kukri_c4126_208	1A	35.23	35.23	1A	3222945	3223046
Wheat_2014_90KSNP_1A	IACX11001	1A	38.11	38.11	1A	3222966	3223167
Wheat_2014_90KSNP_1A	Kukri_c2121_2345	1A	38.11	38.11	1A	3223365	3223466
Wheat_2014_90KSNP_1A	Kukri_c2121_1994	1A	35.23	35.23	1A	3223716	3223817
Wheat_2014_90KSNP_1A	Kukri_c2121_1936	1A	35.65	35.65	1A	3223774	3223875
Wheat_2014_90KSNP_1A	wsnp_Ex_c4876_8692849	1A	35.28	35.28	1A	3224236	3224437
Wheat_2014_90KSNP_1A	wsnp_JD_c7522_8606553	1A	38.11	38.11	1A	3224326	3224527
Wheat_2014_90KSNP_1A	Kukri_c2121_1334	1A	38.11	38.11	1A	3224376	3224477
Wheat_2014_90KSNP_1A	Ku_c2121_1232	1A	35.23	35.23	1A	3224478	3224579
Wheat_2014_90KSNP_1A	Ex_c4876_1221	1A	30.99	30.99	1A	3224508	3224609
wheat_400KSNP_1A	Opata_1513409_PstIMluI_PA	1A	14	27.7	1A	3227236	3227327
wheat_400KSNP_1A	M6_384948_PstIMspI_PA	1A	14	40.3	1A	3230102	3230192
wheat_400KSNP_1A	M6_1946697_PstIMspI_PA	1A	14	19.7	1A	3230317	3230368
wheat_400KSNP_1A	M6_2943348_PstIMspI_PA	1A	14	41.8	1A	3230322	3230368
Wheat_2014_90KSNP_1A	Ex_c28368_426	1A	35.4	35.4	1A	3232423	3232524
wheat_400KSNP_1A	Opata_23419_PstIMluI_PA	1A	14	19.7	1A	3232473	3232565
Wheat_2014_90KSNP_1A	Excalibur_c58154_84	1A	35.65	35.65	1A	3233722	3233823
wheat_400KSNP_1A	Opata_1629024_PstIMseI_PA	1A	14	27.7	1A	3252150	3252241
wheat_400KSNP_1A	M6_743878_PstIMseI_PA	1A	14	27.7	1A	3253720	3253811
wheat_400KSNP_1A	M6_883962_PstIMspI_PA	1A	14	19.7	1A	3253721	3253811
wheat_400KSNP_1A	M6_159109_PstIMseI_PA	1A	14	27.7	1A	3253817	3253908
wheat_400KSNP_1A	M6_2512215_PstIMspI_PA	1A	17.8	19.7	1A	3254732	3254819
wheat_400KSNP_1A	M6_663428_PstIMspI_PA	1A	17.8	37.9	1A	3266819	3266909
wheat_400KSNP_1A	M6_2231560_PstIMspI_PA	1A	14	27.7	1A	3278678	3278765
wheat_400KSNP_1A	M6_279790_PstIMseI_PA	1A	14	27.7	1A	3281394	3281485
wheat_400KSNP_1A	M6_1493717_PstIMspI_PA	1A	17.8	59.2	1A	3283280	3283334
wheat_400KSNP_1A	M6_294734_PstIMseI_PA	1A	14	27.7	1A	3286655	3286745
wheat_400KSNP_1A	Opata_212877_77_PstIMseI_SNP	1A	26.7	26.7	1A	3293890	3293981
wheat_400KSNP_1A	M6_2021224_PstIMspI_PA	1A	14	35.5	1A	3299792	3299865
wheat_400KSNP_1A	Opata_745362_12_PstIMseI_SNP	1A	18.6	18.6	1A	3302022	3302113
wheat_400KSNP_1A	Opata_560747_84_PstIMseI_SNP	1A	18.6	19.7	1A	3316200	3316291
wheat_400KSNP_1A	Opata_3991_81_PstIMseI_SNP	1A	18.6	18.6	1A	3326449	3326540
wheat_400KSNP_1A	M6_1005379_PstIMluI_PA	1A	14	27.7	1A	3338597	3338688
wheat_400KSNP_1A	Opata_1886323_1_PstIMluI_SNP	1A	18.6	18.6	1A	3338597	3338687
wheat_400KSNP_1A	Opata_1886323_45_PstIMluI_SNP	1A	18.6	18.6	1A	3338597	3338687
wheat_400KSNP_1A	Opata_4141069_82_PstIMseI_SNP	1A	17.8	17.8	1A	3338694	3338785
wheat_400KSNP_1A	Opata_4141069_42_PstIMseI_SNP	1A	17.8	17.8	1A	3338694	3338785
wheat_400KSNP_1A	M6_2360293_PstIMspI_PA	1A	17.8	19.7	1A	3373584	3373673
wheat_400KSNP_1A	Opata_2012820_78_PstIMspI_SNP	1A	18.6	19.7	1A	3373791	3373882
wheat_400KSNP_1A	Opata_3839273_PstIMspI_PA	1A	14	26.7	1A	3374041	3374128
wheat_400KSNP_1A	Opata_1274091_PstIMseI_PA	1A	14	27.7	1A	3374041	3374132
wheat_400KSNP_1A	Opata_1186103_PstIMspI_PA	1A	14	27.7	1A	3374041	3374127
wheat_400KSNP_1A	M6_246950_PstIMspI_PA	1A	17.8	19.7	1A	3386042	3386117
wheat_400KSNP_1A	Opata_2608946_PstIMspI_PA	1A	17.8	26.7	1A	3388164	3388255
wheat_400KSNP_1A	M6_424799_PstIMseI_PA	1A	17.8	35.5	1A	3394732	3394823
wheat_400KSNP_1A	M6_493766_PstIMseI_PA	1A	14	19.7	1A	3406198	3406289
wheat_400KSNP_1A	M6_3207056_PstIMspI_PA	1A	14	19.7	1A	3406336	3406423
wheat_400KSNP_1A	M6_3413383_PstIMspI_PA	1A	14	27.7	1A	3406336	3406425
wheat_400KSNP_1A	M6_747562_PstIMspI_PA	1A	14	19.7	1A	3406476	3406566
wheat_400KSNP_1A	M6_596626_PstIMseI_PA	1A	17.8	19.7	1A	3406572	3406663
wheat_400KSNP_1A	M6_597438_PstIMspI_PA	1A	15.5	19.7	1A	3416396	3416486
wheat_400KSNP_1A	M6_258327_PstIMseI_PA	1A	17.8	27.7	1A	3416492	3416583
wheat_400KSNP_1A	M6_1983114_PstIMspI_PA	1A	17.8	19.7	1A	3427509	3427596
wheat_400KSNP_1A	Opata_1894656_67_PstIMspI_SNP	1A	27.7	27.7	1A	3433067	3433158
wheat_400KSNP_1A	Opata_1894656_77_PstIMspI_SNP	1A	27.7	27.7	1A	3433067	3433158
wheat_400KSNP_1A	Opata_1894656_59_PstIMspI_SNP	1A	27.7	27.7	1A	3433067	3433158
wheat_400KSNP_1A	Opata_675028_PstIMspI_PA	1A	26.7	27.7	1A	3433164	3433250
Wheat_2014_90KSNP_1A	BS00082266_51	1A	38.11	38.11	1A	3465574	3465675
wheat_400KSNP_1A	M6_1728565_PstIMspI_PA	1A	50.8	56.4	1A	3468388	3468473
wheat_400KSNP_1A	M6_411332_PstIMseI_PA	1A	18.6	18.6	1A	3483712	3483799
wheat_400KSNP_1A	Opata_984656_15_PstIMseI_SNP	1A	18.6	18.6	1A	3485358	3485449
wheat_400KSNP_1A	M6_1187237_PstIMseI_PA	1A	17.8	38.5	1A	3500528	3500619
wheat_400KSNP_1A	Opata_4164954_PstIMspI_PA	1A	14	27.7	1A	3515282	3515373
wheat_400KSNP_1A	Opata_153134_PstIMseI_PA	1A	14	27.7	1A	3515282	3515373
wheat_400KSNP_1A	M6_200896_PstIMseI_PA	1A	14	27.7	1A	3515282	3515373
wheat_400KSNP_1A	M6_11122_PstIMseI_PA	1A	17.8	19.7	1A	3531439	3531530
wheat_400KSNP_1A	M6_661930_PstIMseI_PA	1A	15.5	19.7	1A	3532341	3532432
wheat_400KSNP_1A	M6_162133_PstIMseI_PA	1A	15.5	19.7	1A	3532438	3532529
wheat_400KSNP_1A	Opata_4012089_PstIMspI_PA	1A	14	35.5	1A	3536904	3536995
wheat_400KSNP_1A	M6_330206_PstIMspI_PA	1A	18.6	35.5	1A	3537279	3537369
wheat_400KSNP_1A	M6_52275_PstIMseI_PA	1A	14	19.7	1A	3537376	3537465
wheat_400KSNP_1A	M6_2880575_PstIMspI_PA	1A	14	19.7	1A	3537376	3537458
wheat_400KSNP_1A	M6_1014302_PstIMseI_PA	1A	14	31.9	1A	3537506	3537597
wheat_400KSNP_1A	Opata_216379_45_PstIMseI_SNP	1A	18.6	18.6	1A	3539771	3539862
wheat_400KSNP_1A	Opata_293595_51_PstIMspI_SNP	1A	17.8	19.7	1A	3540472	3540561
wheat_400KSNP_1A	Opata_40580_48_PstIMseI_SNP	1A	18.6	18.6	1A	3540567	3540658
wheat_400KSNP_1A	Opata_40580_40_PstIMseI_SNP	1A	18.6	18.6	1A	3540567	3540658
wheat_400KSNP_1A	M6_610059_PstIMseI_PA	1A	14	27.7	1A	3541279	3541370
wheat_400KSNP_1A	M6_1390056_PstIMseI_PA	1A	14	41.8	1A	3553142	3553233
wheat_400KSNP_1A	M6_929270_PstIMspI_PA	1A	15.5	26.7	1A	3553143	3553233
wheat_400KSNP_1A	M6_2089781_PstIMspI_PA	1A	14	35.5	1A	3553144	3553233
wheat_400KSNP_1A	M6_1327605_PstIMseI_PA	1A	14	19.7	1A	3553913	3554004
wheat_400KSNP_1A	M6_519043_PstIMseI_PA	1A	14	27.7	1A	3558879	3558970
wheat_400KSNP_1A	M6_819073_PstIMseI_PA	1A	17.8	37.9	1A	3558976	3559067
wheat_400KSNP_1A	Opata_3904990_PstIMspI_PA	1A	2.2	26.7	1A	3583568	3583659
wheat_400KSNP_1A	Opata_335927_PstIMspI_PA	1A	14	27.7	1A	3583665	3583754
wheat_400KSNP_1A	M6_2063793_PstIMseI_PA	1A	14	27.7	1A	3587758	3587849
wheat_400KSNP_1A	Opata_1586605_PstIMspI_PA	1A	14	26.7	1A	3589866	3589957
wheat_400KSNP_1A	Opata_704527_PstIMseI_PA	1A	14	27.7	1A	3589866	3589957
wheat_400KSNP_1A	M6_2277118_PstIMspI_PA	1A	14	19.7	1A	3593433	3593518
wheat_400KSNP_1A	M6_652759_PstIMspI_PA	1A	14	41.8	1A	3609431	3609521
Wheat_2014_90KSNP_1A	RAC875_c23587_271	1A	37.03	37.03	1A	3609583	3609684
Wheat_2014_90KSNP_1A	BS00081680_51	1A	37.03	37.03	1A	3609613	3609714
Wheat_2014_90KSNP_1A	BS00081682_51	1A	37.03	37.03	1A	3609668	3609769
wheat_400KSNP_1A	M6_2530022_PstIMspI_PA	1A	43.7	58.6	1A	3620352	3620434
Wheat_2014_90KSNP_1A	BobWhite_c1265_607	1A	35.23	35.23	1A	3622372	3622473
wheat_400KSNP_1A	M6_2593722_PstIMseI_PA	1A	18.6	27.7	1A	3623517	3623604
wheat_400KSNP_1A	Opata_585200_11_PstIMseI_SNP	1A	18.6	19.7	1A	3623610	3623701
wheat_400KSNP_1A	Opata_585200_53_PstIMseI_SNP	1A	18.6	19.7	1A	3623610	3623701
wheat_400KSNP_1A	Opata_585200_50_PstIMseI_SNP	1A	18.6	19.7	1A	3623610	3623701
Wheat_2014_90KSNP_1A	BobWhite_c1265_247	1A	37.31	37.31	1A	3623711	3623812
Wheat_2014_90KSNP_1A	BS00079071_51	1A	37.31	37.31	1A	3624875	3624976
Wheat_2014_90KSNP_1A	BS00022270_51	1A	35.4	35.4	1A	3633779	3633880
Wheat_2014_90KSNP_1A	BS00110709_51	1A	29.11	29.11	1A	3633813	3633914
wheat_400KSNP_1A	Opata_212867_73_PstIMseI_SNP	1A	17.8	17.8	1A	3645206	3645297
wheat_400KSNP_1A	M6_2659112_PstIMseI_PA	1A	14	19.7	1A	3655475	3655566
wheat_400KSNP_1A	M6_496362_PstIMspI_PA	1A	15.5	19.7	1A	3655476	3655566
wheat_400KSNP_1A	M6_1561148_PstIMspI_PA	1A	17.8	19.7	1A	3655572	3655641
wheat_400KSNP_1A	M6_1179908_PstIMseI_PA	1A	14	19.7	1A	3658861	3658952
wheat_400KSNP_1A	M6_7865_PstIMseI_PA	1A	14	27.7	1A	3674040	3674131
wheat_400KSNP_1A	M6_830156_PstIMspI_PA	1A	15.5	19.7	1A	3675933	3676023
wheat_400KSNP_1A	M6_419733_PstIMspI_PA	1A	14	19.7	1A	3675937	3676023
Wheat_2014_90KSNP_1A	RAC875_c34888_65	1A	34.7	34.7	1A	3677207	3677308
wheat_400KSNP_1A	M6_982813_PstIMseI_PA	1A	15.5	35.5	1A	3684731	3684822
wheat_400KSNP_1A	M6_632511_PstIMseI_PA	1A	17.8	17.8	1A	3685763	3685854
wheat_400KSNP_1A	M6_191963_PstIMseI_PA	1A	17.8	35.5	1A	3686552	3686643
wheat_400KSNP_1A	M6_2371407_PstIMspI_PA	1A	14	19.7	1A	3690275	3690364
wheat_400KSNP_1A	M6_1136588_PstIMspI_PA	1A	17.8	19.7	1A	3690638	3690728
wheat_400KSNP_1A	M6_620749_PstIMspI_PA	1A	14	27.7	1A	3690857	3690947
wheat_400KSNP_1A	M6_110581_PstIMseI_PA	1A	14	37.6	1A	3690953	3691044
wheat_400KSNP_1A	Opata_107022_54_PstIMseI_SNP	1A	17.8	19.7	1A	3697431	3697522
wheat_400KSNP_1A	M6_3679110_PstIMseI_PA	1A	14	19.7	1A	3697870	3697957
wheat_400KSNP_1A	M6_2267932_PstIMseI_PA	1A	14	27.7	1A	3697870	3697957
wheat_400KSNP_1A	M6_3968478_PstIMseI_PA	1A	14	41.8	1A	3703661	3703752
wheat_400KSNP_1A	Opata_190363_PstIMluI_PA	1A	26.7	38.5	1A	3736317	3736408
wheat_400KSNP_1A	Opata_1320280_PstIMspI_PA	1A	17.8	26.7	1A	3773947	3774036
Wheat_2014_90KSNP_1A	Jagger_rep_c10343_173	1A	36.16	36.16	1A	3791776	3791877
Wheat_2014_90KSNP_1A	BS00065909_51	1A	36.16	36.16	1A	3792121	3792222
wheat_400KSNP_1A	M6_128710_PstIMluI_PA	1A	15.5	19.7	1A	3853159	3853250
wheat_400KSNP_1A	M6_2190730_PstIMseI_PA	1A	14	27.7	1A	3855293	3855383
wheat_400KSNP_1A	M6_1419700_PstIMseI_PA	1A	14	27.7	1A	3862493	3862584
wheat_400KSNP_1A	M6_1675791_PstIMspI_PA	1A	14	19.7	1A	3862530	3862584
wheat_400KSNP_1A	M6_569664_PstIMseI_PA	1A	14	19.7	1A	3862949	3863040
wheat_400KSNP_1A	M6_1221715_PstIMspI_PA	1A	14	27.7	1A	3862949	3863039
wheat_400KSNP_1A	M6_2354070_PstIMspI_PA	1A	14	27.7	1A	3863897	3863984
wheat_400KSNP_1A	M6_1379511_PstIMspI_PA	1A	17.8	19.7	1A	3863990	3864080
wheat_400KSNP_1A	M6_126597_PstIMseI_PA	1A	14	19.7	1A	3876224	3876315
wheat_400KSNP_1A	M6_2774822_PstIMspI_PA	1A	17.8	19.7	1A	3876224	3876313
Wheat_2014_90KSNP_1A	BS00022701_51	1A	35.28	35.28	1A	3901173	3901274
Wheat_2014_90KSNP_1A	BobWhite_c6558_234	1A	34.89	34.89	1A	3901279	3901380
wheat_400KSNP_1A	M6_839678_PstIMspI_PA	1A	14	19.7	1A	3909990	3910080
wheat_400KSNP_1A	M6_4198240_PstIMseI_PA	1A	14	19.7	1A	3910566	3910657
wheat_400KSNP_1A	M6_2404167_PstIMspI_PA	1A	17.8	19.7	1A	3910671	3910718
Wheat_2014_90KSNP_1A	Excalibur_c47455_133	1A	35.23	35.23	1A	3912962	3913063
wheat_400KSNP_1A	M6_56648_PstIMseI_PA	1A	14	44	1A	3938314	3938405
wheat_400KSNP_1A	M6_2978155_PstIMspI_PA	1A	26.7	31.9	1A	3938411	3938500
wheat_400KSNP_1A	M6_1523664_PstIMseI_PA	1A	26.7	41.8	1A	3938411	3938502
Wheat_2014_90KSNP_1A	Kukri_c11891_1015	1A	38.11	38.11	1A	3959561	3959662
Wheat_2014_90KSNP_1A	Excalibur_c3941_537	1A	48.95	48.95	1A	3966674	3966775
Wheat_2014_90KSNP_1A	Ex_c3941_906	1A	48.95	48.95	1A	3967043	3967144
wheat_400KSNP_1A	Opata_720456_PstIMseI_PA	1A	26.7	27.7	1A	3988995	3989086
wheat_400KSNP_1A	Opata_583115_PstIMspI_PA	1A	17.8	37.9	1A	4021891	4021980
wheat_400KSNP_1A	Opata_1061881_PstIMseI_PA	1A	14	27.7	1A	4021986	4022077
Wheat_2014_90KSNP_1A	BS00105601_51	1A	51.51	51.51	1A	4043336	4043437
wheat_400KSNP_1A	M6_1083280_PstIMseI_PA	1A	17.8	35.5	1A	4054902	4054993
wheat_400KSNP_1A	M6_548588_PstIMluI_PA	1A	27.7	44	1A	4071336	4071427
wheat_400KSNP_1A	Opata_4469009_5_PstIMseI_SNP	1A	26.7	26.7	1A	4076415	4076506
wheat_400KSNP_1A	Opata_4469009_46_PstIMseI_SNP	1A	26.7	26.7	1A	4076415	4076506
wheat_400KSNP_1A	M6_2460884_PstIMspI_PA	1A	17.8	41.8	1A	4076420	4076500
wheat_400KSNP_1A	Opata_1638351_PstIMspI_PA	1A	31.9	31.9	1A	4089412	4089484
Wheat_2014_90KSNP_1A	BS00078982_51	1A	51.09	51.09	1A	4090954	4091055
wheat_400KSNP_1A	Opata_2394256_PstIMspI_PA	1A	26.7	27.7	1A	4142238	4142329
wheat_400KSNP_1A	Opata_247686_PstIMseI_PA	1A	26.7	75.2	1A	4147136	4147227
wheat_400KSNP_1A	Opata_3337723_PstIMspI_PA	1A	26.7	55.8	1A	4147236	4147322
wheat_400KSNP_1A	Opata_287918_PstIMseI_PA	1A	26.7	27.7	1A	4158975	4159066
Wheat_2014_90KSNP_1A	Kukri_rep_c81545_195	1A	48.45	48.45	1A	4170041	4170142
Wheat_2014_90KSNP_1A	RAC875_c37934_285	1A	48.45	48.45	1A	4170369	4170470
Wheat_2014_90KSNP_1A	RAC875_c37934_225	1A	45.94	45.94	1A	4170429	4170530
Wheat_2014_90KSNP_1A	RAC875_c16820_419	1A	51.8	51.8	1A	4181284	4181385
wheat_400KSNP_1A	Opata_1881907_PstIMseI_PA	1A	27.7	27.7	1A	4185214	4185305
wheat_400KSNP_1A	M6_606788_PstIMspI_PA	1A	31.9	44	1A	4185215	4185305
Wheat_2014_90KSNP_1A	Excalibur_c25050_372	1A	51.94	51.94	1A	4188440	4188541
wheat_400KSNP_1A	Opata_572727_58_PstIMseI_SNP	1A	31.9	31.9	1A	4220017	4220108
wheat_400KSNP_1A	Opata_572727_71_PstIMseI_SNP	1A	31.9	31.9	1A	4220017	4220108
wheat_400KSNP_1A	Opata_566244_69_PstIMspI_SNP	1A	31.9	31.9	1A	4231869	4231958
wheat_400KSNP_1A	Opata_566244_33_PstIMspI_SNP	1A	31.9	31.9	1A	4231869	4231958
wheat_400KSNP_1A	M6_2093076_PstIMspI_PA	1A	17.8	41.8	1A	4239457	4239497
wheat_400KSNP_1A	Opata_212322_68_PstIMseI_SNP	1A	37.6	37.6	1A	4248985	4249076
wheat_400KSNP_1A	Opata_102953_PstIMseI_PA	1A	26.7	27.7	1A	4265952	4266043
wheat_400KSNP_1A	Opata_2545431_PstIMspI_PA	1A	26.7	27.7	1A	4266049	4266140
wheat_400KSNP_1A	Opata_387487_PstIMseI_PA	1A	26.7	37.6	1A	4266049	4266140
wheat_400KSNP_1A	Opata_44440_PstIMseI_PA	1A	26.7	27.7	1A	4268772	4268863
wheat_400KSNP_1A	M6_567335_PstIMseI_PA	1A	31.9	44	1A	4275757	4275848
wheat_400KSNP_1A	Opata_908301_26_PstIMseI_SNP	1A	31.9	31.9	1A	4282332	4282423
wheat_400KSNP_1A	Opata_2969127_PstIMspI_PA	1A	26.7	27.7	1A	4305848	4305939
wheat_400KSNP_1A	Opata_3966411_PstIMspI_PA	1A	26.7	37.9	1A	4395795	4395858
wheat_400KSNP_1A	Opata_140257_PstIMspI_PA	1A	26.7	38.5	1A	4396192	4396268
wheat_400KSNP_1A	Opata_2006886_68_PstIMspI_SNP	1A	27.7	27.7	1A	4451342	4451433
wheat_400KSNP_1A	Opata_7557_54_PstIMseI_SNP	1A	27.7	27.7	1A	4467030	4467121
wheat_400KSNP_1A	Opata_284843_57_PstIMseI_SNP	1A	31.9	31.9	1A	4485563	4485654
wheat_400KSNP_1A	Opata_2036187_PstIMspI_PA	1A	26.7	27.7	1A	4501117	4501208
wheat_400KSNP_1A	Opata_107467_PstIMseI_PA	1A	26.7	31.9	1A	4501117	4501208
wheat_400KSNP_1A	Opata_74624_PstIMseI_PA	1A	27.7	27.7	1A	4508136	4508227
wheat_400KSNP_1A	Opata_1633343_PstIMspI_PA	1A	26.7	27.7	1A	4552685	4552776
wheat_400KSNP_1A	M6_454812_PstIMseI_PA	1A	18.6	35.5	1A	4573132	4573223
wheat_400KSNP_1A	Opata_180189_PstIMseI_PA	1A	26.7	37.6	1A	4573132	4573223
wheat_400KSNP_1A	Opata_1642139_7_PstIMspI_SNP	1A	27.7	27.7	1A	4573985	4574076
Wheat_2014_90KSNP_1A	BS00063263_51	1A	47.04	47.04	1A	4574371	4574472
wheat_400KSNP_1A	Opata_2615530_60_PstIMspI_SNP	1A	27.7	27.7	1A	4574707	4574794
wheat_400KSNP_1A	Opata_130674_43_PstIMseI_SNP	1A	27.7	27.7	1A	4574865	4574956
wheat_400KSNP_1A	Opata_130674_38_PstIMseI_SNP	1A	27.7	27.7	1A	4574865	4574956
wheat_400KSNP_1A	Opata_3858521_PstIMspI_PA	1A	26.7	27.7	1A	4574870	4574956
wheat_400KSNP_1A	Opata_2439048_45_PstIMspI_SNP	1A	27.7	27.7	1A	4574962	4575053
wheat_400KSNP_1A	Opata_2439048_39_PstIMspI_SNP	1A	27.7	27.7	1A	4574962	4575053
wheat_400KSNP_1A	Opata_1149160_14_PstIMspI_SNP	1A	27.7	27.7	1A	4576185	4576274
wheat_400KSNP_1A	Opata_1608642_10_PstIMspI_SNP	1A	27.7	27.7	1A	4576280	4576371
wheat_400KSNP_1A	Opata_1608642_13_PstIMspI_SNP	1A	27.7	27.7	1A	4576280	4576371
wheat_400KSNP_1A	Opata_3332953_9_PstIMspI_SNP	1A	27.7	27.7	1A	4576779	4576866
wheat_400KSNP_1A	Opata_3058941_48_PstIMspI_SNP	1A	17.8	17.8	1A	4581035	4581126
wheat_400KSNP_1A	Opata_3058882_41_PstIMspI_SNP	1A	26.7	26.7	1A	4605447	4605538
wheat_400KSNP_1A	Opata_3058882_12_PstIMspI_SNP	1A	37.9	37.9	1A	4605447	4605538
wheat_400KSNP_1A	Opata_1059386_PstIMseI_PA	1A	26.7	37.9	1A	4605588	4605679
wheat_400KSNP_1A	Opata_1185590_65_PstIMseI_SNP	1A	31.9	31.9	1A	4641792	4641883
wheat_400KSNP_1A	Opata_1185590_57_PstIMseI_SNP	1A	31.9	31.9	1A	4641792	4641883
wheat_400KSNP_1A	Opata_1185590_13_PstIMseI_SNP	1A	31.9	31.9	1A	4641792	4641883
wheat_400KSNP_1A	M6_1696123_PstIMspI_PA	1A	31.9	41.8	1A	4648815	4648902
wheat_400KSNP_1A	Opata_41648_PstIMseI_PA	1A	26.7	27.7	1A	4679507	4679598
Wheat_2014_90KSNP_1A	Kukri_c18434_200	1A	45.94	45.94	1A	4694835	4694936
wheat_400KSNP_1A	Opata_2602177_PstIMspI_PA	1A	26.7	37.9	1A	4702293	4702383
wheat_400KSNP_1A	Opata_220878_PstIMseI_PA	1A	26.7	27.7	1A	4702405	4702496
wheat_400KSNP_1A	Opata_3461140_PstIMseI_PA	1A	26.7	46.2	1A	4703267	4703358
wheat_400KSNP_1A	Opata_3011571_PstIMseI_PA	1A	14	27.7	1A	4736063	4736154
wheat_400KSNP_1A	Opata_497157_PstIMseI_PA	1A	26.7	27.7	1A	4841891	4841982
wheat_400KSNP_1A	Opata_348301_64_PstIMseI_SNP	1A	31.9	31.9	1A	4849215	4849306
Wheat_2014_90KSNP_1A	BS00039749_51	1A	45.94	45.94	1A	4906684	4906785
wheat_400KSNP_1A	Opata_2467247_5_PstIMspI_SNP	1A	27.7	27.7	1A	4910795	4910886
wheat_400KSNP_1A	Opata_39226_21_PstIMseI_SNP	1A	27.7	27.7	1A	4913630	4913721
wheat_400KSNP_1A	Opata_39226_25_PstIMseI_SNP	1A	27.7	27.7	1A	4913630	4913721
wheat_400KSNP_1A	Opata_546666_39_PstIMspI_SNP	1A	27.7	27.7	1A	4915214	4915301
wheat_400KSNP_1A	M6_2982432_PstIMspI_PA	1A	17.8	41.8	1A	4915307	4915394
wheat_400KSNP_1A	Opata_595719_PstIMspI_PA	1A	26.7	27.7	1A	4921723	4921812
wheat_400KSNP_1A	Opata_233575_PstIMspI_PA	1A	14	27.7	1A	4926415	4926504
wheat_400KSNP_1A	Opata_776222_PstIMluI_PA	1A	26.7	27.7	1A	4928299	4928390
wheat_400KSNP_1A	Opata_1518928_PstIMspI_PA	1A	26.7	26.7	1A	4928301	4928390
wheat_400KSNP_1A	Opata_2290799_PstIMspI_PA	1A	26.7	37.6	1A	4928396	4928487
wheat_400KSNP_1A	Opata_232755_PstIMseI_PA	1A	14	27.7	1A	4939090	4939181
wheat_400KSNP_1A	M6_1207871_PstIMspI_PA	1A	27.7	27.7	1A	4939090	4939180
wheat_400KSNP_1A	M6_48522_PstIMseI_PA	1A	15.5	41.8	1A	4939719	4939810
wheat_400KSNP_1A	Opata_126039_PstIMseI_PA	1A	26.7	27.7	1A	4939719	4939810
wheat_400KSNP_1A	Opata_773042_PstIMseI_PA	1A	26.7	37.9	1A	5011899	5011990
wheat_400KSNP_1A	Opata_610497_68_PstIMspI_SNP	1A	27.7	27.7	1A	5017447	5017536
Wheat_2014_90KSNP_1A	BS00062578_51	1A	45.94	45.94	1A	5030075	5030176
wheat_400KSNP_1A	Opata_3120513_PstIMseI_PA	1A	14	27.7	1A	5031480	5031571
wheat_400KSNP_1A	Opata_753309_PstIMseI_PA	1A	26.7	37.6	1A	5031481	5031571
wheat_400KSNP_1A	M6_2142536_PstIMspI_PA	1A	50.8	50.8	1A	5038768	5038846
wheat_400KSNP_1A	Opata_134162_11_PstIMseI_SNP	1A	31.9	31.9	1A	5064089	5064180
wheat_400KSNP_1A	Opata_370722_PstIMluI_PA	1A	26.7	46.2	1A	5066043	5066130
wheat_400KSNP_1A	Opata_2389371_44_PstIMseI_SNP	1A	31.9	31.9	1A	5066855	5066946
wheat_400KSNP_1A	M6_964144_PstIMspI_PA	1A	31.9	55.5	1A	5068539	5068630
wheat_400KSNP_1A	Opata_490846_PstIMspI_PA	1A	26.7	31.9	1A	5068541	5068630
wheat_400KSNP_1A	Opata_280079_PstIMseI_PA	1A	26.7	38.5	1A	5079615	5079706
wheat_400KSNP_1A	Opata_1989484_PstIMspI_PA	1A	27.7	41.8	1A	5080973	5081060
wheat_400KSNP_1A	M6_546617_PstIMspI_PA	1A	26.7	38.5	1A	5090340	5090430
wheat_400KSNP_1A	Opata_333136_PstIMseI_PA	1A	17.8	27.7	1A	5127902	5127993
wheat_400KSNP_1A	Opata_958145_PstIMspI_PA	1A	17.8	27.7	1A	5127999	5128089
wheat_400KSNP_1A	Opata_3164515_PstIMseI_PA	1A	26.7	27.7	1A	5127999	5128091
Wheat_2014_90KSNP_1A	RAC875_c8245_272	1A	51.94	51.94	1A	5132318	5132419
Wheat_2014_90KSNP_1A	wsnp_Ex_c5323_9408829	1A	51.09	51.09	1A	5133135	5133336
Wheat_2014_90KSNP_1A	TA006139-0953	1A	51.94	51.94	1A	5134558	5134608
Wheat_2014_90KSNP_1A	Kukri_c7436_2259	1A	51.09	51.09	1A	5135061	5135162
wheat_400KSNP_1A	Opata_440101_16_PstIMseI_SNP	1A	27.7	27.7	1A	5142244	5142335
wheat_400KSNP_1A	Opata_440101_11_PstIMseI_SNP	1A	27.7	27.7	1A	5142244	5142335
wheat_400KSNP_1A	Opata_480650_PstIMseI_PA	1A	26.7	27.7	1A	5151082	5151173
wheat_400KSNP_1A	Opata_412245_PstIMseI_PA	1A	26.7	27.7	1A	5151179	5151270
wheat_400KSNP_1A	Opata_436923_PstIMspI_PA	1A	14	27.7	1A	5153846	5153935
wheat_400KSNP_1A	Opata_189938_PstIMseI_PA	1A	26.7	27.7	1A	5153846	5153937
wheat_400KSNP_1A	Opata_2294463_PstIMseI_PA	1A	26.7	26.7	1A	5171648	5171739
wheat_400KSNP_1A	Opata_2434245_PstIMseI_PA	1A	26.7	27.7	1A	5171648	5171739
wheat_400KSNP_1A	Opata_2537397_PstIMseI_PA	1A	27.7	27.7	1A	5198280	5198371
wheat_400KSNP_1A	Opata_320630_42_PstIMseI_SNP	1A	27.7	27.7	1A	5198634	5198725
wheat_400KSNP_1A	Opata_320630_6_PstIMseI_SNP	1A	27.7	27.7	1A	5198634	5198725
wheat_400KSNP_1A	Opata_1091346_PstIMseI_PA	1A	26.7	37.6	1A	5199167	5199258
wheat_400KSNP_1A	M6_659252_PstIMspI_PA	1A	17.8	52.9	1A	5199569	5199658
wheat_400KSNP_1A	Opata_1790910_PstIMspI_PA	1A	26.7	27.7	1A	5199569	5199660
Wheat_2014_90KSNP_1A	RAC875_c13012_1598	1A	49	49	1A	5202290	5202391
Wheat_2014_90KSNP_1A	Excalibur_c18694_273	1A	48.45	48.45	1A	5203766	5203866
Wheat_2014_90KSNP_1A	Excalibur_c22642_90	1A	48.45	48.45	1A	5204026	5204127
wheat_400KSNP_1A	Opata_602821_62_PstIMseI_SNP	1A	31.9	31.9	1A	5213089	5213180
wheat_400KSNP_1A	Opata_614783_PstIMseI_PA	1A	18.6	37.6	1A	5229488	5229579
wheat_400KSNP_1A	Opata_698209_PstIMseI_PA	1A	26.7	37.6	1A	5261932	5262023
wheat_400KSNP_1A	M6_789075_PstIMspI_PA	1A	75	75.2	1A	5262399	5262490
wheat_400KSNP_1A	M6_154953_PstIMseI_PA	1A	27.7	44	1A	5262547	5262639
wheat_400KSNP_1A	M6_360560_PstIMseI_PA	1A	73.6	86.5	1A	5262675	5262766
wheat_400KSNP_1A	M6_941286_PstIMseI_PA	1A	50.8	67.5	1A	5262698	5262789
wheat_400KSNP_1A	Opata_2182140_34_PstIMspI_SNP	1A	34	35.5	1A	5263143	5263234
wheat_400KSNP_1A	Opata_2737812_PstIMspI_PA	1A	93.4	109.7	1A	5263143	5263231
wheat_400KSNP_1A	Opata_2186376_PstIMseI_PA	1A	0	14	1A	5267842	5267933
wheat_400KSNP_1A	Opata_424392_PstIMseI_PA	1A	14	37.9	1A	5271045	5271136
wheat_400KSNP_1A	Opata_617947_PstIMseI_PA	1A	26.7	31.9	1A	5321521	5321612
wheat_400KSNP_1A	Opata_499005_PstIMseI_PA	1A	14	27.7	1A	5321618	5321709
wheat_400KSNP_1A	Opata_3111394_PstIMseI_PA	1A	27.7	27.7	1A	5322824	5322915
wheat_400KSNP_1A	Opata_3239753_PstIMspI_PA	1A	27.7	27.7	1A	5325364	5325450
wheat_400KSNP_1A	Opata_396392_PstIMspI_PA	1A	26.7	37.9	1A	5325406	5325450
wheat_400KSNP_1A	Opata_2660151_PstIMseI_PA	1A	26.7	37.6	1A	5325456	5325547
wheat_400KSNP_1A	Opata_823625_PstIMspI_PA	1A	26.7	37.9	1A	5325456	5325542
wheat_400KSNP_1A	Opata_1734533_59_PstIMseI_SNP	1A	26.7	26.7	1A	5331936	5332027
wheat_400KSNP_1A	Opata_1734533_53_PstIMseI_SNP	1A	26.7	26.7	1A	5331936	5332027
wheat_400KSNP_1A	Opata_136054_14_PstIMseI_SNP	1A	31.9	31.9	1A	5349482	5349573
wheat_400KSNP_1A	Opata_36174_PstIMseI_PA	1A	26.7	27.7	1A	5369849	5369940
wheat_400KSNP_1A	M6_3156908_PstIMseI_PA	1A	14	44	1A	5370171	5370261
wheat_400KSNP_1A	Opata_681488_1_PstIMseI_SNP	1A	27.7	27.7	1A	5370171	5370261
wheat_400KSNP_1A	Opata_2169330_PstIMspI_PA	1A	26.7	27.7	1A	5402862	5402951
wheat_400KSNP_1A	Opata_1157362_PstIMspI_PA	1A	26.7	35.5	1A	5402864	5402951
wheat_400KSNP_1A	Opata_1980955_PstIMspI_PA	1A	14	37.9	1A	5402957	5403046
wheat_400KSNP_1A	Opata_1615403_46_PstIMspI_SNP	1A	17.8	26.7	1A	5411409	5411485
wheat_400KSNP_1A	M6_746194_PstIMseI_PA	1A	17.8	35.5	1A	5417725	5417816
wheat_400KSNP_1A	M6_225884_PstIMseI_PA	1A	14	27.7	1A	5417949	5418040
wheat_400KSNP_1A	M6_170264_PstIMseI_PA	1A	14	35.5	1A	5418046	5418137
wheat_400KSNP_1A	Opata_1859088_PstIMspI_PA	1A	17.8	27.7	1A	5435658	5435749
wheat_400KSNP_1A	Opata_270160_PstIMspI_PA	1A	26.7	37.9	1A	5446814	5446903
wheat_400KSNP_1A	Opata_579700_PstIMspI_PA	1A	26.7	27.7	1A	5447165	5447254
wheat_400KSNP_1A	Opata_141487_31_PstIMseI_SNP	1A	31.9	31.9	1A	5469311	5469402
wheat_400KSNP_1A	Opata_141487_28_PstIMseI_SNP	1A	31.9	31.9	1A	5469311	5469402
wheat_400KSNP_1A	M6_2837248_PstIMseI_PA	1A	31.9	41.8	1A	5469408	5469499
wheat_400KSNP_1A	Opata_1669055_PstIMseI_PA	1A	17.8	27.7	1A	5472432	5472523
wheat_400KSNP_1A	M6_549111_PstIMseI_PA	1A	17.8	41.8	1A	5472899	5472989
wheat_400KSNP_1A	Opata_681_PstIMseI_PA	1A	26.7	27.7	1A	5472913	5473004
wheat_400KSNP_1A	M6_134239_PstIMspI_PA	1A	17.8	37.9	1A	5472915	5472989
wheat_400KSNP_1A	M6_2958313_PstIMspI_PA	1A	17.8	41.8	1A	5472915	5472989
wheat_400KSNP_1A	Opata_63559_PstIMspI_PA	1A	26.7	27.7	1A	5472929	5473004
wheat_400KSNP_1A	M6_68987_PstIMspI_PA	1A	27.7	61.6	1A	5485146	5485221
Wheat_2014_90KSNP_1A	Excalibur_c11941_675	1A	51.25	51.25	1A	5488877	5488978
wheat_400KSNP_1A	M6_310076_PstIMspI_PA	1A	14	41.8	1A	5500640	5500715
wheat_400KSNP_1A	M6_1310325_PstIMluI_PA	1A	26.7	31.9	1A	5500721	5500812
wheat_400KSNP_1A	M6_1371310_PstIMseI_PA	1A	26.7	56.4	1A	5542893	5542984
wheat_400KSNP_1A	M6_603804_PstIMspI_PA	1A	26.7	44	1A	5542894	5542984
wheat_400KSNP_1A	M6_1897639_PstIMseI_PA	1A	31.9	41.8	1A	5543443	5543530
wheat_400KSNP_1A	M6_720874_PstIMspI_PA	1A	31.9	44	1A	5543536	5543626
wheat_400KSNP_1A	Opata_149956_PstIMseI_PA	1A	26.7	38.5	1A	5556139	5556230
wheat_400KSNP_1A	Opata_945646_PstIMseI_PA	1A	26.7	31.9	1A	5556236	5556327
wheat_400KSNP_1A	M6_1608545_PstIMspI_PA	1A	14	15.5	1A	5600935	5601022
wheat_400KSNP_1A	Opata_2963566_8_PstIMspI_SNP	1A	31.9	31.9	1A	5615855	5615946
wheat_400KSNP_1A	Opata_3194450_PstIMspI_PA	1A	26.7	27.7	1A	5669155	5669246
wheat_400KSNP_1A	Opata_4052282_PstIMseI_PA	1A	26.7	27.7	1A	5669155	5669246
wheat_400KSNP_1A	Opata_2490807_PstIMspI_PA	1A	14	27.7	1A	5669615	5669702
wheat_400KSNP_1A	Opata_12454_PstIMseI_PA	1A	26.7	27.7	1A	5674139	5674230
wheat_400KSNP_1A	M6_961028_PstIMseI_PA	1A	26.7	35.5	1A	5674140	5674230
wheat_400KSNP_1A	Opata_579225_75_PstIMseI_SNP	1A	26.7	27.7	1A	5674236	5674327
wheat_400KSNP_1A	Opata_897761_PstIMseI_PA	1A	26.7	27.7	1A	5680137	5680228
wheat_400KSNP_1A	Opata_446795_PstIMseI_PA	1A	14	37.6	1A	5682360	5682451
wheat_400KSNP_1A	M6_2105743_PstIMseI_PA	1A	14	41.8	1A	5684439	5684531
wheat_400KSNP_1A	Opata_1599235_PstIMspI_PA	1A	26.7	27.7	1A	5684439	5684525
wheat_400KSNP_1A	M6_3826953_PstIMseI_PA	1A	26.7	50.8	1A	5725659	5725750
wheat_400KSNP_1A	Opata_122525_PstIMspI_PA	1A	27.7	31.9	1A	5742691	5742767
wheat_400KSNP_1A	M6_1260579_PstIMspI_PA	1A	27.7	44	1A	5781014	5781104
wheat_400KSNP_1A	Opata_4125807_PstIMspI_PA	1A	26.7	27.7	1A	5827088	5827170
wheat_400KSNP_1A	Opata_22916_48_PstIMseI_SNP	1A	31.9	31.9	1A	5842600	5842691
wheat_400KSNP_1A	Opata_2912948_PstIMspI_PA	1A	26.7	59.2	1A	5866267	5866354
wheat_400KSNP_1A	M6_1862176_PstIMseI_PA	1A	27.7	31.9	1A	5888966	5889057
wheat_400KSNP_1A	M6_451503_PstIMspI_PA	1A	31.9	41.8	1A	5888966	5889056
wheat_400KSNP_1A	Opata_1914119_7_PstIMspI_SNP	1A	31.9	31.9	1A	5889485	5889576
wheat_400KSNP_1A	Opata_1914119_16_PstIMspI_SNP	1A	31.9	31.9	1A	5889485	5889576
wheat_400KSNP_1A	Opata_1914119_37_PstIMspI_SNP	1A	31.9	31.9	1A	5889485	5889576
wheat_400KSNP_1A	Opata_1185659_PstIMspI_PA	1A	26.7	27.7	1A	5892701	5892790
wheat_400KSNP_1A	Opata_1199893_PstIMseI_PA	1A	14	27.7	1A	5892796	5892887
wheat_400KSNP_1A	Opata_3734449_PstIMspI_PA	1A	26.7	27.7	1A	5892796	5892883
wheat_400KSNP_1A	Opata_2610121_6_PstIMspI_SNP	1A	27.7	27.7	1A	5896296	5896344
wheat_400KSNP_1A	Opata_1084278_PstIMspI_PA	1A	26.7	27.7	1A	5927785	5927864
wheat_400KSNP_1A	M6_3749779_PstIMseI_PA	1A	26.7	57.1	1A	5963465	5963556
wheat_400KSNP_1A	M6_1274086_PstIMseI_PA	1A	31.9	65.6	1A	5979441	5979532
wheat_400KSNP_1A	Opata_869469_5_PstIMspI_SNP	1A	31.9	31.9	1A	5983964	5984051
wheat_400KSNP_1A	M6_697327_PstIMspI_PA	1A	31.9	59.2	1A	5986834	5986924
wheat_400KSNP_1A	Opata_2059082_1_PstIMspI_SNP	1A	34.9	35.5	1A	5987692	5987778
wheat_400KSNP_1A	Opata_1861779_78_PstIMspI_SNP	1A	37.6	37.9	1A	6027960	6028051
wheat_400KSNP_1A	Opata_2702166_72_PstIMspI_SNP	1A	26.7	26.7	1A	6047215	6047306
wheat_400KSNP_1A	Opata_2240_PstIMluI_PA	1A	53.6	54	1A	6057727	6057818
wheat_400KSNP_1A	M6_236128_PstIMseI_PA	1A	17.8	38.5	1A	6065880	6065971
wheat_400KSNP_1A	Opata_3382956_PstIMseI_PA	1A	26.7	26.7	1A	6065880	6065971
wheat_400KSNP_1A	Opata_389357_1_PstIMseI_SNP	1A	27.7	27.7	1A	6065978	6066068
Wheat_2014_90KSNP_1A	Excalibur_c55677_217	1A	48.45	48.45	1A	6066773	6066874
Wheat_2014_90KSNP_1A	IAAV3168	1A	48.45	48.45	1A	6066842	6066994
wheat_400KSNP_1A	Opata_3976661_84_PstIMspI_SNP	1A	34.9	37.9	1A	6088675	6088766
wheat_400KSNP_1A	Opata_4214996_40_PstIMseI_SNP	1A	31.9	31.9	1A	6088772	6088863
wheat_400KSNP_1A	M6_413810_PstIMseI_PA	1A	17.8	37.9	1A	6099195	6099286
wheat_400KSNP_1A	M6_2996218_PstIMspI_PA	1A	17.8	31.9	1A	6099292	6099381
wheat_400KSNP_1A	M6_372589_PstIMseI_PA	1A	17.8	41.8	1A	6099292	6099383
wheat_400KSNP_1A	Opata_1694075_78_PstIMspI_SNP	1A	26.7	26.7	1A	6104402	6104493
wheat_400KSNP_1A	Opata_2925801_77_PstIMspI_SNP	1A	31.9	31.9	1A	6129371	6129462
wheat_400KSNP_1A	M6_2064743_PstIMspI_PA	1A	14	41.8	1A	6132703	6132792
wheat_400KSNP_1A	Opata_2790342_65_PstIMspI_SNP	1A	37.9	37.9	1A	6149940	6150031
Wheat_2014_90KSNP_1A	CAP7_c4833_55	1A	51.94	51.94	1A	6152305	6152406
Wheat_2014_90KSNP_1A	CAP7_c4833_141	1A	51.51	51.51	1A	6152391	6152492
Wheat_2014_90KSNP_1A	wsnp_Ex_c10783_17554146	1A	51.51	51.51	1A	6153710	6153911
Wheat_2014_90KSNP_1A	Kukri_c16098_95	1A	51.51	51.51	1A	6153760	6153861
Wheat_2014_90KSNP_1A	wsnp_Ex_c10783_17555091	1A	51.09	51.09	1A	6155126	6155327
wheat_400KSNP_1A	M6_81276_PstIMseI_PA	1A	31.9	41.8	1A	6156033	6156124
wheat_400KSNP_1A	Opata_4141716_PstIMseI_PA	1A	31.9	31.9	1A	6156828	6156919
Wheat_2014_90KSNP_1A	RAC875_c1825_188	1A	51.94	51.94	1A	6157122	6157223
wheat_400KSNP_1A	Opata_3006054_PstIMspI_PA	1A	26.7	27.7	1A	6182110	6182201
wheat_400KSNP_1A	Opata_3550040_PstIMspI_PA	1A	26.7	27.7	1A	6197478	6197565
wheat_400KSNP_1A	Opata_485606_60_PstIMseI_SNP	1A	27.7	27.7	1A	6202011	6202102
wheat_400KSNP_1A	Opata_485606_35_PstIMseI_SNP	1A	27.7	27.7	1A	6202011	6202102
wheat_400KSNP_1A	M6_872718_PstIMseI_PA	1A	31.9	55.5	1A	6206579	6206670
wheat_400KSNP_1A	Opata_536340_12_PstIMspI_SNP	1A	31.9	31.9	1A	6209499	6209588
wheat_400KSNP_1A	Opata_23781_6_PstIMseI_SNP	1A	31.9	31.9	1A	6212287	6212378
wheat_400KSNP_1A	Opata_2844879_76_PstIMspI_SNP	1A	26.7	26.7	1A	6215871	6215962
wheat_400KSNP_1A	Opata_3384914_PstIMspI_PA	1A	26.7	27.7	1A	6215968	6216055
wheat_400KSNP_1A	Opata_181465_12_PstIMseI_SNP	1A	27.7	27.7	1A	6226818	6226909
wheat_400KSNP_1A	Opata_181465_85_PstIMseI_SNP	1A	27.7	27.7	1A	6226818	6226909
wheat_400KSNP_1A	Opata_2172132_PstIMspI_PA	1A	26.7	38.5	1A	6233101	6233183
wheat_400KSNP_1A	Opata_476767_PstIMseI_PA	1A	26.7	41.8	1A	6238682	6238773
wheat_400KSNP_1A	Opata_515427_PstIMseI_PA	1A	26.7	59.2	1A	6238682	6238773
wheat_400KSNP_1A	Opata_285580_PstIMseI_PA	1A	26.7	63.6	1A	6238682	6238773
wheat_400KSNP_1A	M6_828001_PstIMseI_PA	1A	31.9	44	1A	6238682	6238773
wheat_400KSNP_1A	Opata_85412_PstIMseI_PA	1A	40.3	46.2	1A	6238682	6238773
wheat_400KSNP_1A	Opata_1243405_30_PstIMseI_SNP	1A	41.8	41.8	1A	6238682	6238773
wheat_400KSNP_1A	Opata_1243405_37_PstIMseI_SNP	1A	41.8	41.8	1A	6238682	6238773
wheat_400KSNP_1A	M6_434912_PstIMseI_PA	1A	43.7	67.5	1A	6238682	6238773
wheat_400KSNP_1A	Opata_1350114_PstIMseI_PA	1A	60.4	67.5	1A	6238682	6238773
wheat_400KSNP_1A	Opata_56519_31_PstIMseI_SNP	1A	27.7	27.7	1A	6268515	6268606
wheat_400KSNP_1A	Opata_82770_23_PstIMseI_SNP	1A	26.7	26.7	1A	6269142	6269233
wheat_400KSNP_1A	Opata_82770_32_PstIMseI_SNP	1A	27.7	27.7	1A	6269142	6269233
wheat_400KSNP_1A	M6_1034825_PstIMseI_PA	1A	15.5	37.9	1A	6335077	6335168
wheat_400KSNP_1A	M6_2475346_PstIMspI_PA	1A	31.9	62.5	1A	6340592	6340681
wheat_400KSNP_1A	M6_3131967_PstIMspI_PA	1A	31.9	44	1A	6340687	6340773
wheat_400KSNP_1A	Opata_1691201_39_PstIMseI_SNP	1A	26.7	27.7	1A	6352675	6352762
wheat_400KSNP_1A	Opata_2057431_PstIMseI_PA	1A	27.7	27.7	1A	6352768	6352854
wheat_400KSNP_1A	Opata_1012425_PstIMseI_PA	1A	14	27.7	1A	6363892	6363983
wheat_400KSNP_1A	M6_1746260_PstIMseI_PA	1A	26.7	44	1A	6363892	6363982
wheat_400KSNP_1A	M6_1210671_PstIMspI_PA	1A	17.8	41.8	1A	6363893	6363982
wheat_400KSNP_1A	Opata_598668_PstIMseI_PA	1A	26.7	37.6	1A	6364531	6364622
wheat_400KSNP_1A	Opata_3625917_PstIMspI_PA	1A	17.8	40.3	1A	6365269	6365360
wheat_400KSNP_1A	Opata_44673_PstIMspI_PA	1A	26.7	38.5	1A	6365366	6365442
wheat_400KSNP_1A	Opata_3964267_PstIMspI_PA	1A	26.7	27.7	1A	6365781	6365872
Wheat_2014_90KSNP_1A	wsnp_Ku_c42878_50516167	1A	51.94	51.94	1A	6390192	6390393
wheat_400KSNP_1A	M6_769482_PstIMseI_PA	1A	27.7	44	1A	6408545	6408637
wheat_400KSNP_1A	M6_768492_PstIMspI_PA	1A	31.9	46.2	1A	6408546	6408637
wheat_400KSNP_1A	M6_2872528_PstIMspI_PA	1A	31.9	57.1	1A	6408643	6408730
wheat_400KSNP_1A	M6_1186325_PstIMspI_PA	1A	31.9	55.5	1A	6489539	6489629
wheat_400KSNP_1A	M6_2783349_PstIMseI_PA	1A	14	38.5	1A	6514084	6514175
wheat_400KSNP_1A	Opata_3796104_PstIMseI_PA	1A	26.7	27.7	1A	6515646	6515737
wheat_400KSNP_1A	M6_766340_PstIMspI_PA	1A	31.9	41.8	1A	6518666	6518756
wheat_400KSNP_1A	Opata_1083731_PstIMluI_PA	1A	14	38.5	1A	6527148	6527239
wheat_400KSNP_1A	Opata_452125_PstIMseI_PA	1A	26.7	27.7	1A	6527148	6527239
wheat_400KSNP_1A	Opata_2283718_PstIMspI_PA	1A	26.7	38.5	1A	6527151	6527239
wheat_400KSNP_1A	Opata_3805091_PstIMseI_PA	1A	14	27.7	1A	6527245	6527336
wheat_400KSNP_1A	M6_1179392_PstIMseI_PA	1A	14	41.8	1A	6527245	6527336
wheat_400KSNP_1A	Opata_1127918_PstIMspI_PA	1A	14	37.9	1A	6528472	6528561
wheat_400KSNP_1A	Opata_61372_PstIMseI_PA	1A	26.7	27.7	1A	6528472	6528563
wheat_400KSNP_1A	Opata_762397_13_PstIMspI_SNP	1A	27.7	27.7	1A	6549226	6549315
wheat_400KSNP_1A	Opata_762397_3_PstIMspI_SNP	1A	27.7	27.7	1A	6549226	6549315
wheat_400KSNP_1A	Opata_762397_60_PstIMspI_SNP	1A	27.7	27.7	1A	6549226	6549315
wheat_400KSNP_1A	Opata_246439_6_PstIMseI_SNP	1A	27.7	27.7	1A	6549781	6549872
wheat_400KSNP_1A	Opata_246439_7_PstIMseI_SNP	1A	27.7	27.7	1A	6549781	6549872
wheat_400KSNP_1A	Opata_246439_63_PstIMseI_SNP	1A	27.7	27.7	1A	6549781	6549872
wheat_400KSNP_1A	Opata_250575_PstIMspI_PA	1A	26.7	38.5	1A	6560115	6560202
wheat_400KSNP_1A	M6_566380_PstIMseI_PA	1A	26.7	41.8	1A	6570459	6570550
Wheat_2014_90KSNP_1A	RFL_Contig4873_542	1A	55.18	55.18	1A	6638209	6638310
wheat_400KSNP_1A	M6_2697180_PstIMspI_PA	1A	17.8	61.6	1A	6663765	6663815
wheat_400KSNP_1A	M6_1576067_PstIMspI_PA	1A	31.9	56.4	1A	6664835	6664924
wheat_400KSNP_1A	M6_540754_PstIMspI_PA	1A	17.8	41.8	1A	6703043	6703133
wheat_400KSNP_1A	M6_1437299_PstIMspI_PA	1A	14	19.7	1A	6716379	6716464
wheat_400KSNP_1A	Opata_389214_67_PstIMseI_SNP	1A	31.9	31.9	1A	6719719	6719810
wheat_400KSNP_1A	Opata_954002_60_PstIMseI_SNP	1A	31.9	31.9	1A	6719816	6719907
wheat_400KSNP_1A	Opata_3370735_81_PstIMseI_SNP	1A	31.9	31.9	1A	6762073	6762164
Wheat_2014_90KSNP_1A	BobWhite_c15557_395	1A	55.18	55.18	1A	6764135	6764236
wheat_400KSNP_1A	Opata_54388_89_PstIMseI_SNP	1A	34	34	1A	6794768	6794859
wheat_400KSNP_1A	M6_480687_PstIMseI_PA	1A	31.9	57.1	1A	6794865	6794956
Wheat_2014_90KSNP_1A	Kukri_c13136_1363	1A	52.55	52.55	1A	6804107	6804208
wheat_400KSNP_1A	M6_2061830_PstIMspI_PA	1A	34	57.1	1A	6820422	6820511
wheat_400KSNP_1A	Opata_557803_PstIMspI_PA	1A	37.9	37.9	1A	6833592	6833681
wheat_400KSNP_1A	M6_1977165_PstIMspI_PA	1A	17.8	57.1	1A	6833687	6833776
wheat_400KSNP_1A	Opata_784865_15_PstIMseI_SNP	1A	37.6	37.6	1A	6837700	6837791
wheat_400KSNP_1A	Opata_1318955_PstIMseI_PA	1A	26.7	38.5	1A	6838327	6838419
wheat_400KSNP_1A	Opata_895547_PstIMspI_PA	1A	31.9	67.5	1A	6838329	6838419
wheat_400KSNP_1A	Opata_1130051_PstIMseI_PA	1A	31.9	37.6	1A	6838425	6838516
wheat_400KSNP_1A	Opata_1636190_50_PstIMspI_SNP	1A	27.7	27.7	1A	6878606	6878697
wheat_400KSNP_1A	Opata_1636190_8_PstIMspI_SNP	1A	27.7	27.7	1A	6878606	6878697
wheat_400KSNP_1A	Opata_687787_86_PstIMseI_SNP	1A	27.7	27.7	1A	6878703	6878794
wheat_400KSNP_1A	Opata_687787_47_PstIMseI_SNP	1A	27.7	27.7	1A	6878703	6878794
wheat_400KSNP_1A	Opata_687787_36_PstIMseI_SNP	1A	27.7	27.7	1A	6878703	6878794
wheat_400KSNP_1A	M6_868075_PstIMseI_PA	1A	34	35.5	1A	6920360	6920451
wheat_400KSNP_1A	M6_2575473_PstIMseI_PA	1A	18.6	55.5	1A	6941392	6941483
wheat_400KSNP_1A	M6_343354_PstIMseI_PA	1A	34	46.2	1A	6941489	6941580
Wheat_2014_90KSNP_1A	BobWhite_c4384_262	1A	55.18	55.18	1A	6941961	6942062
wheat_400KSNP_1A	Opata_2987333_87_PstIMseI_SNP	1A	34	35.5	1A	6974292	6974383
wheat_400KSNP_1A	Opata_2987333_15_PstIMseI_SNP	1A	34	35.5	1A	6974292	6974383
wheat_400KSNP_1A	Opata_2987333_81_PstIMseI_SNP	1A	34	35.5	1A	6974292	6974383
wheat_400KSNP_1A	Opata_456498_PstIMspI_PA	1A	27.7	35.5	1A	7022022	7022109
wheat_400KSNP_1A	Opata_3554372_PstIMseI_PA	1A	26.7	38.5	1A	7026969	7027060
wheat_400KSNP_1A	Opata_4011470_PstIMspI_PA	1A	73.6	86.5	1A	7034974	7035026
wheat_400KSNP_1A	M6_1964668_PstIMspI_PA	1A	27.7	44	1A	7037852	7037938
wheat_400KSNP_1A	Opata_2934551_34_PstIMspI_SNP	1A	37.9	37.9	1A	7053555	7053646
wheat_400KSNP_1A	Opata_72798_8_PstIMspI_SNP	1A	31.9	31.9	1A	7053652	7053725
wheat_400KSNP_1A	Opata_1821500_PstIMspI_PA	1A	15.5	40.3	1A	7085968	7086059
wheat_400KSNP_1A	Opata_1209110_50_PstIMseI_SNP	1A	31.9	35.5	1A	7211619	7211710
wheat_400KSNP_1A	Opata_1209110_79_PstIMseI_SNP	1A	31.9	35.5	1A	7211619	7211710
wheat_400KSNP_1A	Opata_560294_18_PstIMseI_SNP	1A	37.6	37.6	1A	7282376	7282467
wheat_400KSNP_1A	M6_74740_PstIMseI_PA	1A	26.7	46.2	1A	7299251	7299342
wheat_400KSNP_1A	M6_2467735_PstIMseI_PA	1A	27.7	41.8	1A	7299255	7299342
wheat_400KSNP_1A	M6_3709802_PstIMseI_PA	1A	27.7	44	1A	7299255	7299342
wheat_400KSNP_1A	Opata_3792828_PstIMseI_PA	1A	31.9	38.5	1A	7299255	7299342
wheat_400KSNP_1A	Opata_3681334_PstIMseI_PA	1A	31.9	38.5	1A	7299256	7299342
wheat_400KSNP_1A	M6_430528_PstIMseI_PA	1A	27.7	46.2	1A	7299259	7299342
wheat_400KSNP_1A	M6_3384267_PstIMseI_PA	1A	18.6	41.8	1A	7299298	7299342
wheat_400KSNP_1A	Opata_1182_21_PstIMluI_SNP	1A	34.9	35.5	1A	7337741	7337831
Wheat_2014_90KSNP_1A	IAAV5252	1A	53.62	53.62	1A	7366963	7367164
Wheat_2014_90KSNP_1A	wsnp_Ra_c26191_35761997	1A	53.62	53.62	1A	7366963	7367164
Wheat_2014_90KSNP_1A	Kukri_rep_c102900_1715	1A	54.38	54.38	1A	7367083	7367184
Wheat_2014_90KSNP_1A	Kukri_c12534_559	1A	55.18	55.18	1A	7367587	7367688
wheat_400KSNP_1A	Opata_906305_36_PstIMseI_SNP	1A	31.9	31.9	1A	7372420	7372511
wheat_400KSNP_1A	M6_1470932_PstIMseI_PA	1A	31.9	46.2	1A	7378775	7378866
wheat_400KSNP_1A	Opata_1983048_55_PstIMseI_SNP	1A	31.9	35.5	1A	7479422	7479513
Wheat_2014_90KSNP_1A	BS00029346_51	1A	60.72	60.72	1A	7522482	7522583
wheat_400KSNP_1A	Opata_2860626_33_PstIMseI_SNP	1A	37.6	37.6	1A	7545368	7545459
wheat_400KSNP_1A	Opata_2860626_58_PstIMseI_SNP	1A	37.6	37.6	1A	7545368	7545459
wheat_400KSNP_1A	M6_921984_PstIMspI_PA	1A	31.9	41.8	1A	7548019	7548108
wheat_400KSNP_1A	M6_1207008_PstIMspI_PA	1A	31.9	41.8	1A	7548019	7548108
wheat_400KSNP_1A	M6_1147021_PstIMspI_PA	1A	31.9	44	1A	7548019	7548107
wheat_400KSNP_1A	M6_393130_PstIMspI_PA	1A	31.9	57.1	1A	7548019	7548108
wheat_400KSNP_1A	Opata_2385896_15_PstIMspI_SNP	1A	31.9	31.9	1A	7548942	7549009
wheat_400KSNP_1A	M6_1058644_PstIMspI_PA	1A	26.7	41.8	1A	7570093	7570183
wheat_400KSNP_1A	M6_481049_PstIMspI_PA	1A	31.9	41.8	1A	7583403	7583493
wheat_400KSNP_1A	Opata_2677073_PstIMspI_PA	1A	26.7	27.7	1A	7629028	7629119
wheat_400KSNP_1A	M6_3088368_PstIMspI_PA	1A	31.9	57.1	1A	7717237	7717326
wheat_400KSNP_1A	M6_2784025_PstIMspI_PA	1A	26.7	41.8	1A	7829194	7829261
wheat_400KSNP_1A	M6_1833779_PstIMspI_PA	1A	27.7	44	1A	7829194	7829280
wheat_400KSNP_1A	M6_2060345_PstIMspI_PA	1A	31.9	41.8	1A	7829194	7829280
wheat_400KSNP_1A	M6_1268849_PstIMspI_PA	1A	31.9	59.2	1A	7829194	7829260
wheat_400KSNP_1A	M6_994291_PstIMspI_PA	1A	31.9	65.6	1A	7829194	7829268
wheat_400KSNP_1A	Opata_1117774_PstIMseI_PA	1A	26.7	40.3	1A	7853493	7853584
wheat_400KSNP_1A	M6_1224501_PstIMseI_PA	1A	26.7	55.5	1A	7872606	7872697
wheat_400KSNP_1A	Opata_274839_10_PstIMspI_SNP	1A	35.5	35.5	1A	7877102	7877191
wheat_400KSNP_1A	Opata_274839_69_PstIMspI_SNP	1A	35.5	35.5	1A	7877102	7877191
wheat_400KSNP_1A	Opata_3294417_PstIMspI_PA	1A	26.7	37.6	1A	7878420	7878511
wheat_400KSNP_1A	M6_3512949_PstIMseI_PA	1A	31.9	44	1A	7942075	7942166
wheat_400KSNP_1A	Opata_136528_PstIMseI_PA	1A	26.7	61.3	1A	7946826	7946917
wheat_400KSNP_1A	Opata_2982729_14_PstIMspI_SNP	1A	31.9	31.9	1A	7956220	7956306
wheat_400KSNP_1A	Opata_848095_PstIMspI_PA	1A	93.4	93.4	1A	7980618	7980707
wheat_400KSNP_1A	Opata_2775824_31_PstIMspI_SNP	1A	37.6	37.6	1A	8089094	8089185
wheat_400KSNP_1A	Opata_434361_PstIMspI_PA	1A	31.9	74.5	1A	8089447	8089536
wheat_400KSNP_1A	M6_221335_PstIMseI_PA	1A	18.6	35.5	1A	8089778	8089870
wheat_400KSNP_1A	Opata_384280_6_PstIMspI_SNP	1A	31.9	31.9	1A	8092468	8092542
wheat_400KSNP_1A	Opata_384280_65_PstIMspI_SNP	1A	38.5	38.5	1A	8092468	8092542
wheat_400KSNP_1A	Opata_2629450_PstIMspI_PA	1A	26.7	65.3	1A	8092548	8092639
wheat_400KSNP_1A	Opata_1943124_PstIMspI_PA	1A	31.9	59.2	1A	8092548	8092635
wheat_400KSNP_1A	Opata_1308713_PstIMspI_PA	1A	26.7	26.7	1A	8093607	8093675
wheat_400KSNP_1A	M6_638851_PstIMspI_PA	1A	31.9	41.8	1A	8112569	8112659
wheat_400KSNP_1A	Opata_3491335_PstIMspI_PA	1A	34	46.2	1A	8160559	8160650
wheat_400KSNP_1A	Opata_3471051_PstIMspI_PA	1A	52.7	52.8	1A	8160559	8160650
wheat_400KSNP_1A	Opata_1750716_PstIMspI_PA	1A	26.7	40.3	1A	8163904	8163995
wheat_400KSNP_1A	Opata_113725_PstIMseI_PA	1A	26.7	55.8	1A	8164001	8164092
wheat_400KSNP_1A	Opata_1407224_PstIMspI_PA	1A	26.7	65.3	1A	8289864	8289929
wheat_400KSNP_1A	M6_338983_PstIMluI_PA	1A	26.7	44	1A	8290965	8291056
wheat_400KSNP_1A	Opata_1541636_PstIMspI_PA	1A	31.9	46.2	1A	8321424	8321513
wheat_400KSNP_1A	Opata_483908_PstIMspI_PA	1A	26.7	38.5	1A	8321430	8321513
wheat_400KSNP_1A	Opata_2254486_6_PstIMspI_SNP	1A	31.9	31.9	1A	8325955	8326038
Wheat_2014_90KSNP_1A	Kukri_c22508_119	1A	53.62	53.62	1A	8330164	8330265
Wheat_2014_90KSNP_1A	BS00011787_51	1A	53.62	53.62	1A	8330536	8330637
wheat_400KSNP_1A	M6_2225441_PstIMseI_PA	1A	17.8	67.5	1A	8331769	8331860
wheat_400KSNP_1A	Opata_129397_69_PstIMseI_SNP	1A	34.9	35.5	1A	8337272	8337363
wheat_400KSNP_1A	Opata_1006513_PstIMseI_PA	1A	100.8	109.7	1A	8358435	8358525
wheat_400KSNP_1A	M6_2195658_PstIMspI_PA	1A	17.8	44	1A	8386671	8386758
Wheat_2014_90KSNP_1A	BS00065005_51	1A	55.18	55.18	1A	8410094	8410195
Wheat_2014_90KSNP_1A	Excalibur_c10689_254	1A	51.09	51.09	1A	8411854	8411955
Wheat_2014_90KSNP_1A	BobWhite_c48591_394	1A	52.55	52.55	1A	8433382	8433483
wheat_400KSNP_1A	M6_2383450_PstIMseI_PA	1A	34	41.8	1A	8487037	8487128
wheat_400KSNP_1A	M6_321791_PstIMseI_PA	1A	27.7	46.2	1A	8495719	8495810
wheat_400KSNP_1A	M6_4166102_PstIMseI_PA	1A	53.2	66.5	1A	8495719	8495810
wheat_400KSNP_1A	M6_1158399_PstIMspI_PA	1A	31.9	59.2	1A	8528069	8528160
wheat_400KSNP_1A	M6_641964_PstIMseI_PA	1A	31.9	40.3	1A	8619116	8619207
wheat_400KSNP_1A	M6_3347896_PstIMseI_PA	1A	31.9	46.2	1A	8619213	8619304
wheat_400KSNP_1A	M6_284203_PstIMseI_PA	1A	31.9	46.2	1A	8962384	8962475
wheat_400KSNP_1A	M6_253412_PstIMspI_PA	1A	31.9	57.1	1A	8962481	8962553
wheat_400KSNP_1A	Opata_200191_72_PstIMseI_SNP	1A	34.9	35.5	1A	8978048	8978139
wheat_400KSNP_1A	M6_77473_PstIMseI_PA	1A	31.9	56.4	1A	8980050	8980141
Wheat_2014_90KSNP_1A	Tdurum_contig8382_300	1A	57.93	57.93	1A	9027774	9027875
wheat_400KSNP_1A	Opata_332539_62_PstIMseI_SNP	1A	34.9	35.5	1A	9058848	9058939
wheat_400KSNP_1A	Opata_1654872_PstIMspI_PA	1A	26.7	46.2	1A	9060613	9060704
wheat_400KSNP_1A	M6_137826_PstIMseI_PA	1A	31.9	44	1A	9060616	9060704
wheat_400KSNP_1A	M6_413787_PstIMspI_PA	1A	31.9	56.4	1A	9060617	9060704
wheat_400KSNP_1A	Opata_725253_18_PstIMseI_SNP	1A	27.7	35.5	1A	9069849	9069940
wheat_400KSNP_1A	Opata_725253_37_PstIMseI_SNP	1A	27.7	35.5	1A	9069849	9069940
wheat_400KSNP_1A	Opata_825969_PstIMseI_PA	1A	26.7	64.6	1A	9072804	9072895
wheat_400KSNP_1A	Opata_92415_10_PstIMspI_SNP	1A	37.9	37.9	1A	9082549	9082625
wheat_400KSNP_1A	Opata_92415_13_PstIMspI_SNP	1A	37.9	37.9	1A	9082549	9082625
wheat_400KSNP_1A	Opata_2538645_PstIMspI_PA	1A	26.7	37.9	1A	9083777	9083868
wheat_400KSNP_1A	Opata_1255198_PstIMseI_PA	1A	31.9	55.8	1A	9083777	9083868
wheat_400KSNP_1A	Opata_3341231_PstIMseI_PA	1A	14	100.8	1A	9094317	9094408
wheat_400KSNP_1A	M6_2012028_PstIMspI_PA	1A	31.9	46.2	1A	9107940	9108029
wheat_400KSNP_1A	Opata_1946303_PstIMspI_PA	1A	31.9	46.2	1A	9107940	9108027
wheat_400KSNP_1A	M6_1982993_PstIMspI_PA	1A	31.9	57.1	1A	9107940	9108029
Wheat_2014_90KSNP_1A	Ku_c44068_601	1A	57.91	57.91	1A	9117164	9117265
Wheat_2014_90KSNP_1A	RAC875_c10090_963	1A	59.7	59.7	1A	9117253	9117354
Wheat_2014_90KSNP_1A	RAC875_rep_c111911_116	1A	59.7	59.7	1A	9118099	9118200
Wheat_2014_90KSNP_1A	wsnp_Ku_c34659_43981982	1A	57.42	57.42	1A	9118904	9119104
wheat_400KSNP_1A	Opata_2822617_31_PstIMspI_SNP	1A	34	34	1A	9132201	9132292
wheat_400KSNP_1A	M6_74874_PstIMseI_PA	1A	31.9	55.5	1A	9188170	9188261
wheat_400KSNP_1A	M6_233056_PstIMseI_PA	1A	43.7	50.8	1A	9205997	9206088
wheat_400KSNP_1A	M6_368748_PstIMspI_PA	1A	31.9	55.5	1A	9206094	9206174
wheat_400KSNP_1A	M6_2831627_PstIMseI_PA	1A	31.9	56.4	1A	9206094	9206185
wheat_400KSNP_1A	M6_1189631_PstIMseI_PA	1A	17.8	57.1	1A	9280228	9280319
wheat_400KSNP_1A	Opata_3215000_PstIMseI_PA	1A	26.7	67.5	1A	9317547	9317636
wheat_400KSNP_1A	Opata_1299996_PstIMseI_PA	1A	26.7	83	1A	9319278	9319369
wheat_400KSNP_1A	Opata_2807835_PstIMspI_PA	1A	26.7	61.3	1A	9394238	9394329
wheat_400KSNP_1A	Opata_549459_PstIMseI_PA	1A	53.2	67.5	1A	9394238	9394329
wheat_400KSNP_1A	M6_2308455_PstIMspI_PA	1A	56.1	56.1	1A	9417101	9417189
wheat_400KSNP_1A	M6_1149656_PstIMspI_PA	1A	34	59.2	1A	9444847	9444937
wheat_400KSNP_1A	Opata_256979_71_PstIMspI_SNP	1A	34.9	35.5	1A	9492083	9492172
wheat_400KSNP_1A	Opata_1974417_PstIMseI_PA	1A	26.7	56.5	1A	9495242	9495333
wheat_400KSNP_1A	Opata_1615394_PstIMspI_PA	1A	27.7	67.5	1A	9530776	9530831
wheat_400KSNP_1A	Opata_1989756_PstIMspI_PA	1A	31.9	44	1A	9530776	9530831
wheat_400KSNP_1A	M6_468699_PstIMspI_PA	1A	34	67.5	1A	9726120	9726210
wheat_400KSNP_1A	Opata_2149_49_PstIMseI_SNP	1A	34.9	35.5	1A	9744909	9745000
wheat_400KSNP_1A	Opata_4459_21_PstIMseI_SNP	1A	34.9	35.5	1A	9745006	9745097
wheat_400KSNP_1A	Opata_598051_83_PstIMseI_SNP	1A	37.6	38.5	1A	9776821	9776909
wheat_400KSNP_1A	Opata_798558_PstIMseI_PA	1A	26.7	58.9	1A	9865877	9865968
wheat_400KSNP_1A	Opata_446858_14_PstIMseI_SNP	1A	34.9	35.5	1A	9933227	9933318
wheat_400KSNP_1A	Opata_3563810_PstIMspI_PA	1A	26.7	41.8	1A	10061789	10061880
wheat_400KSNP_1A	M6_446731_PstIMspI_PA	1A	26.7	46.2	1A	10061790	10061880
wheat_400KSNP_1A	M6_128985_PstIMseI_PA	1A	17.8	56.4	1A	10070249	10070340
wheat_400KSNP_1A	M6_168478_PstIMseI_PA	1A	31.9	41.8	1A	10091394	10091485
wheat_400KSNP_1A	M6_881918_PstIMspI_PA	1A	31.9	41.8	1A	10092675	10092754
Wheat_2014_90KSNP_1A	Kukri_c7579_443	1A	59.7	59.7	1A	10094155	10094256
Wheat_2014_90KSNP_1A	Kukri_c7579_559	1A	59.7	59.7	1A	10094271	10094372
wheat_400KSNP_1A	M6_188828_PstIMseI_PA	1A	15.5	35.5	1A	10101464	10101555
wheat_400KSNP_1A	M6_3143643_PstIMspI_PA	1A	15.5	15.5	1A	10107172	10107235
wheat_400KSNP_1A	Opata_33071_2_PstIMseI_SNP	1A	34.9	35.5	1A	10245715	10245806
wheat_400KSNP_1A	Opata_33071_33_PstIMseI_SNP	1A	34.9	35.5	1A	10245715	10245806
wheat_400KSNP_1A	Opata_433030_PstIMseI_PA	1A	26.7	41.8	1A	10307285	10307376
wheat_400KSNP_1A	M6_670910_PstIMseI_PA	1A	31.9	44	1A	10312668	10312759
wheat_400KSNP_1A	Opata_4086273_PstIMspI_PA	1A	86.5	86.5	1A	10380455	10380510
Wheat_2014_90KSNP_1A	RAC875_c89908_105	1A	57.91	57.91	1A	10397974	10398075
Wheat_2014_90KSNP_1A	IACX1592	1A	62.04	62.04	1A	10399810	10399931
Wheat_2014_90KSNP_1A	wsnp_BE490041A_Ta_2_1	1A	61.77	61.77	1A	10400290	10400412
wheat_400KSNP_1A	Opata_79780_10_PstIMseI_SNP	1A	34	35.5	1A	10423350	10423441
wheat_400KSNP_1A	M6_1631746_PstIMseI_PA	1A	31.9	41.8	1A	10436472	10436544
wheat_400KSNP_1A	Opata_411086_PstIMspI_PA	1A	34	41.8	1A	10510712	10510801
wheat_400KSNP_1A	M6_2938931_PstIMseI_PA	1A	31.9	44	1A	10525968	10526059
wheat_400KSNP_1A	Opata_185588_65_PstIMseI_SNP	1A	43.7	44	1A	10545690	10545781
wheat_400KSNP_1A	M6_1375617_PstIMspI_PA	1A	31.9	61.6	1A	10583415	10583500
wheat_400KSNP_1A	Opata_486638_64_PstIMspI_SNP	1A	34	34	1A	10685346	10685435
wheat_400KSNP_1A	M6_1449052_PstIMseI_PA	1A	34	44	1A	10702906	10702997
wheat_400KSNP_1A	Opata_1822000_PstIMspI_PA	1A	0	41.8	1A	10707264	10707351
wheat_400KSNP_1A	Opata_704244_37_PstIMseI_SNP	1A	37.9	38.5	1A	10708799	10708890
wheat_400KSNP_1A	M6_521824_PstIMseI_PA	1A	31.9	46.2	1A	10724419	10724510
wheat_400KSNP_1A	M6_1995679_PstIMspI_PA	1A	18.6	35.5	1A	10758322	10758391
wheat_400KSNP_1A	M6_3260205_PstIMspI_PA	1A	34	41.8	1A	10758322	10758410
wheat_400KSNP_1A	M6_855638_PstIMspI_PA	1A	34	41.8	1A	10758322	10758411
wheat_400KSNP_1A	M6_1560889_PstIMspI_PA	1A	34	56.4	1A	10758322	10758408
wheat_400KSNP_1A	M6_1525437_PstIMspI_PA	1A	31.9	65.6	1A	10764582	10764671
wheat_400KSNP_1A	M6_127899_PstIMspI_PA	1A	31.9	44	1A	10765375	10765450
wheat_400KSNP_1A	M6_1399526_PstIMseI_PA	1A	31.9	50.8	1A	10783958	10784049
wheat_400KSNP_1A	M6_1718661_PstIMseI_PA	1A	34	41.8	1A	10784055	10784142
wheat_400KSNP_1A	M6_2022454_PstIMseI_PA	1A	0	2.8	1A	10792366	10792457
wheat_400KSNP_1A	Opata_1189147_PstIMseI_PA	1A	31.9	56.5	1A	10807775	10807866
wheat_400KSNP_1A	M6_763590_PstIMseI_PA	1A	31.9	46.2	1A	10807792	10807883
wheat_400KSNP_1A	M6_2997423_PstIMspI_PA	1A	31.9	56.4	1A	10873190	10873271
wheat_400KSNP_1A	Opata_414703_48_PstIMspI_SNP	1A	34	38.5	1A	10923826	10923899
wheat_400KSNP_1A	Opata_329195_PstIMseI_PA	1A	26.7	55.8	1A	10967891	10967982
wheat_400KSNP_1A	Opata_1690658_PstIMluI_PA	1A	26.7	41.8	1A	11059862	11059953
Wheat_2014_90KSNP_1A	Tdurum_contig13946_241	1A	56.81	56.81	1A	11063014	11063115
Wheat_2014_90KSNP_1A	Tdurum_contig13946_329	1A	56.81	56.81	1A	11063102	11063203
Wheat_2014_90KSNP_1A	Tdurum_contig77289_179	1A	56.81	56.81	1A	11063755	11063856
wheat_400KSNP_1A	Opata_1899_PstIMspI_PA	1A	83	83	1A	11065343	11065419
Wheat_2014_90KSNP_1A	Tdurum_contig29280_216	1A	56.81	56.81	1A	11066148	11066249
Wheat_2014_90KSNP_1A	Kukri_c82555_88	1A	56.81	56.81	1A	11066284	11066385
wheat_400KSNP_1A	Opata_871699_PstIMseI_PA	1A	27.7	35.5	1A	11083415	11083506
wheat_400KSNP_1A	M6_1945726_PstIMspI_PA	1A	31.9	44	1A	11158721	11158808
wheat_400KSNP_1A	Opata_389990_PstIMseI_PA	1A	31.9	70.3	1A	11158721	11158812
wheat_400KSNP_1A	M6_4148506_PstIMseI_PA	1A	18.6	57.1	1A	11189051	11189142
wheat_400KSNP_1A	Opata_158777_PstIMseI_PA	1A	27.7	83	1A	11189051	11189142
wheat_400KSNP_1A	Opata_565732_9_PstIMseI_SNP	1A	34.9	35.5	1A	11242974	11243065
wheat_400KSNP_1A	Opata_255520_36_PstIMseI_SNP	1A	34.9	35.5	1A	11245987	11246078
wheat_400KSNP_1A	Opata_77007_78_PstIMseI_SNP	1A	37.9	37.9	1A	11246315	11246406
wheat_400KSNP_1A	M6_1341089_PstIMspI_PA	1A	34	55.5	1A	11322987	11323077
Wheat_2014_90KSNP_1A	wsnp_Ex_c31983_40709607	1A	56.39	56.39	1A	11352682	11352883
Wheat_2014_90KSNP_1A	wsnp_Ex_c31983_40709866	1A	56.42	56.42	1A	11352941	11353142
Wheat_2014_90KSNP_1A	Kukri_c46010_146	1A	56.39	56.39	1A	11353307	11353408
wheat_400KSNP_1A	Opata_90652_PstIMluI_PA	1A	31.9	57.1	1A	11359611	11359702
wheat_400KSNP_1A	Opata_879009_84_PstIMseI_SNP	1A	34.9	35.5	1A	11394846	11394937
wheat_400KSNP_1A	Opata_1168661_39_PstIMseI_SNP	1A	34.9	35.5	1A	11396593	11396684
wheat_400KSNP_1A	Opata_1838514_71_PstIMspI_SNP	1A	34	38.5	1A	11400350	11400441
wheat_400KSNP_1A	M6_316182_PstIMseI_PA	1A	31.9	46.2	1A	11411967	11412058
wheat_400KSNP_1A	M6_2094529_PstIMspI_PA	1A	27.7	44	1A	11412646	11412733
wheat_400KSNP_1A	Opata_1903707_12_PstIMspI_SNP	1A	34	38.5	1A	11442740	11442831
wheat_400KSNP_1A	Opata_494355_PstIMseI_PA	1A	26.7	38.5	1A	11446205	11446296
wheat_400KSNP_1A	Opata_972860_PstIMseI_PA	1A	26.7	38.5	1A	11446302	11446393
wheat_400KSNP_1A	Opata_93046_PstIMseI_PA	1A	26.7	46.2	1A	11448692	11448783
wheat_400KSNP_1A	M6_114670_PstIMseI_PA	1A	26.7	55.5	1A	11448692	11448783
wheat_400KSNP_1A	Opata_3964654_9_PstIMspI_SNP	1A	34	41.8	1A	11452360	11452446
wheat_400KSNP_1A	M6_2564782_PstIMspI_PA	1A	34	56.4	1A	11452826	11452913
wheat_400KSNP_1A	M6_43422_PstIMseI_PA	1A	26.7	46.2	1A	11453957	11454048
wheat_400KSNP_1A	M6_83414_PstIMseI_PA	1A	27.7	50.8	1A	11542237	11542328
Wheat_2014_90KSNP_1A	Excalibur_c4887_1814	1A	59.7	59.7	1A	11563078	11563179
Wheat_2014_90KSNP_1A	Excalibur_rep_c77404_218	1A	59.7	59.7	1A	11610421	11610522
Wheat_2014_90KSNP_1A	Tdurum_contig76915_88	1A	63.86	63.86	1A	11629165	11629266
Wheat_2014_90KSNP_1A	Tdurum_contig622_285	1A	63.86	63.86	1A	11629661	11629762
wheat_400KSNP_1A	Opata_1977458_69_PstIMspI_SNP	1A	41.8	41.8	1A	11648155	11648246
wheat_400KSNP_1A	Opata_1821517_77_PstIMspI_SNP	1A	38.5	40.3	1A	11662561	11662652
wheat_400KSNP_1A	Opata_2524483_56_PstIMspI_SNP	1A	34	34	1A	11662658	11662749
wheat_400KSNP_1A	Opata_240875_58_PstIMseI_SNP	1A	34.9	35.5	1A	11664175	11664266
wheat_400KSNP_1A	Opata_973803_41_PstIMseI_SNP	1A	40.3	41.8	1A	11666842	11666933
wheat_400KSNP_1A	Opata_433809_PstIMseI_PA	1A	26.7	56.5	1A	11672697	11672788
wheat_400KSNP_1A	Opata_419196_61_PstIMspI_SNP	1A	41.8	41.8	1A	11685574	11685663
wheat_400KSNP_1A	Opata_419196_35_PstIMspI_SNP	1A	41.8	41.8	1A	11685574	11685663
wheat_400KSNP_1A	M6_495590_PstIMspI_PA	1A	31.9	46.2	1A	11699568	11699659
wheat_400KSNP_1A	Opata_2697012_PstIMspI_PA	1A	40.3	41.8	1A	11711227	11711318
wheat_400KSNP_1A	Opata_658208_48_PstIMspI_SNP	1A	41.8	41.8	1A	11711324	11711412
wheat_400KSNP_1A	M6_1887028_PstIMseI_PA	1A	26.7	46.2	1A	11720758	11720845
wheat_400KSNP_1A	M6_717852_PstIMseI_PA	1A	31.9	57.1	1A	11721153	11721244
wheat_400KSNP_1A	M6_331182_PstIMspI_PA	1A	34	59.2	1A	11721217	11721307
wheat_400KSNP_1A	M6_1458602_PstIMspI_PA	1A	34	41.8	1A	11721313	11721403
wheat_400KSNP_1A	M6_1421661_PstIMspI_PA	1A	17.8	67.5	1A	11733815	11733905
wheat_400KSNP_1A	M6_1302607_PstIMseI_PA	1A	31.9	55.5	1A	11734063	11734154
wheat_400KSNP_1A	M6_1405337_PstIMspI_PA	1A	0	2.8	1A	11776882	11776972
wheat_400KSNP_1A	Opata_442569_PstIMseI_PA	1A	31.9	56.5	1A	11929124	11929215
wheat_400KSNP_1A	M6_1138837_PstIMseI_PA	1A	31.9	46.2	1A	11930712	11930803
wheat_400KSNP_1A	M6_551659_PstIMspI_PA	1A	34	44	1A	11930713	11930803
wheat_400KSNP_1A	M6_1581490_PstIMspI_PA	1A	31.9	44	1A	11930716	11930803
Wheat_2014_90KSNP_1A	RAC875_c826_2186	1A	62.04	62.04	1A	11932182	11932283
Wheat_2014_90KSNP_1A	TA003773-0807	1A	62.04	62.04	1A	11932437	11932491
wheat_400KSNP_1A	Opata_324712_25_PstIMseI_SNP	1A	34.9	41.8	1A	11934113	11934200
wheat_400KSNP_1A	M6_612298_PstIMseI_PA	1A	31.9	55.5	1A	11946187	11946278
wheat_400KSNP_1A	Opata_377125_PstIMspI_PA	1A	31.9	68.9	1A	12071027	12071116
wheat_400KSNP_1A	Opata_1776148_36_PstIMspI_SNP	1A	41.8	41.8	1A	12071903	12071994
wheat_400KSNP_1A	Opata_881752_49_PstIMseI_SNP	1A	38.5	38.5	1A	12072124	12072215
wheat_400KSNP_1A	Opata_881752_24_PstIMseI_SNP	1A	38.5	38.5	1A	12072124	12072215
wheat_400KSNP_1A	Opata_881752_11_PstIMseI_SNP	1A	38.5	38.5	1A	12072124	12072215
wheat_400KSNP_1A	Opata_1688220_PstIMseI_PA	1A	60.4	70.3	1A	12077068	12077153
wheat_400KSNP_1A	Opata_345603_57_PstIMseI_SNP	1A	34	41.8	1A	12128110	12128201
wheat_400KSNP_1A	Opata_289355_PstIMspI_PA	1A	73.6	83	1A	12135999	12136088
wheat_400KSNP_1A	M6_2282935_PstIMseI_PA	1A	31.9	58.3	1A	12184328	12184419
wheat_400KSNP_1A	M6_1061157_PstIMspI_PA	1A	31.9	55.5	1A	12218887	12218977
wheat_400KSNP_1A	M6_488379_PstIMspI_PA	1A	34	44	1A	12218887	12218977
wheat_400KSNP_1A	M6_3053315_PstIMspI_PA	1A	34	59.2	1A	12218887	12218976
wheat_400KSNP_1A	M6_621804_PstIMspI_PA	1A	26.7	56.4	1A	12219022	12219112
wheat_400KSNP_1A	M6_473485_PstIMseI_PA	1A	31.9	46.2	1A	12219022	12219113
wheat_400KSNP_1A	Opata_140268_57_PstIMseI_SNP	1A	41.8	41.8	1A	12220022	12220113
wheat_400KSNP_1A	M6_3963679_PstIMseI_PA	1A	34	57.1	1A	12220119	12220210
wheat_400KSNP_1A	M6_156756_PstIMseI_PA	1A	34	57.1	1A	12224429	12224520
wheat_400KSNP_1A	M6_2135440_PstIMseI_PA	1A	31.9	65.6	1A	12224526	12224617
Wheat_2014_90KSNP_1A	Kukri_c49776_192	1A	65.44	65.44	1A	12229290	12229391
wheat_400KSNP_1A	M6_1223824_PstIMspI_PA	1A	34	41.8	1A	12249447	12249537
wheat_400KSNP_1A	Opata_1402354_58_PstIMspI_SNP	1A	41.8	41.8	1A	12270621	12270710
wheat_400KSNP_1A	Opata_830655_48_PstIMseI_SNP	1A	41.8	41.8	1A	12270716	12270807
Wheat_2014_90KSNP_1A	BS00013227_51	1A	65.44	65.44	1A	12272745	12272846
Wheat_2014_90KSNP_1A	BS00022870_51	1A	65.44	65.44	1A	12274903	12275004
wheat_400KSNP_1A	Opata_808395_PstIMseI_PA	1A	31.9	55.8	1A	12381814	12381904
wheat_400KSNP_1A	M6_2631259_PstIMseI_PA	1A	31.9	60.4	1A	12381814	12381905
wheat_400KSNP_1A	M6_53477_PstIMspI_PA	1A	31.9	44	1A	12410556	12410631
wheat_400KSNP_1A	M6_708457_PstIMspI_PA	1A	34	55.5	1A	12512489	12512579
wheat_400KSNP_1A	M6_1667394_PstIMspI_PA	1A	43.7	57.1	1A	12551846	12551935
wheat_400KSNP_1A	Opata_1020813_PstIMseI_PA	1A	34	55.8	1A	12562903	12562994
wheat_400KSNP_1A	Opata_756789_PstIMspI_PA	1A	26.7	46.2	1A	12643891	12643980
wheat_400KSNP_1A	Opata_1345458_PstIMseI_PA	1A	26.7	64.6	1A	12643891	12643982
wheat_400KSNP_1A	M6_228938_PstIMseI_PA	1A	31.9	46.2	1A	12644217	12644308
wheat_400KSNP_1A	M6_3405772_PstIMspI_PA	1A	31.9	59.2	1A	12647779	12647868
wheat_400KSNP_1A	M6_3980949_PstIMseI_PA	1A	34	57.1	1A	12647779	12647870
wheat_400KSNP_1A	M6_76564_PstIMspI_PA	1A	14	57.1	1A	12650263	12650338
wheat_400KSNP_1A	M6_1063538_PstIMseI_PA	1A	31.9	53.2	1A	12715499	12715590
wheat_400KSNP_1A	M6_1783799_PstIMseI_PA	1A	54.9	55.5	1A	12725924	12726011
wheat_400KSNP_1A	Opata_386876_89_PstIMseI_SNP	1A	34	44	1A	12730683	12730774
wheat_400KSNP_1A	Opata_167986_PstIMseI_PA	1A	26.7	58.9	1A	12791358	12791449
wheat_400KSNP_1A	Opata_310369_57_PstIMseI_SNP	1A	41.8	41.8	1A	12828197	12828288
wheat_400KSNP_1A	Opata_776309_45_PstIMspI_SNP	1A	34	34	1A	12828294	12828383
wheat_400KSNP_1A	Opata_3244682_20_PstIMspI_SNP	1A	41.8	41.8	1A	12834475	12834566
wheat_400KSNP_1A	Opata_3244682_28_PstIMspI_SNP	1A	41.8	41.8	1A	12834475	12834566
Wheat_2014_90KSNP_1A	wsnp_CAP12_c2438_1180601	1A	62.04	62.04	1A	12883961	12884162
wheat_400KSNP_1A	M6_1098549_PstIMseI_PA	1A	31.9	46.2	1A	12889751	12889842
wheat_400KSNP_1A	Opata_1088492_PstIMspI_PA	1A	38.5	46.2	1A	12910988	12911069
Public SSR markers	Xgpw2142a				1A	12911256	12911474
wheat_400KSNP_1A	M6_821176_PstIMspI_PA	1A	50.8	50.8	1A	12930025	12930115
Wheat_2014_90KSNP_1A	Tdurum_contig47183_205	1A	63.18	63.18	1A	12936311	12936412
Wheat_2014_90KSNP_1A	Tdurum_contig47183_333	1A	63.27	63.27	1A	12936439	12936540
wheat_400KSNP_1A	M6_1441544_PstIMseI_PA	1A	31.9	56.1	1A	12939140	12939231
Wheat_2014_90KSNP_1A	BobWhite_c4646_119	1A	65.44	65.44	1A	12956525	12956626
wheat_400KSNP_1A	Opata_248371_32_PstIMspI_SNP	1A	41.8	41.8	1A	12956528	12956607
Wheat_2014_90KSNP_1A	IACX5982	1A	65.44	65.44	1A	12956556	12956676
wheat_400KSNP_1A	Opata_1772028_4_PstIMspI_SNP	1A	41.8	41.8	1A	12956613	12956704
wheat_400KSNP_1A	M6_891582_PstIMseI_PA	1A	31.9	57.1	1A	12966346	12966437
wheat_400KSNP_1A	M6_1062779_PstIMseI_PA	1A	34	56.4	1A	12979710	12979752
wheat_400KSNP_1A	M6_742414_PstIMspI_PA	1A	34	41.8	1A	12990813	12990903
wheat_400KSNP_1A	M6_682592_PstIMseI_PA	1A	31.9	56.4	1A	13047241	13047332
wheat_400KSNP_1A	M6_64467_PstIMseI_PA	1A	31.9	46.2	1A	13063451	13063542
wheat_400KSNP_1A	M6_785929_PstIMspI_PA	1A	0	2.8	1A	13082315	13082405
wheat_400KSNP_1A	M6_1737973_PstIMluI_PA	1A	41.8	41.8	1A	13124767	13124857
wheat_400KSNP_1A	Opata_738405_62_PstIMseI_SNP	1A	41.8	41.8	1A	13143320	13143411
wheat_400KSNP_1A	Opata_1253811_PstIMseI_PA	1A	31.9	41.8	1A	13211299	13211390
wheat_400KSNP_1A	Opata_536953_PstIMseI_PA	1A	14	68.9	1A	13238822	13238899
wheat_400KSNP_1A	M6_4069460_PstIMseI_PA	1A	31.9	56.4	1A	13238822	13238899
wheat_400KSNP_1A	Opata_3908857_21_PstIMspI_SNP	1A	41.8	41.8	1A	13238932	13239023
wheat_400KSNP_1A	Opata_3908857_38_PstIMspI_SNP	1A	41.8	41.8	1A	13238932	13239023
wheat_400KSNP_1A	M6_2939170_PstIMseI_PA	1A	31.9	57.1	1A	13239029	13239120
wheat_400KSNP_1A	Opata_764173_PstIMseI_PA	1A	37.9	37.9	1A	13289551	13289642
wheat_400KSNP_1A	Opata_341562_77_PstIMspI_SNP	1A	40.3	41.8	1A	13379834	13379923
wheat_400KSNP_1A	Opata_1546933_8_PstIMspI_SNP	1A	34	41.8	1A	13465874	13465965
wheat_400KSNP_1A	Opata_1546933_84_PstIMspI_SNP	1A	40.3	41.8	1A	13465874	13465965
wheat_400KSNP_1A	Opata_2084396_PstIMseI_PA	1A	26.7	59.2	1A	13476388	13476479
wheat_400KSNP_1A	M6_2916116_PstIMseI_PA	1A	31.9	56.4	1A	13476388	13476479
wheat_400KSNP_1A	Opata_1105_73_PstIMseI_SNP	1A	38.5	38.5	1A	13519539	13519630
wheat_400KSNP_1A	Opata_323529_PstIMseI_PA	1A	26.7	46.2	1A	13526250	13526341
wheat_400KSNP_1A	M6_302674_PstIMseI_PA	1A	31.9	57.1	1A	13531584	13531675
wheat_400KSNP_1A	M6_427664_PstIMspI_PA	1A	31.9	44	1A	13531585	13531675
wheat_400KSNP_1A	Opata_920886_78_PstIMseI_SNP	1A	41.8	41.8	1A	13545203	13545294
wheat_400KSNP_1A	Opata_920886_43_PstIMseI_SNP	1A	41.8	41.8	1A	13545203	13545294
wheat_400KSNP_1A	Opata_1031366_20_PstIMspI_SNP	1A	41.8	41.8	1A	13550857	13550946
wheat_400KSNP_1A	Opata_257272_47_PstIMseI_SNP	1A	34	44	1A	13615158	13615249
wheat_400KSNP_1A	M6_1785587_PstIMspI_PA	1A	34	41.8	1A	13686950	13687019
wheat_400KSNP_1A	M6_334005_PstIMspI_PA	1A	34	61.6	1A	13687025	13687104
wheat_400KSNP_1A	Opata_3228618_44_PstIMspI_SNP	1A	41.8	41.8	1A	13703056	13703147
wheat_400KSNP_1A	Opata_3228618_30_PstIMspI_SNP	1A	41.8	41.8	1A	13703056	13703147
wheat_400KSNP_1A	Opata_3228618_21_PstIMspI_SNP	1A	41.8	41.8	1A	13703056	13703147
wheat_400KSNP_1A	Opata_2363472_PstIMspI_PA	1A	40.3	46.2	1A	13703153	13703212
wheat_400KSNP_1A	Opata_1295938_PstIMspI_PA	1A	26.7	38.5	1A	13716342	13716430
wheat_400KSNP_1A	Opata_316314_64_PstIMseI_SNP	1A	46.2	46.2	1A	13818331	13818420
wheat_400KSNP_1A	Opata_316314_38_PstIMseI_SNP	1A	46.2	46.2	1A	13818331	13818420
wheat_400KSNP_1A	Opata_3035748_45_PstIMseI_SNP	1A	41.8	41.8	1A	13858226	13858317
Wheat_2014_90KSNP_1A	Tdurum_contig69753_513	1A	65.44	65.44	1A	13984810	13984911
Wheat_2014_90KSNP_1A	BS00067339_51	1A	65.44	65.44	1A	14016152	14016253
Wheat_2014_90KSNP_1A	Kukri_c4900_2435	1A	64.67	64.67	1A	14027721	14027822
wheat_400KSNP_1A	M6_1231460_PstIMseI_PA	1A	27.7	59.2	1A	14045436	14045527
Wheat_2014_90KSNP_1A	RAC875_c5544_4156	1A	70.1	70.1	1A	14058439	14058540
wheat_400KSNP_1A	Opata_207152_PstIMseI_PA	1A	40.3	70.3	1A	14157844	14157935
wheat_400KSNP_1A	Opata_3261125_PstIMspI_PA	1A	26.7	61.3	1A	14195502	14195593
wheat_400KSNP_1A	M6_183553_PstIMseI_PA	1A	31.9	57.1	1A	14203720	14203811
wheat_400KSNP_1A	M6_518904_PstIMseI_PA	1A	31.9	41.8	1A	14247244	14247336
wheat_400KSNP_1A	M6_1340666_PstIMseI_PA	1A	31.9	55.5	1A	14247245	14247336
wheat_400KSNP_1A	M6_385984_PstIMseI_PA	1A	34	34	1A	14247245	14247336
wheat_400KSNP_1A	Opata_2751863_24_PstIMspI_SNP	1A	43.7	44	1A	14261024	14261114
wheat_400KSNP_1A	Opata_1728809_40_PstIMseI_SNP	1A	34	34	1A	14295118	14295209
wheat_400KSNP_1A	Opata_2369436_55_PstIMspI_SNP	1A	41.8	41.8	1A	14301368	14301455
wheat_400KSNP_1A	Opata_3356639_5_PstIMspI_SNP	1A	41.8	44	1A	14357318	14357409
wheat_400KSNP_1A	M6_5926_PstIMseI_PA	1A	26.7	56.4	1A	14387367	14387458
wheat_400KSNP_1A	M6_755473_PstIMseI_PA	1A	31.9	57.1	1A	14387367	14387458
wheat_400KSNP_1A	Opata_1405620_PstIMseI_PA	1A	40.3	55.8	1A	14387367	14387458
wheat_400KSNP_1A	M6_14626_PstIMseI_PA	1A	18.6	55.5	1A	14387464	14387555
Wheat_2014_90KSNP_1A	Kukri_c23985_229	1A	65.44	65.44	1A	14396391	14396492
Wheat_2014_90KSNP_1A	Kukri_c23985_166	1A	65.44	65.44	1A	14396454	14396555
Wheat_2014_90KSNP_1A	BS00022426_51	1A	65.44	65.44	1A	14407177	14407278
Wheat_2014_90KSNP_1A	Excalibur_c65961_156	1A	65.44	65.44	1A	14438455	14438556
wheat_400KSNP_1A	Opata_491441_PstIMseI_PA	1A	26.7	46.2	1A	14439288	14439379
Wheat_2014_90KSNP_1A	Ku_c11769_252	1A	57.91	57.91	1A	14491228	14491329
wheat_400KSNP_1A	M6_3171254_PstIMseI_PA	1A	27.7	60.4	1A	14491322	14491413
wheat_400KSNP_1A	Opata_1290744_PstIMseI_PA	1A	31.9	67.5	1A	14491333	14491424
wheat_400KSNP_1A	Opata_3091943_6_PstIMseI_SNP	1A	41.8	41.8	1A	14500681	14500772
wheat_400KSNP_1A	M6_502581_PstIMseI_PA	1A	27.7	57.1	1A	14550136	14550227
wheat_400KSNP_1A	Opata_713512_64_PstIMseI_SNP	1A	41.8	41.8	1A	14552725	14552807
wheat_400KSNP_1A	Opata_775108_PstIMseI_PA	1A	50.8	65.3	1A	14554350	14554441
wheat_400KSNP_1A	Opata_151055_61_PstIMseI_SNP	1A	41.8	41.8	1A	14561852	14561943
wheat_400KSNP_1A	Opata_3232922_PstIMspI_PA	1A	34	46.2	1A	14603700	14603791
wheat_400KSNP_1A	Opata_3420448_PstIMspI_PA	1A	27.7	41.8	1A	14603709	14603791
wheat_400KSNP_1A	M6_905235_PstIMseI_PA	1A	34	44	1A	14729565	14729656
wheat_400KSNP_1A	M6_701529_PstIMseI_PA	1A	34	52.9	1A	14739966	14740057
Wheat_2014_90KSNP_1A	Excalibur_c77035_156	1A	65.44	65.44	1A	14906483	14906583
wheat_400KSNP_1A	M6_1309638_PstIMseI_PA	1A	0	2.8	1A	14925579	14925671
wheat_400KSNP_1A	M6_1315955_PstIMspI_PA	1A	0	15.5	1A	14925588	14925671
wheat_400KSNP_1A	M6_2462659_PstIMspI_PA	1A	17.8	55.5	1A	14944350	14944439
Wheat_2014_90KSNP_1A	tplb0052b04_1651	1A	65.44	65.44	1A	14954486	14954587
wheat_400KSNP_1A	Opata_716444_PstIMluI_PA	1A	31.9	58.9	1A	14975846	14975937
wheat_400KSNP_1A	Opata_3121170_6_PstIMspI_SNP	1A	40.3	41.8	1A	15044112	15044203
wheat_400KSNP_1A	Opata_3121170_45_PstIMspI_SNP	1A	40.3	41.8	1A	15044112	15044203
wheat_400KSNP_1A	Opata_206970_27_PstIMspI_SNP	1A	41.8	41.8	1A	15057066	15057142
wheat_400KSNP_1A	Opata_1747632_35_PstIMspI_SNP	1A	41.8	41.8	1A	15064286	15064377
wheat_400KSNP_1A	Opata_2232480_PstIMspI_PA	1A	38.5	55.8	1A	15086169	15086260
Wheat_2014_90KSNP_1A	Ra_c27593_460	1A	65.44	65.44	1A	15087647	15087748
wheat_400KSNP_1A	Opata_757222_PstIMspI_PA	1A	43.7	55.8	1A	15088903	15088992
wheat_400KSNP_1A	M6_1214554_PstIMspI_PA	1A	31.9	57.1	1A	15094088	15094178
wheat_400KSNP_1A	M6_3279139_PstIMspI_PA	1A	14	44	1A	15094091	15094178
wheat_400KSNP_1A	M6_1533152_PstIMspI_PA	1A	31.9	44	1A	15094184	15094271
wheat_400KSNP_1A	M6_1562630_PstIMspI_PA	1A	31.9	59.2	1A	15094184	15094258
wheat_400KSNP_1A	M6_927484_PstIMseI_PA	1A	31.9	59.2	1A	15094184	15094275
wheat_400KSNP_1A	M6_1893294_PstIMspI_PA	1A	34	64.6	1A	15094184	15094271
wheat_400KSNP_1A	Opata_93202_PstIMseI_PA	1A	31.9	59.2	1A	15100954	15101045
wheat_400KSNP_1A	Opata_3027525_PstIMspI_PA	1A	31.9	65.3	1A	15100958	15101045
wheat_400KSNP_1A	Opata_3128371_PstIMspI_PA	1A	41.8	44	1A	15101051	15101142
wheat_400KSNP_1A	Opata_1764867_50_PstIMspI_SNP	1A	41.8	44	1A	15135411	15135502
wheat_400KSNP_1A	Opata_2424518_PstIMseI_PA	1A	86.5	86.5	1A	15256026	15256113
wheat_400KSNP_1A	Opata_890860_PstIMseI_PA	1A	26.7	57.1	1A	15276785	15276876
wheat_400KSNP_1A	Opata_3605_59_PstIMseI_SNP	1A	41.8	41.8	1A	15276824	15276915
wheat_400KSNP_1A	Opata_3605_12_PstIMseI_SNP	1A	41.8	41.8	1A	15276824	15276915
wheat_400KSNP_1A	M6_522878_PstIMspI_PA	1A	34	56.4	1A	15304601	15304691
Wheat_2014_90KSNP_1A	Kukri_rep_c107771_588	1A	65.44	65.44	1A	15355403	15355504
Wheat_2014_90KSNP_1A	BS00110151_51	1A	65.44	65.44	1A	15479283	15479384
wheat_400KSNP_1A	Opata_754507_PstIMseI_PA	1A	26.7	64.6	1A	15479303	15479394
wheat_400KSNP_1A	Opata_2358057_PstIMseI_PA	1A	63.4	64.6	1A	15533816	15533907
Wheat_2014_90KSNP_1A	BS00064197_51	1A	64.67	64.67	1A	15579466	15579567
Wheat_2014_90KSNP_1A	Tdurum_contig97688_186	1A	65.44	65.44	1A	15579804	15579905
Wheat_2014_90KSNP_1A	Excalibur_c47654_70	1A	65.44	65.44	1A	15581509	15581610
Wheat_2014_90KSNP_1A	Excalibur_c7190_2995	1A	64.59	64.59	1A	15582455	15582556
wheat_400KSNP_1A	M6_150709_PstIMseI_PA	1A	31.9	46.2	1A	15597408	15597499
wheat_400KSNP_1A	M6_2266652_PstIMspI_PA	1A	27.7	44	1A	15597505	15597592
wheat_400KSNP_1A	Opata_938846_28_PstIMseI_SNP	1A	34	34	1A	15634497	15634588
wheat_400KSNP_1A	Opata_235796_24_PstIMseI_SNP	1A	41.8	41.8	1A	15645447	15645537
wheat_400KSNP_1A	Opata_3652490_4_PstIMspI_SNP	1A	34	41.8	1A	15674013	15674104
wheat_400KSNP_1A	Opata_326167_58_PstIMseI_SNP	1A	41.8	44	1A	15674110	15674201
wheat_400KSNP_1A	Opata_2947853_PstIMseI_PA	1A	40.3	41.8	1A	15785880	15785971
wheat_400KSNP_1A	Opata_16695_45_PstIMseI_SNP	1A	41.8	41.8	1A	15845860	15845951
wheat_400KSNP_1A	Opata_588710_20_PstIMseI_SNP	1A	41.8	41.8	1A	15852356	15852447
wheat_400KSNP_1A	Opata_42586_67_PstIMseI_SNP	1A	41.8	41.8	1A	15868208	15868299
wheat_400KSNP_1A	Opata_2437000_1_PstIMspI_SNP	1A	41.8	41.8	1A	15879777	15879867
wheat_400KSNP_1A	Opata_2924904_47_PstIMspI_SNP	1A	41.8	44	1A	15899226	15899317
Wheat_2014_90KSNP_1A	Kukri_c47852_121	1A	65.44	65.44	1A	15966780	15966881
wheat_400KSNP_1A	Opata_3526388_PstIMseI_PA	1A	26.7	70.3	1A	16025939	16026030
wheat_400KSNP_1A	Opata_934769_69_PstIMseI_SNP	1A	40.3	40.3	1A	16026036	16026127
wheat_400KSNP_1A	Opata_934769_9_PstIMseI_SNP	1A	40.3	40.3	1A	16026036	16026127
wheat_400KSNP_1A	M6_763912_PstIMseI_PA	1A	31.9	59.2	1A	16112679	16112770
wheat_400KSNP_1A	Opata_134568_70_PstIMseI_SNP	1A	46.2	46.2	1A	16172607	16172698
wheat_400KSNP_1A	M6_888369_PstIMseI_PA	1A	31.9	35.5	1A	16188592	16188683
wheat_400KSNP_1A	Opata_1720064_33_PstIMseI_SNP	1A	56.4	56.4	1A	16189247	16189338
wheat_400KSNP_1A	Opata_1206062_PstIMseI_PA	1A	40.3	63.6	1A	16245775	16245866
wheat_400KSNP_1A	M6_1791212_PstIMspI_PA	1A	34	44	1A	16269142	16269223
wheat_400KSNP_1A	Opata_2782644_49_PstIMspI_SNP	1A	41.8	41.8	1A	16316307	16316398
wheat_400KSNP_1A	Opata_2782644_39_PstIMspI_SNP	1A	41.8	41.8	1A	16316307	16316398
wheat_400KSNP_1A	M6_496938_PstIMspI_PA	1A	31.9	46.2	1A	16316870	16316960
wheat_400KSNP_1A	Opata_2597856_16_PstIMspI_SNP	1A	41.8	41.8	1A	16361367	16361458
wheat_400KSNP_1A	M6_3855588_PstIMseI_PA	1A	31.9	56.4	1A	16363604	16363681
wheat_400KSNP_1A	M6_575198_PstIMseI_PA	1A	34	55.5	1A	16402342	16402433
wheat_400KSNP_1A	M6_1313923_PstIMspI_PA	1A	26.7	59.2	1A	16448052	16448142
wheat_400KSNP_1A	M6_3235115_PstIMseI_PA	1A	26.7	57.1	1A	16451104	16451195
wheat_400KSNP_1A	Opata_1829648_PstIMspI_PA	1A	26.7	26.7	1A	16510384	16510471
Wheat_2014_90KSNP_1A	Tdurum_contig43646_147	1A	65.44	65.44	1A	16513889	16513990
wheat_400KSNP_1A	M6_262317_PstIMseI_PA	1A	31.9	55.5	1A	16515328	16515419
wheat_400KSNP_1A	Opata_1623047_60_PstIMspI_SNP	1A	40.3	41.8	1A	16565282	16565373
wheat_400KSNP_1A	M6_1036829_PstIMspI_PA	1A	34	59.2	1A	16658557	16658647
Wheat_2014_90KSNP_1A	Tdurum_contig5008_635	1A	65.44	65.44	1A	16688011	16688112
Wheat_2014_90KSNP_1A	Tdurum_contig5008_556	1A	65.44	65.44	1A	16688090	16688191
Wheat_2014_90KSNP_1A	Kukri_c3150_341	1A	65.44	65.44	1A	16696280	16696381
wheat_400KSNP_1A	Opata_1689236_PstIMspI_PA	1A	40.3	64.6	1A	16707567	16707658
wheat_400KSNP_1A	M6_1423265_PstIMseI_PA	1A	34	41.8	1A	16742225	16742314
wheat_400KSNP_1A	M6_825219_PstIMspI_PA	1A	34	57.1	1A	16742320	16742410
wheat_400KSNP_1A	M6_366080_PstIMspI_PA	1A	34	60.4	1A	16830068	16830158
Public SSR markers	Xgpw2277				1A	16840755	16840939
wheat_400KSNP_1A	Opata_29712_PstIMseI_PA	1A	31.9	58.9	1A	16843258	16843349
wheat_400KSNP_1A	Opata_283429_PstIMseI_PA	1A	41.8	58.9	1A	16843355	16843446
wheat_400KSNP_1A	Opata_1352770_PstIMseI_PA	1A	34	58.9	1A	16859338	16859429
Wheat_2014_90KSNP_1A	IAAV5652	1A	62.36	62.36	1A	16908039	16908224
wheat_400KSNP_1A	M6_992198_PstIMseI_PA	1A	27.7	44	1A	16990711	16990802
wheat_400KSNP_1A	Opata_182746_PstIMseI_PA	1A	50.8	67.5	1A	17004599	17004690
wheat_400KSNP_1A	M6_2617046_PstIMseI_PA	1A	31.9	53.2	1A	17005375	17005466
wheat_400KSNP_1A	Opata_1241878_PstIMspI_PA	1A	41.8	41.8	1A	17069850	17069939
wheat_400KSNP_1A	Opata_2969689_PstIMspI_PA	1A	31.9	58.9	1A	17093010	17093097
wheat_400KSNP_1A	Opata_1755184_PstIMspI_PA	1A	46.2	64.6	1A	17119418	17119509
wheat_400KSNP_1A	Opata_278889_32_PstIMseI_SNP	1A	43.7	44	1A	17137816	17137907
wheat_400KSNP_1A	Opata_3579370_PstIMspI_PA	1A	43.7	63.6	1A	17224316	17224387
wheat_400KSNP_1A	M6_1465215_PstIMspI_PA	1A	31.9	44	1A	17227702	17227792
wheat_400KSNP_1A	Opata_4386815_79_PstIMseI_SNP	1A	41.8	41.8	1A	17238812	17238903
wheat_400KSNP_1A	M6_3304149_PstIMspI_PA	1A	34	62.5	1A	17319965	17320054
wheat_400KSNP_1A	M6_2696406_PstIMspI_PA	1A	31.9	57.1	1A	17356946	17357035
wheat_400KSNP_1A	Opata_390733_PstIMseI_PA	1A	27.7	56.5	1A	17367890	17367981
wheat_400KSNP_1A	Opata_922243_PstIMseI_PA	1A	40.3	46.2	1A	17389142	17389233
wheat_400KSNP_1A	M6_2373059_PstIMseI_PA	1A	26.7	57.1	1A	17392177	17392267
wheat_400KSNP_1A	Opata_661722_PstIMseI_PA	1A	40.3	67.5	1A	17392177	17392268
wheat_400KSNP_1A	M6_244834_PstIMseI_PA	1A	31.9	50.8	1A	17405239	17405331
wheat_400KSNP_1A	Opata_1349925_72_PstIMseI_SNP	1A	43.7	44	1A	17412497	17412588
wheat_400KSNP_1A	Opata_1349925_88_PstIMseI_SNP	1A	43.7	44	1A	17412497	17412588
wheat_400KSNP_1A	M6_3253305_PstIMseI_PA	1A	14	55.5	1A	17463681	17463771
wheat_400KSNP_1A	Opata_3366139_PstIMspI_PA	1A	26.7	57.1	1A	17473210	17473301
wheat_400KSNP_1A	Opata_828020_PstIMseI_PA	1A	26.7	55.8	1A	17498879	17498970
wheat_400KSNP_1A	Opata_2786904_44_PstIMspI_SNP	1A	43.7	46.2	1A	17543568	17543659
wheat_400KSNP_1A	Opata_2885944_PstIMspI_PA	1A	107.5	107.5	1A	17590796	17590886
wheat_400KSNP_1A	Opata_13252_PstIMseI_PA	1A	41.8	44	1A	17608253	17608344
wheat_400KSNP_1A	M6_1554232_PstIMspI_PA	1A	31.9	56.4	1A	17648579	17648666
wheat_400KSNP_1A	M6_469774_PstIMspI_PA	1A	41.8	56.4	1A	17648672	17648762
wheat_400KSNP_1A	Opata_682166_PstIMseI_PA	1A	41.8	67.5	1A	17913560	17913651
wheat_400KSNP_1A	M6_195155_PstIMseI_PA	1A	14	19.7	1A	17933087	17933177
wheat_400KSNP_1A	Opata_2129524_PstIMluI_PA	1A	31.9	58.9	1A	18075141	18075231
wheat_400KSNP_1A	Opata_478073_76_PstIMseI_SNP	1A	43.7	44	1A	18079492	18079583
wheat_400KSNP_1A	Opata_478073_72_PstIMseI_SNP	1A	43.7	44	1A	18079492	18079583
wheat_400KSNP_1A	Opata_478073_53_PstIMseI_SNP	1A	43.7	44	1A	18079492	18079583
wheat_400KSNP_1A	Opata_3739361_PstIMseI_PA	1A	46.2	61.3	1A	18123271	18123362
wheat_400KSNP_1A	Opata_2608762_PstIMspI_PA	1A	26.7	83	1A	18125158	18125249
wheat_400KSNP_1A	Opata_824153_PstIMseI_PA	1A	41.8	64.6	1A	18125255	18125346
wheat_400KSNP_1A	M6_2291233_PstIMspI_PA	1A	17.8	58.3	1A	18176342	18176428
wheat_400KSNP_1A	M6_2571767_PstIMspI_PA	1A	34	55.5	1A	18176342	18176431
wheat_400KSNP_1A	Opata_2756124_1_PstIMspI_SNP	1A	34	46.2	1A	18176343	18176428
wheat_400KSNP_1A	Opata_2828720_48_PstIMspI_SNP	1A	41.8	44	1A	18190573	18190664
wheat_400KSNP_1A	Opata_1910789_23_PstIMspI_SNP	1A	43.7	44	1A	18190734	18190825
wheat_400KSNP_1A	Opata_143991_46_PstIMseI_SNP	1A	54.9	55.5	1A	18199215	18199306
wheat_400KSNP_1A	Opata_143991_19_PstIMseI_SNP	1A	54.9	55.5	1A	18199215	18199306
wheat_400KSNP_1A	Opata_3189663_PstIMspI_PA	1A	43.7	46.2	1A	18203299	18203390
wheat_400KSNP_1A	Opata_2133721_34_PstIMspI_SNP	1A	43.7	44	1A	18310579	18310670
wheat_400KSNP_1A	Opata_126899_58_PstIMseI_SNP	1A	43.7	44	1A	18326056	18326147
wheat_400KSNP_1A	M6_590643_PstIMseI_PA	1A	43.7	65.6	1A	18624785	18624876
wheat_400KSNP_1A	M6_451257_PstIMseI_PA	1A	34	64.6	1A	18649807	18649898
Wheat_2014_90KSNP_1A	RAC875_c42365_265	1A	66.03	66.03	1A	18667251	18667351
wheat_400KSNP_1A	M6_522913_PstIMseI_PA	1A	31.9	46.2	1A	18681924	18682015
wheat_400KSNP_1A	M6_1080298_PstIMspI_PA	1A	50.8	50.8	1A	18710384	18710474
wheat_400KSNP_1A	Opata_65643_41_PstIMseI_SNP	1A	46.2	46.2	1A	18723993	18724084
wheat_400KSNP_1A	Opata_334198_48_PstIMspI_SNP	1A	43.7	44	1A	18736829	18736918
wheat_400KSNP_1A	Opata_334198_50_PstIMspI_SNP	1A	43.7	44	1A	18736829	18736918
wheat_400KSNP_1A	M6_1009579_PstIMseI_PA	1A	34	52.9	1A	18776678	18776769
wheat_400KSNP_1A	Opata_506446_67_PstIMseI_SNP	1A	46.2	46.2	1A	18910681	18910772
wheat_400KSNP_1A	Opata_2001217_42_PstIMspI_SNP	1A	43.7	44	1A	18911621	18911708
wheat_400KSNP_1A	Opata_1879934_3_PstIMspI_SNP	1A	43.7	46.2	1A	19015890	19015977
wheat_400KSNP_1A	Opata_651782_PstIMseI_PA	1A	14	27.7	1A	19021888	19021979
wheat_400KSNP_1A	M6_1552932_PstIMspI_PA	1A	34	60.4	1A	19045804	19045893
wheat_400KSNP_1A	M6_731691_PstIMspI_PA	1A	31.9	58.3	1A	19078159	19078249
wheat_400KSNP_1A	Opata_1895299_64_PstIMspI_SNP	1A	43.7	44	1A	19178869	19178960
wheat_400KSNP_1A	Opata_2056486_60_PstIMspI_SNP	1A	43.7	44	1A	19178993	19179084
wheat_400KSNP_1A	M6_1666214_PstIMspI_PA	1A	34	56.1	1A	19193253	19193330
wheat_400KSNP_1A	M6_492592_PstIMseI_PA	1A	34	55.5	1A	19261510	19261601
wheat_400KSNP_1A	Opata_294787_4_PstIMseI_SNP	1A	43.7	44	1A	19261607	19261698
wheat_400KSNP_1A	Opata_166345_42_PstIMseI_SNP	1A	43.7	44	1A	19264063	19264154
wheat_400KSNP_1A	M6_308365_PstIMseI_PA	1A	31.9	52.8	1A	19274465	19274556
wheat_400KSNP_1A	M6_640027_PstIMseI_PA	1A	34	59.2	1A	19303450	19303541
wheat_400KSNP_1A	M6_71188_PstIMseI_PA	1A	31.9	56.4	1A	19375542	19375633
wheat_400KSNP_1A	M6_1124567_PstIMspI_PA	1A	34	59.2	1A	19400014	19400104
wheat_400KSNP_1A	M6_456575_PstIMseI_PA	1A	34	41.8	1A	19609675	19609766
wheat_400KSNP_1A	M6_3468882_PstIMseI_PA	1A	27.7	35.5	1A	19609696	19609787
wheat_400KSNP_1A	M6_1272554_PstIMseI_PA	1A	34	44	1A	19609859	19609949
wheat_400KSNP_1A	Opata_1147582_PstIMseI_PA	1A	60.4	67.5	1A	19637837	19637928
wheat_400KSNP_1A	M6_132606_PstIMseI_PA	1A	31.9	57.1	1A	19657532	19657622
wheat_400KSNP_1A	Opata_57257_50_PstIMseI_SNP	1A	40.3	40.3	1A	19657532	19657623
wheat_400KSNP_1A	Opata_57257_69_PstIMseI_SNP	1A	40.3	40.3	1A	19657532	19657623
wheat_400KSNP_1A	M6_2845186_PstIMseI_PA	1A	34	59.2	1A	19714481	19714572
wheat_400KSNP_1A	M6_1678173_PstIMspI_PA	1A	34	59.2	1A	19714579	19714665
wheat_400KSNP_1A	Opata_192155_15_PstIMseI_SNP	1A	43.7	44	1A	19742609	19742700
wheat_400KSNP_1A	Opata_185872_21_PstIMspI_SNP	1A	41.8	44	1A	19872737	19872813
wheat_400KSNP_1A	Opata_515775_25_PstIMspI_SNP	1A	41.8	41.8	1A	19882646	19882729
wheat_400KSNP_1A	Opata_4046011_PstIMseI_PA	1A	40.3	46.2	1A	20040350	20040441
wheat_400KSNP_1A	M6_457725_PstIMseI_PA	1A	34	57.1	1A	20053169	20053260
wheat_400KSNP_1A	Opata_3057470_PstIMspI_PA	1A	43.7	64.6	1A	20058813	20058904
wheat_400KSNP_1A	Opata_2454839_70_PstIMseI_SNP	1A	43.7	44	1A	20156132	20156223
wheat_400KSNP_1A	Opata_2454839_40_PstIMseI_SNP	1A	43.7	44	1A	20156132	20156223
wheat_400KSNP_1A	Opata_450914_67_PstIMseI_SNP	1A	43.7	44	1A	20201581	20201672
wheat_400KSNP_1A	Opata_450914_68_PstIMseI_SNP	1A	43.7	44	1A	20201581	20201672
wheat_400KSNP_1A	M6_347143_PstIMspI_PA	1A	34	44	1A	20214473	20214563
wheat_400KSNP_1A	M6_513147_PstIMspI_PA	1A	43.7	44	1A	20214569	20214659
wheat_400KSNP_1A	M6_1536172_PstIMspI_PA	1A	43.7	46.2	1A	20214569	20214657
wheat_400KSNP_1A	M6_855209_PstIMspI_PA	1A	31.9	57.1	1A	20214842	20214932
wheat_400KSNP_1A	M6_2566896_PstIMseI_PA	1A	34	59.2	1A	20214938	20215029
wheat_400KSNP_1A	Opata_59670_89_PstIMseI_SNP	1A	41.8	44	1A	20330508	20330599
Wheat_2014_90KSNP_1A	RAC875_rep_c104986_200	1A	66.03	66.03	1A	20330546	20330647
Wheat_2014_90KSNP_1A	Ra_c56967_900	1A	70.1	70.1	1A	20330740	20330841
Wheat_2014_90KSNP_1A	wsnp_Ex_c12117_19381493	1A	70.1	70.1	1A	20331299	20331500
wheat_400KSNP_1A	M6_1774393_PstIMseI_PA	1A	15.5	15.5	1A	20335502	20335593
wheat_400KSNP_1A	M6_611662_PstIMspI_PA	1A	31.9	60.4	1A	20385759	20385849
wheat_400KSNP_1A	M6_1157356_PstIMspI_PA	1A	14	27.7	1A	20385761	20385851
wheat_400KSNP_1A	Opata_1914830_78_PstIMspI_SNP	1A	46.2	52.9	1A	20396110	20396201
wheat_400KSNP_1A	Opata_1914830_70_PstIMspI_SNP	1A	46.2	52.9	1A	20396110	20396201
wheat_400KSNP_1A	M6_3102506_PstIMspI_PA	1A	31.9	61.6	1A	20426373	20426462
wheat_400KSNP_1A	Opata_249787_23_PstIMseI_SNP	1A	43.7	44	1A	20478958	20479049
wheat_400KSNP_1A	Opata_3060374_17_PstIMspI_SNP	1A	43.7	44	1A	20484007	20484098
wheat_400KSNP_1A	Opata_1629215_18_PstIMspI_SNP	1A	46.2	46.2	1A	20494117	20494174
wheat_400KSNP_1A	M6_3744376_PstIMseI_PA	1A	56.1	56.1	1A	20703862	20703953
wheat_400KSNP_1A	Opata_1639419_13_PstIMspI_SNP	1A	43.7	44	1A	20713934	20714025
wheat_400KSNP_1A	Opata_1639419_83_PstIMspI_SNP	1A	43.7	46.2	1A	20713934	20714025
Wheat_2014_90KSNP_1A	RAC875_c46269_387	1A	66.88	66.88	1A	20728100	20728201
wheat_400KSNP_1A	M6_99003_PstIMseI_PA	1A	31.9	59.2	1A	20736498	20736585
wheat_400KSNP_1A	Opata_1116394_PstIMseI_PA	1A	40.3	46.2	1A	20737259	20737346
wheat_400KSNP_1A	M6_868146_PstIMseI_PA	1A	43.7	57.1	1A	20855769	20855857
wheat_400KSNP_1A	M6_607712_PstIMseI_PA	1A	41.8	61.6	1A	20932480	20932571
wheat_400KSNP_1A	Opata_3348950_PstIMspI_PA	1A	46.2	52.9	1A	20935545	20935632
wheat_400KSNP_1A	Opata_703174_PstIMseI_PA	1A	100.8	109.7	1A	21164365	21164456
wheat_400KSNP_1A	M6_380732_PstIMseI_PA	1A	31.9	62.5	1A	21292100	21292191
wheat_400KSNP_1A	M6_2813645_PstIMspI_PA	1A	14	61.6	1A	21327906	21327995
wheat_400KSNP_1A	Opata_2423575_PstIMspI_PA	1A	0	0	1A	21626488	21626579
wheat_400KSNP_1A	Opata_397121_PstIMspI_PA	1A	52.8	52.8	1A	21869590	21869679
wheat_400KSNP_1A	Opata_134330_1_PstIMseI_SNP	1A	43.7	44	1A	22013597	22013687
wheat_400KSNP_1A	Opata_1584863_33_PstIMspI_SNP	1A	52.7	52.7	1A	22162968	22163059
wheat_400KSNP_1A	M6_1695855_PstIMspI_PA	1A	34	61.6	1A	22190831	22190903
wheat_400KSNP_1A	M6_2793625_PstIMseI_PA	1A	26.7	58.3	1A	22225428	22225519
wheat_400KSNP_1A	Opata_617082_29_PstIMspI_SNP	1A	53.2	57.1	1A	22423063	22423152
wheat_400KSNP_1A	M6_1444616_PstIMseI_PA	1A	37.9	37.9	1A	22878528	22878619
wheat_400KSNP_1A	Opata_549384_PstIMspI_PA	1A	107.5	109.7	1A	23101609	23101699
wheat_400KSNP_1A	Opata_983888_PstIMseI_PA	1A	100.8	109.7	1A	23101705	23101796
wheat_400KSNP_1A	M6_1010289_PstIMspI_PA	1A	0	0	1A	23250289	23250379
Wheat_2014_90KSNP_1A	IAAV2709	1A	71.05	71.05	1A	23430534	23430692
wheat_400KSNP_1A	Opata_2030229_PstIMseI_PA	1A	46.2	67.5	1A	23434611	23434702
Wheat_2014_90KSNP_1A	IAAV2342	1A	70.1	70.1	1A	23785219	23785420
wheat_400KSNP_1A	M6_108176_PstIMseI_PA	1A	50.8	59.2	1A	23981997	23982088
wheat_400KSNP_1A	M6_70050_PstIMseI_PA	1A	34	65.6	1A	24006961	24007052
Wheat_2014_90KSNP_1A	RAC875_c68797_400	1A	71.1	71.1	1A	24299962	24300063
wheat_400KSNP_1A	Opata_2810769_5_PstIMseI_SNP	1A	50.8	59.2	1A	24846529	24846616
wheat_400KSNP_1A	Opata_2172476_12_PstIMspI_SNP	1A	53.2	56.5	1A	24846529	24846597
wheat_400KSNP_1A	Opata_669419_PstIMseI_PA	1A	50.8	58.9	1A	24880059	24880150
wheat_400KSNP_1A	Opata_387062_PstIMspI_PA	1A	40.3	64.6	1A	24938476	24938565
Wheat_2014_90KSNP_1A	RAC875_rep_c111214_304	1A	70.1	70.1	1A	25075152	25075253
Wheat_2014_90KSNP_1A	Tdurum_contig100641_225	1A	71.48	71.48	1A	25076471	25076572
wheat_400KSNP_1A	M6_390097_PstIMspI_PA	1A	43.7	59.2	1A	25137182	25137273
wheat_400KSNP_1A	M6_324786_PstIMseI_PA	1A	34	61.6	1A	25384232	25384323
Wheat_2014_90KSNP_1A	wsnp_Ex_c5634_9906981	1A	70.79	70.79	1A	25384308	25384509
Wheat_2014_90KSNP_1A	wsnp_Ex_c5634_9907829	1A	70.79	70.79	1A	25385156	25385357
wheat_400KSNP_1A	M6_1261594_PstIMseI_PA	1A	34	65.6	1A	25974438	25974530
wheat_400KSNP_1A	M6_242059_PstIMseI_PA	1A	34	59.2	1A	26069665	26069756
wheat_400KSNP_1A	M6_1190824_PstIMseI_PA	1A	34	74.8	1A	26142855	26142938
wheat_400KSNP_1A	Opata_144333_81_PstIMseI_SNP	1A	53.2	59.2	1A	26308416	26308507
wheat_400KSNP_1A	Opata_176460_PstIMseI_PA	1A	62.2	67.5	1A	26596395	26596486
wheat_400KSNP_1A	M6_290971_PstIMseI_PA	1A	34	61.6	1A	26996243	26996334
wheat_400KSNP_1A	M6_2408045_PstIMspI_PA	1A	41.8	59.2	1A	26996248	26996334
wheat_400KSNP_1A	M6_2463464_PstIMspI_PA	1A	34	62.5	1A	26996251	26996334
wheat_400KSNP_1A	M6_1968075_PstIMspI_PA	1A	43.7	75.2	1A	26996564	26996648
wheat_400KSNP_1A	Opata_139375_25_PstIMseI_SNP	1A	53.2	56.5	1A	27052767	27052858
Wheat_2014_90KSNP_1A	wsnp_Ex_c43586_49862663	1A	70.1	70.1	1A	27111156	27111349
Wheat_2014_90KSNP_1A	Kukri_c33586_75	1A	70.1	70.1	1A	27111382	27111483
wheat_400KSNP_1A	M6_415467_PstIMluI_PA	1A	34	64.6	1A	27160628	27160719
wheat_400KSNP_1A	M6_2238264_PstIMseI_PA	1A	14	19.7	1A	27180533	27180624
wheat_400KSNP_1A	M6_1182685_PstIMseI_PA	1A	14	27.7	1A	27180533	27180624
wheat_400KSNP_1A	M6_30544_PstIMseI_PA	1A	14	27.7	1A	27180533	27180623
wheat_400KSNP_1A	M6_24860_PstIMseI_PA	1A	15.5	27.7	1A	27180533	27180624
wheat_400KSNP_1A	M6_941818_PstIMseI_PA	1A	15.5	44	1A	27180533	27180624
wheat_400KSNP_1A	Opata_1220644_6_PstIMseI_SNP	1A	50.8	56.5	1A	27221231	27221322
wheat_400KSNP_1A	Opata_2260699_19_PstIMseI_SNP	1A	52.6	52.9	1A	27256315	27256406
wheat_400KSNP_1A	Opata_1314440_PstIMspI_PA	1A	50.8	67.5	1A	27310942	27311031
wheat_400KSNP_1A	Opata_1321362_PstIMspI_PA	1A	26.7	64.6	1A	27310943	27311031
wheat_400KSNP_1A	M6_133078_PstIMseI_PA	1A	34	60.4	1A	27310955	27311046
wheat_400KSNP_1A	Opata_1507627_66_PstIMspI_SNP	1A	40.3	59.2	1A	27671287	27671376
wheat_400KSNP_1A	Opata_2249118_67_PstIMspI_SNP	1A	56.8	59.2	1A	27949431	27949514
Wheat_2014_90KSNP_1A	IAAV8458	1A	70.1	70.1	1A	28220439	28220640
wheat_400KSNP_1A	Opata_2164346_PstIMspI_PA	1A	107.5	107.5	1A	28483674	28483761
wheat_400KSNP_1A	Opata_38345_PstIMseI_PA	1A	26.7	26.7	1A	28706604	28706696
wheat_400KSNP_1A	M6_275639_PstIMseI_PA	1A	31.9	46.2	1A	28706604	28706696
wheat_400KSNP_1A	M6_535367_PstIMseI_PA	1A	31.9	57.1	1A	28706604	28706696
wheat_400KSNP_1A	M6_659454_PstIMseI_PA	1A	34	62.5	1A	28706604	28706696
wheat_400KSNP_1A	Opata_596576_PstIMseI_PA	1A	50.8	63.6	1A	28706604	28706696
wheat_400KSNP_1A	Opata_675638_PstIMspI_PA	1A	107.5	107.5	1A	28939501	28939590
wheat_400KSNP_1A	Opata_397299_PstIMspI_PA	1A	100.8	107.5	1A	28940399	28940477
wheat_400KSNP_1A	M6_1305245_PstIMseI_PA	1A	34	74.5	1A	29119178	29119268
wheat_400KSNP_1A	Opata_74717_PstIMseI_PA	1A	52.6	52.8	1A	29119178	29119268
wheat_400KSNP_1A	Opata_2455390_PstIMseI_PA	1A	70.3	100.8	1A	29119178	29119265
wheat_400KSNP_1A	M6_653000_PstIMseI_PA	1A	73.6	81.5	1A	29119178	29119268
wheat_400KSNP_1A	M6_126466_PstIMseI_PA	1A	86.5	86.5	1A	29119178	29119268
wheat_400KSNP_1A	Opata_3671325_PstIMseI_PA	1A	100.8	101.5	1A	29119178	29119268
wheat_400KSNP_1A	Opata_274377_PstIMspI_PA	1A	100.8	107.5	1A	29281991	29282064
wheat_400KSNP_1A	M6_1006316_PstIMseI_PA	1A	41.8	59.2	1A	29307551	29307642
wheat_400KSNP_1A	M6_53594_PstIMspI_PA	1A	18.6	58.3	1A	29323392	29323468
wheat_400KSNP_1A	M6_1401006_PstIMseI_PA	1A	53.2	83	1A	29404205	29404296
wheat_400KSNP_1A	M6_972965_PstIMspI_PA	1A	31.9	67.5	1A	29404206	29404296
wheat_400KSNP_1A	M6_1828952_PstIMspI_PA	1A	50.8	64.6	1A	29430247	29430334
wheat_400KSNP_1A	Opata_1016525_PstIMseI_PA	1A	46.2	59.2	1A	29529098	29529189
wheat_400KSNP_1A	Opata_1243760_PstIMseI_PA	1A	50.8	58.9	1A	29932389	29932480
wheat_400KSNP_1A	Opata_437430_PstIMseI_PA	1A	53.2	56.5	1A	29932389	29932480
wheat_400KSNP_1A	M6_3592034_PstIMseI_PA	1A	34	68.9	1A	29953127	29953218
wheat_400KSNP_1A	Opata_749437_PstIMseI_PA	1A	58.3	63.6	1A	29953127	29953218
wheat_400KSNP_1A	M6_528142_PstIMspI_PA	1A	27.7	61.6	1A	29953892	29953982
wheat_400KSNP_1A	M6_386844_PstIMspI_PA	1A	50.8	50.8	1A	30058772	30058859
wheat_400KSNP_1A	M6_1675854_PstIMspI_PA	1A	31.9	65.6	1A	30298313	30298400
wheat_400KSNP_1A	M6_1028797_PstIMspI_PA	1A	34	61.6	1A	30341187	30341277
wheat_400KSNP_1A	Opata_182145_72_PstIMseI_SNP	1A	53.2	53.2	1A	30488005	30488096
wheat_400KSNP_1A	Opata_2335489_PstIMluI_PA	1A	68.9	70.3	1A	30502800	30502887
wheat_400KSNP_1A	M6_740147_PstIMspI_PA	1A	31.9	60.4	1A	30634410	30634500
wheat_400KSNP_1A	Opata_154135_8_PstIMseI_SNP	1A	53.2	53.6	1A	30768652	30768743
wheat_400KSNP_1A	M6_33942_PstIMseI_PA	1A	31.9	58.3	1A	30772646	30772736
wheat_400KSNP_1A	Opata_585667_PstIMseI_PA	1A	43.7	68.9	1A	31265665	31265756
wheat_400KSNP_1A	Opata_239028_20_PstIMspI_SNP	1A	37.9	37.9	1A	31377149	31377238
wheat_400KSNP_1A	M6_1126692_PstIMseI_PA	1A	31.9	56.4	1A	31531154	31531245
wheat_400KSNP_1A	M6_272310_PstIMseI_PA	1A	34	59.2	1A	31531155	31531245
wheat_400KSNP_1A	M6_3217952_PstIMspI_PA	1A	53.2	60.4	1A	31686725	31686812
wheat_400KSNP_1A	Opata_1776751_PstIMseI_PA	1A	50.8	50.8	1A	31830978	31831065
wheat_400KSNP_1A	Opata_18175_PstIMseI_PA	1A	31.9	67.5	1A	31831399	31831488
wheat_400KSNP_1A	M6_1266700_PstIMspI_PA	1A	50.8	50.8	1A	31973851	31973941
wheat_400KSNP_1A	M6_895167_PstIMseI_PA	1A	34	75.2	1A	31977693	31977784
wheat_400KSNP_1A	M6_468673_PstIMspI_PA	1A	31.9	59.2	1A	32145572	32145632
wheat_400KSNP_1A	M6_58506_PstIMseI_PA	1A	17.8	44	1A	32190506	32190597
wheat_400KSNP_1A	M6_592034_PstIMspI_PA	1A	14	74.8	1A	32190507	32190597
wheat_400KSNP_1A	Opata_2239317_PstIMspI_PA	1A	2.2	2.5	1A	32273123	32273210
wheat_400KSNP_1A	M6_1694678_PstIMspI_PA	1A	31.9	70.3	1A	32703804	32703893
wheat_400KSNP_1A	M6_572097_PstIMspI_PA	1A	46.2	59.2	1A	32712049	32712138
wheat_400KSNP_1A	Opata_214024_13_PstIMseI_SNP	1A	52.6	56.5	1A	32784957	32785048
wheat_400KSNP_1A	M6_387711_PstIMspI_PA	1A	34	62.5	1A	33151969	33152059
Wheat_2014_90KSNP_1A	wsnp_Ku_rep_c71909_71634013	1A	70.79	70.79	1A	33306814	33307015
Wheat_2014_90KSNP_1A	Tdurum_contig81558_272	1A	70.79	70.79	1A	33307561	33307662
wheat_400KSNP_1A	Opata_392607_PstIMseI_PA	1A	50.8	62.5	1A	33313523	33313615
wheat_400KSNP_1A	M6_1062306_PstIMspI_PA	1A	27.7	61.6	1A	33350050	33350130
wheat_400KSNP_1A	Opata_464175_36_PstIMseI_SNP	1A	52.6	57.1	1A	33553145	33553236
wheat_400KSNP_1A	Opata_3559293_PstIMspI_PA	1A	40.3	64.6	1A	33674151	33674242
wheat_400KSNP_1A	Opata_2115046_PstIMspI_PA	1A	50.8	52.9	1A	33685792	33685883
Wheat_2014_90KSNP_1A	wsnp_Ra_rep_c105422_89367749	1A	70.1	70.1	1A	33780152	33780353
Wheat_2014_90KSNP_1A	JD_c63991_766	1A	71.05	71.05	1A	33802896	33802997
wheat_400KSNP_1A	Opata_993091_PstIMseI_PA	1A	50.8	61.3	1A	33922844	33922935
wheat_400KSNP_1A	Opata_946172_40_PstIMspI_SNP	1A	46.2	52.9	1A	33963059	33963148
wheat_400KSNP_1A	Opata_619755_PstIMspI_PA	1A	41.8	70.3	1A	34140470	34140559
wheat_400KSNP_1A	Opata_338383_PstIMseI_PA	1A	52.6	57.1	1A	34168874	34168965
wheat_400KSNP_1A	Opata_3164957_PstIMspI_PA	1A	46.2	65.3	1A	34332351	34332442
wheat_400KSNP_1A	Opata_903497_PstIMspI_PA	1A	52.6	52.9	1A	34332448	34332537
Wheat_2014_90KSNP_1A	Excalibur_c37474_179	1A	70.79	70.79	1A	34337970	34338071
Wheat_2014_90KSNP_1A	Excalibur_c37474_242	1A	70.79	70.79	1A	34338033	34338134
wheat_400KSNP_1A	M6_3493279_PstIMseI_PA	1A	34	60.4	1A	34503591	34503678
wheat_400KSNP_1A	Opata_80591_PstIMseI_PA	1A	52.6	61.3	1A	34503614	34503678
wheat_400KSNP_1A	M6_21409_PstIMseI_PA	1A	34	61.6	1A	34509027	34509118
wheat_400KSNP_1A	M6_1750081_PstIMspI_PA	1A	34	57.1	1A	34509124	34509209
wheat_400KSNP_1A	Opata_1570223_27_PstIMspI_SNP	1A	56.8	57.1	1A	34658399	34658490
Wheat_2014_90KSNP_1A	wsnp_JD_c24506_20670773	1A	74.78	74.78	1A	34660417	34660617
Wheat_2014_90KSNP_1A	BobWhite_c8428_346	1A	71.1	71.1	1A	34663688	34663789
Wheat_2014_90KSNP_1A	Excalibur_c102582_360	1A	71.1	71.1	1A	34663834	34663935
wheat_400KSNP_1A	M6_1680869_PstIMseI_PA	1A	34	57.1	1A	34698396	34698483
wheat_400KSNP_1A	Opata_4456626_PstIMseI_PA	1A	53.2	58.9	1A	34809290	34809381
wheat_400KSNP_1A	Opata_62720_15_PstIMseI_SNP	1A	56.8	58.9	1A	34932055	34932146
wheat_400KSNP_1A	M6_249882_PstIMseI_PA	1A	40.3	60.4	1A	34955469	34955560
wheat_400KSNP_1A	Opata_60264_PstIMseI_PA	1A	50.8	68.9	1A	34955469	34955560
Wheat_2014_90KSNP_1A	Excalibur_c20133_87	1A	70.1	70.1	1A	34986326	34986427
wheat_400KSNP_1A	M6_48355_PstIMseI_PA	1A	50.8	52.9	1A	35008996	35009087
Wheat_2014_90KSNP_1A	Kukri_c27717_316	1A	70.79	70.79	1A	35087673	35087774
Wheat_2014_90KSNP_1A	Kukri_c27717_755	1A	70.84	70.84	1A	35088112	35088213
Wheat_2014_90KSNP_1A	BobWhite_c46349_402	1A	70.62	70.62	1A	35173542	35173639
wheat_400KSNP_1A	Opata_300056_PstIMseI_PA	1A	109.7	109.7	1A	35276665	35276756
wheat_400KSNP_1A	Opata_1027911_PstIMseI_PA	1A	86.5	86.5	1A	35308664	35308755
wheat_400KSNP_1A	M6_29379_PstIMluI_PA	1A	31.9	64.6	1A	35387672	35387762
wheat_400KSNP_1A	M6_468634_PstIMspI_PA	1A	34	61.6	1A	35387673	35387762
wheat_400KSNP_1A	M6_275485_PstIMseI_PA	1A	34	60.4	1A	35387769	35387860
wheat_400KSNP_1A	Opata_1860423_60_PstIMspI_SNP	1A	52.6	57.1	1A	35400336	35400427
wheat_400KSNP_1A	M6_45454_PstIMseI_PA	1A	107.5	107.5	1A	35768148	35768238
wheat_400KSNP_1A	Opata_275473_PstIMseI_PA	1A	50.8	59.2	1A	35878539	35878630
wheat_400KSNP_1A	Opata_718063_PstIMspI_PA	1A	52.6	64.6	1A	35878539	35878628
wheat_400KSNP_1A	M6_1205689_PstIMseI_PA	1A	41.8	62.5	1A	35991477	35991568
Wheat_2014_90KSNP_1A	Excalibur_c63753_211	1A	70.1	70.1	1A	36124712	36124813
wheat_400KSNP_1A	Opata_1235982_30_PstIMspI_SNP	1A	53.2	56.5	1A	36138035	36138124
wheat_400KSNP_1A	Opata_3425396_PstIMspI_PA	1A	46.2	61.3	1A	36157210	36157297
wheat_400KSNP_1A	Opata_2874608_PstIMspI_PA	1A	43.7	68.9	1A	36157303	36157385
wheat_400KSNP_1A	Opata_365735_PstIMspI_PA	1A	50.8	65.3	1A	36157303	36157392
wheat_400KSNP_1A	M6_967875_PstIMseI_PA	1A	34	59.2	1A	36272926	36273017
Wheat_2014_90KSNP_1A	wsnp_Ex_c3142_5808713	1A	70.1	70.1	1A	36361618	36361819
wheat_400KSNP_1A	Opata_817571_49_PstIMseI_SNP	1A	52.7	52.7	1A	36550553	36550644
wheat_400KSNP_1A	Opata_806333_PstIMseI_PA	1A	41.8	67.5	1A	36671667	36671758
wheat_400KSNP_1A	M6_564194_PstIMseI_PA	1A	0	15.5	1A	36709543	36709635
wheat_400KSNP_1A	Opata_646147_PstIMseI_PA	1A	26.7	40.3	1A	36709543	36709635
wheat_400KSNP_1A	M6_2179905_PstIMspI_PA	1A	0	27.7	1A	36709547	36709635
wheat_400KSNP_1A	M6_2683405_PstIMspI_PA	1A	50.8	50.8	1A	36749949	36750038
wheat_400KSNP_1A	M6_1346621_PstIMseI_PA	1A	40.3	61.6	1A	36908616	36908707
wheat_400KSNP_1A	Opata_3099469_PstIMspI_PA	1A	50.8	50.8	1A	36929606	36929693
wheat_400KSNP_1A	M6_1188254_PstIMspI_PA	1A	18.6	37.9	1A	36957663	36957753
wheat_400KSNP_1A	Opata_4342023_87_PstIMseI_SNP	1A	53.2	53.2	1A	36981719	36981810
wheat_400KSNP_1A	M6_1315654_PstIMseI_PA	1A	50.8	61.6	1A	37034464	37034555
wheat_400KSNP_1A	M6_22668_PstIMseI_PA	1A	34	59.2	1A	37325087	37325178
wheat_400KSNP_1A	Opata_2251110_28_PstIMspI_SNP	1A	50.8	59.2	1A	37568592	37568683
wheat_400KSNP_1A	M6_135896_PstIMseI_PA	1A	53.2	57.1	1A	37640332	37640423
wheat_400KSNP_1A	M6_2020151_PstIMspI_PA	1A	50.8	59.2	1A	37821150	37821232
Wheat_2014_90KSNP_1A	IAAV1851	1A	70.1	70.1	1A	37977542	37977743
Wheat_2014_90KSNP_1A	wsnp_Ex_c8666_14522816	1A	70.1	70.1	1A	37977542	37977743
wheat_400KSNP_1A	Opata_369523_PstIMseI_PA	1A	0	2.8	1A	38052654	38052745
wheat_400KSNP_1A	M6_568334_PstIMspI_PA	1A	43.7	60.4	1A	38067330	38067420
wheat_400KSNP_1A	Opata_475042_PstIMseI_PA	1A	50.8	61.3	1A	38108679	38108770
Wheat_2014_90KSNP_1A	CAP7_c3885_73	1A	70.79	70.79	1A	38348652	38348753
wheat_400KSNP_1A	M6_2510848_PstIMseI_PA	1A	34	59.2	1A	38350273	38350363
wheat_400KSNP_1A	Opata_1331055_78_PstIMseI_SNP	1A	53.2	53.2	1A	38350273	38350364
wheat_400KSNP_1A	Opata_1118856_15_PstIMseI_SNP	1A	52.6	52.9	1A	38351543	38351634
wheat_400KSNP_1A	M6_800196_PstIMspI_PA	1A	40.3	59.2	1A	38356397	38356487
wheat_400KSNP_1A	M6_3482309_PstIMspI_PA	1A	34	57.1	1A	38363137	38363226
wheat_400KSNP_1A	Opata_1119004_PstIMseI_PA	1A	50.8	50.8	1A	38398414	38398505
wheat_400KSNP_1A	Opata_1311318_PstIMseI_PA	1A	52.6	57.1	1A	38398511	38398601
wheat_400KSNP_1A	Opata_1041120_40_PstIMseI_SNP	1A	53.2	56.5	1A	38510729	38510820
Wheat_2014_90KSNP_1A	BS00011286_51	1A	70.1	70.1	1A	38610020	38610121
Wheat_2014_90KSNP_1A	Tdurum_contig53332_743	1A	70.1	70.1	1A	38610799	38610900
wheat_400KSNP_1A	Opata_153170_85_PstIMseI_SNP	1A	56.8	57.1	1A	38870457	38870548
wheat_400KSNP_1A	M6_3876218_PstIMseI_PA	1A	34	57.1	1A	38871649	38871740
Wheat_2014_90KSNP_1A	RAC875_c18539_1159	1A	74.78	74.78	1A	39016254	39016355
wheat_400KSNP_1A	M6_2142976_PstIMseI_PA	1A	43.7	62.5	1A	39052574	39052665
wheat_400KSNP_1A	Opata_175688_4_PstIMseI_SNP	1A	53.2	53.2	1A	39065015	39065106
wheat_400KSNP_1A	Opata_175688_90_PstIMseI_SNP	1A	53.2	57.1	1A	39065015	39065106
wheat_400KSNP_1A	Opata_40188_68_PstIMseI_SNP	1A	56.8	57.1	1A	39065503	39065594
wheat_400KSNP_1A	Opata_40188_64_PstIMseI_SNP	1A	56.8	57.1	1A	39065503	39065594
wheat_400KSNP_1A	Opata_40188_28_PstIMseI_SNP	1A	56.8	57.1	1A	39065503	39065594
wheat_400KSNP_1A	Opata_4149182_14_PstIMseI_SNP	1A	52.6	52.6	1A	39220336	39220427
wheat_400KSNP_1A	Opata_892151_PstIMspI_PA	1A	46.2	65.3	1A	39305882	39305971
wheat_400KSNP_1A	Opata_1546351_PstIMspI_PA	1A	46.2	67.5	1A	39305882	39305973
wheat_400KSNP_1A	M6_170121_PstIMseI_PA	1A	34	60.4	1A	39307792	39307883
wheat_400KSNP_1A	M6_520401_PstIMseI_PA	1A	34	59.2	1A	39335330	39335421
wheat_400KSNP_1A	Opata_344261_PstIMseI_PA	1A	40.3	67.5	1A	39382969	39383060
wheat_400KSNP_1A	Opata_9526_27_PstIMseI_SNP	1A	52.7	52.7	1A	39417395	39417486
wheat_400KSNP_1A	Opata_9526_38_PstIMseI_SNP	1A	52.7	52.7	1A	39417395	39417486
wheat_400KSNP_1A	M6_1766446_PstIMspI_PA	1A	34	59.2	1A	39694433	39694522
wheat_400KSNP_1A	Opata_556336_PstIMspI_PA	1A	52.7	52.8	1A	39708968	39709036
wheat_400KSNP_1A	Opata_3213214_PstIMspI_PA	1A	50.8	86.5	1A	39708983	39709036
wheat_400KSNP_1A	Opata_304797_13_PstIMseI_SNP	1A	52.6	52.9	1A	39772827	39772918
wheat_400KSNP_1A	Opata_542132_PstIMspI_PA	1A	50.8	62.5	1A	40178840	40178919
wheat_400KSNP_1A	M6_1657089_PstIMseI_PA	1A	17.8	74.8	1A	40209350	40209441
wheat_400KSNP_1A	Opata_416308_55_PstIMseI_SNP	1A	53.2	53.2	1A	40363096	40363187
wheat_400KSNP_1A	M6_2192784_PstIMseI_PA	1A	34	59.2	1A	40704402	40704489
wheat_400KSNP_1A	M6_582832_PstIMseI_PA	1A	27.7	68.9	1A	40751941	40752032
wheat_400KSNP_1A	Opata_317969_PstIMspI_PA	1A	50.8	81.5	1A	41235447	41235535
wheat_400KSNP_1A	Opata_1734482_41_PstIMspI_SNP	1A	53.2	58.9	1A	41264620	41264707
wheat_400KSNP_1A	M6_953738_PstIMseI_PA	1A	40.3	61.6	1A	41560666	41560757
wheat_400KSNP_1A	Opata_1697552_PstIMspI_PA	1A	43.7	67.5	1A	41619460	41619551
wheat_400KSNP_1A	M6_169260_PstIMseI_PA	1A	50.8	50.8	1A	41778826	41778917
wheat_400KSNP_1A	Opata_1636251_PstIMspI_PA	1A	26.7	58.9	1A	41849047	41849129
wheat_400KSNP_1A	Opata_87472_51_PstIMseI_SNP	1A	50.8	61.3	1A	42027646	42027737
wheat_400KSNP_1A	M6_1179188_PstIMspI_PA	1A	14	19.7	1A	42099880	42099969
wheat_400KSNP_1A	M6_2211539_PstIMspI_PA	1A	15.5	15.5	1A	42099880	42099968
Wheat_2014_90KSNP_1A	GENE-0379_108	1A	70.1	70.1	1A	42302106	42302207
wheat_400KSNP_1A	Opata_638809_63_PstIMspI_SNP	1A	50.8	59.2	1A	42626187	42626276
wheat_400KSNP_1A	M6_256716_PstIMspI_PA	1A	34	60.4	1A	42752875	42752942
wheat_400KSNP_1A	Opata_2866537_PstIMspI_PA	1A	50.8	64.6	1A	42752877	42752942
wheat_400KSNP_1A	Opata_398742_84_PstIMseI_SNP	1A	53.2	58.9	1A	42752948	42753039
wheat_400KSNP_1A	Opata_975151_PstIMseI_PA	1A	50.8	61.3	1A	42760771	42760862
wheat_400KSNP_1A	Opata_4260041_31_PstIMseI_SNP	1A	38.5	52.6	1A	42762016	42762107
wheat_400KSNP_1A	M6_128552_PstIMseI_PA	1A	34	65.6	1A	42807125	42807217
wheat_400KSNP_1A	M6_1414270_PstIMseI_PA	1A	53.2	59.2	1A	42807125	42807217
wheat_400KSNP_1A	Opata_867125_PstIMseI_PA	1A	50.8	59.2	1A	42807126	42807217
wheat_400KSNP_1A	M6_1159539_PstIMspI_PA	1A	34	61.6	1A	42877747	42877832
wheat_400KSNP_1A	M6_1807835_PstIMspI_PA	1A	34	61.6	1A	42889151	42889230
wheat_400KSNP_1A	Opata_4273772_PstIMseI_PA	1A	14	14	1A	42889236	42889327
wheat_400KSNP_1A	Opata_1150420_16_PstIMspI_SNP	1A	56.4	56.4	1A	42928660	42928749
Wheat_2014_90KSNP_1A	IAAV3552	1A	70.79	70.79	1A	43146002	43146203
wheat_400KSNP_1A	M6_602680_PstIMspI_PA	1A	53.2	57.1	1A	43146280	43146369
Wheat_2014_90KSNP_1A	Kukri_c28532_103	1A	70.79	70.79	1A	43147316	43147417
Wheat_2014_90KSNP_1A	wsnp_Ra_c34203_42948357	1A	70.79	70.79	1A	43149372	43149569
Wheat_2014_90KSNP_1A	RAC875_rep_c105092_114	1A	70.79	70.79	1A	43149418	43149519
wheat_400KSNP_1A	Opata_1580898_86_PstIMseI_SNP	1A	53.2	57.1	1A	43290569	43290660
wheat_400KSNP_1A	M6_1955069_PstIMseI_PA	1A	31.9	75.2	1A	43540350	43540441
wheat_400KSNP_1A	M6_676781_PstIMspI_PA	1A	31.9	61.6	1A	43540351	43540441
wheat_400KSNP_1A	Opata_1445628_41_PstIMseI_SNP	1A	56.8	57.1	1A	43554448	43554539
wheat_400KSNP_1A	M6_350100_PstIMseI_PA	1A	43.7	57.1	1A	43556498	43556589
wheat_400KSNP_1A	Opata_2070093_60_PstIMspI_SNP	1A	50.8	58.3	1A	43566006	43566097
wheat_400KSNP_1A	Opata_3386421_25_PstIMseI_SNP	1A	53.2	57.1	1A	43668822	43668913
wheat_400KSNP_1A	Opata_3386421_24_PstIMseI_SNP	1A	53.2	57.1	1A	43668822	43668913
wheat_400KSNP_1A	M6_3189274_PstIMseI_PA	1A	34	60.4	1A	43832822	43832913
wheat_400KSNP_1A	Opata_24386_PstIMseI_PA	1A	50.8	68.9	1A	44025347	44025437
Wheat_2014_90KSNP_1A	IAAV3846	1A	70.1	70.1	1A	44029467	44029667
wheat_400KSNP_1A	Opata_2793935_PstIMseI_PA	1A	50.8	63.6	1A	44029881	44029972
wheat_400KSNP_1A	M6_1553671_PstIMseI_PA	1A	43.7	44	1A	44135223	44135313
wheat_400KSNP_1A	Opata_1220868_PstIMseI_PA	1A	43.7	68.9	1A	44343960	44344051
wheat_400KSNP_1A	Opata_291400_31_PstIMseI_SNP	1A	34	58.9	1A	44401795	44401887
wheat_400KSNP_1A	Opata_386220_PstIMspI_PA	1A	81.2	83	1A	44465498	44465587
wheat_400KSNP_1A	Opata_1356729_PstIMseI_PA	1A	43.7	64.6	1A	44502184	44502275
wheat_400KSNP_1A	Opata_794026_27_PstIMseI_SNP	1A	53.2	57.1	1A	44942691	44942782
wheat_400KSNP_1A	M6_280978_PstIMseI_PA	1A	34	60.4	1A	45079185	45079275
wheat_400KSNP_1A	Opata_332178_47_PstIMseI_SNP	1A	52.6	57.1	1A	45079765	45079856
wheat_400KSNP_1A	Opata_332178_32_PstIMseI_SNP	1A	52.6	57.1	1A	45079765	45079856
wheat_400KSNP_1A	M6_372702_PstIMspI_PA	1A	31.9	70.3	1A	45079862	45079948
wheat_400KSNP_1A	M6_2563514_PstIMspI_PA	1A	31.9	61.6	1A	45081829	45081911
wheat_400KSNP_1A	M6_3359608_PstIMspI_PA	1A	40.3	60.4	1A	45081829	45081916
wheat_400KSNP_1A	M6_548656_PstIMspI_PA	1A	41.8	61.6	1A	45081829	45081919
Wheat_2014_90KSNP_1A	BS00077815_51	1A	70.1	70.1	1A	45469043	45469144
wheat_400KSNP_1A	M6_38803_PstIMseI_PA	1A	0	2.8	1A	45652164	45652253
wheat_400KSNP_1A	M6_325490_PstIMspI_PA	1A	0	2.8	1A	45652165	45652253
wheat_400KSNP_1A	M6_1292195_PstIMseI_PA	1A	34	57.1	1A	45983838	45983929
wheat_400KSNP_1A	Opata_881675_46_PstIMseI_SNP	1A	53.2	57.1	1A	46036525	46036616
wheat_400KSNP_1A	Opata_881675_47_PstIMseI_SNP	1A	53.2	57.1	1A	46036525	46036616
wheat_400KSNP_1A	M6_951431_PstIMseI_PA	1A	43.7	58.3	1A	46088651	46088742
wheat_400KSNP_1A	Opata_2189448_PstIMspI_PA	1A	50.8	61.3	1A	46293479	46293566
wheat_400KSNP_1A	M6_2612182_PstIMseI_PA	1A	40.3	60.4	1A	46403737	46403828
wheat_400KSNP_1A	Opata_687082_12_PstIMseI_SNP	1A	53.2	53.2	1A	46611942	46612033
Wheat_2014_90KSNP_1A	BS00022207_51	1A	70.1	70.1	1A	46622398	46622499
wheat_400KSNP_1A	M6_1907573_PstIMseI_PA	1A	41.8	62.5	1A	46677112	46677203
wheat_400KSNP_1A	Opata_625776_59_PstIMseI_SNP	1A	52.6	57.1	1A	46697406	46697497
wheat_400KSNP_1A	Opata_625776_4_PstIMseI_SNP	1A	52.6	57.1	1A	46697406	46697497
wheat_400KSNP_1A	Opata_914679_4_PstIMspI_SNP	1A	52.6	52.6	1A	46697410	46697497
wheat_400KSNP_1A	Opata_914679_59_PstIMspI_SNP	1A	56.8	57.1	1A	46697410	46697497
wheat_400KSNP_1A	Opata_2155451_19_PstIMspI_SNP	1A	52.9	52.9	1A	46698601	46698692
wheat_400KSNP_1A	Opata_2155451_54_PstIMspI_SNP	1A	52.9	52.9	1A	46698601	46698692
Wheat_2014_90KSNP_1A	Kukri_c31093_387	1A	70.1	70.1	1A	46733066	46733167
wheat_400KSNP_1A	Opata_1764173_29_PstIMseI_SNP	1A	50.8	50.8	1A	47042989	47043080
wheat_400KSNP_1A	Opata_1764173_87_PstIMseI_SNP	1A	50.8	50.8	1A	47042989	47043080
wheat_400KSNP_1A	Opata_1059565_PstIMseI_PA	1A	0	0	1A	47074238	47074329
wheat_400KSNP_1A	M6_1169076_PstIMspI_PA	1A	31.9	41.8	1A	47367303	47367392
wheat_400KSNP_1A	Opata_1250525_PstIMspI_PA	1A	46.2	65.3	1A	47434571	47434660
wheat_400KSNP_1A	Opata_141965_71_PstIMseI_SNP	1A	53.2	53.2	1A	47505227	47505318
wheat_400KSNP_1A	Opata_254294_49_PstIMseI_SNP	1A	53.2	56.5	1A	47518181	47518272
wheat_400KSNP_1A	Opata_254294_57_PstIMseI_SNP	1A	53.2	56.5	1A	47518181	47518272
wheat_400KSNP_1A	Opata_254294_66_PstIMseI_SNP	1A	53.2	56.5	1A	47518181	47518272
wheat_400KSNP_1A	Opata_250715_PstIMseI_PA	1A	46.2	70.3	1A	47735431	47735522
wheat_400KSNP_1A	M6_355921_PstIMspI_PA	1A	34	41.8	1A	47981155	47981245
wheat_400KSNP_1A	Opata_537657_68_PstIMspI_SNP	1A	53.2	59.2	1A	48028238	48028327
wheat_400KSNP_1A	Opata_537657_24_PstIMspI_SNP	1A	53.2	59.2	1A	48028238	48028327
wheat_400KSNP_1A	Opata_537657_16_PstIMspI_SNP	1A	53.2	59.2	1A	48028238	48028327
wheat_400KSNP_1A	M6_862735_PstIMseI_PA	1A	43.7	58.3	1A	48104220	48104311
wheat_400KSNP_1A	M6_806761_PstIMspI_PA	1A	37.6	52.9	1A	48236506	48236595
wheat_400KSNP_1A	Opata_396224_PstIMseI_PA	1A	43.7	81.5	1A	48256305	48256396
wheat_400KSNP_1A	M6_135667_PstIMseI_PA	1A	100.8	109.7	1A	48293293	48293385
wheat_400KSNP_1A	M6_1795643_PstIMseI_PA	1A	34	62.5	1A	48295910	48296001
wheat_400KSNP_1A	M6_1422970_PstIMseI_PA	1A	31.9	61.6	1A	48573630	48573721
Wheat_2014_90KSNP_1A	wsnp_BE605063A_Ta_2_3	1A	70.1	70.1	1A	48953471	48953592
Wheat_2014_90KSNP_1A	wsnp_BE605063A_Ta_2_2	1A	70.1	70.1	1A	48953612	48953733
wheat_400KSNP_1A	Opata_172508_77_PstIMseI_SNP	1A	56.4	56.4	1A	49036919	49037010
wheat_400KSNP_1A	Opata_4460428_72_PstIMseI_SNP	1A	53.2	57.1	1A	49130286	49130377
Wheat_2014_90KSNP_1A	Excalibur_c57766_92	1A	70.1	70.1	1A	49191699	49191801
wheat_400KSNP_1A	Opata_664668_71_PstIMseI_SNP	1A	53.2	53.6	1A	49398788	49398879
wheat_400KSNP_1A	M6_655807_PstIMseI_PA	1A	31.9	57.1	1A	49487716	49487807
wheat_400KSNP_1A	M6_683718_PstIMseI_PA	1A	31.9	59.2	1A	49648533	49648624
wheat_400KSNP_1A	Opata_240196_PstIMseI_PA	1A	52.6	68.9	1A	49648533	49648624
wheat_400KSNP_1A	M6_5170_PstIMseI_PA	1A	31.9	59.2	1A	49901501	49901592
wheat_400KSNP_1A	M6_3510436_PstIMseI_PA	1A	53.2	73.6	1A	50001175	50001266
Public SSR markers	Xgpw2259				1A	50088319	50088550
wheat_400KSNP_1A	Opata_1144933_21_PstIMseI_SNP	1A	52.6	57.1	1A	50088960	50089051
wheat_400KSNP_1A	Opata_213621_57_PstIMseI_SNP	1A	53.2	57.1	1A	50287373	50287464
wheat_400KSNP_1A	Opata_213621_41_PstIMseI_SNP	1A	53.2	57.1	1A	50287373	50287464
wheat_400KSNP_1A	M6_2510930_PstIMseI_PA	1A	34	65.6	1A	50292913	50293004
wheat_400KSNP_1A	M6_1231602_PstIMspI_PA	1A	52.6	57.1	1A	50382601	50382691
wheat_400KSNP_1A	M6_333669_PstIMspI_PA	1A	43.7	59.2	1A	50383038	50383128
wheat_400KSNP_1A	M6_1081963_PstIMspI_PA	1A	43.7	59.2	1A	50383198	50383288
wheat_400KSNP_1A	M6_3032003_PstIMspI_PA	1A	34	65.6	1A	50383210	50383288
wheat_400KSNP_1A	Opata_429271_45_PstIMseI_SNP	1A	52.6	57.1	1A	50454433	50454524
wheat_400KSNP_1A	Opata_1089416_19_PstIMseI_SNP	1A	52.6	57.1	1A	50521928	50522019
wheat_400KSNP_1A	M6_1470586_PstIMseI_PA	1A	31.9	59.2	1A	50667920	50668011
wheat_400KSNP_1A	Opata_760939_66_PstIMseI_SNP	1A	58.3	58.9	1A	50714210	50714301
wheat_400KSNP_1A	Opata_760939_31_PstIMseI_SNP	1A	58.3	58.9	1A	50714210	50714301
Wheat_2014_90KSNP_1A	wsnp_Ex_c8374_14111734	1A	70.1	70.1	1A	51217216	51217417
Wheat_2014_90KSNP_1A	wsnp_Ex_c10257_16825240	1A	69.87	69.87	1A	51243175	51243376
wheat_400KSNP_1A	M6_1058746_PstIMseI_PA	1A	34	67.5	1A	51410688	51410779
wheat_400KSNP_1A	M6_303062_PstIMseI_PA	1A	34	59.2	1A	51423020	51423111
wheat_400KSNP_1A	M6_1682498_PstIMseI_PA	1A	38.5	60.4	1A	51721807	51721898
wheat_400KSNP_1A	Opata_995272_7_PstIMseI_SNP	1A	53.2	57.1	1A	51754363	51754450
wheat_400KSNP_1A	Opata_422616_5_PstIMseI_SNP	1A	53.6	53.6	1A	51824396	51824487
Wheat_2014_90KSNP_1A	wsnp_BE518393A_Td_2_3	1A	70.1	70.1	1A	52162468	52162589
wheat_400KSNP_1A	M6_2274149_PstIMspI_PA	1A	40.3	59.2	1A	52173508	52173597
wheat_400KSNP_1A	Opata_66407_35_PstIMseI_SNP	1A	56.8	57.1	1A	52184388	52184479
wheat_400KSNP_1A	Opata_40766_PstIMluI_PA	1A	50.8	61.3	1A	52197260	52197351
wheat_400KSNP_1A	Opata_2439369_PstIMluI_PA	1A	52.8	52.8	1A	52197407	52197494
wheat_400KSNP_1A	M6_2693903_PstIMseI_PA	1A	26.7	67.5	1A	52245817	52245908
wheat_400KSNP_1A	Opata_3868134_PstIMspI_PA	1A	37.6	68.9	1A	52359862	52359949
wheat_400KSNP_1A	Opata_526281_PstIMspI_PA	1A	46.2	81.5	1A	52359862	52359951
wheat_400KSNP_1A	Opata_1072520_19_PstIMseI_SNP	1A	43.7	57.1	1A	52482559	52482650
wheat_400KSNP_1A	M6_422563_PstIMseI_PA	1A	73.6	81.5	1A	52525119	52525210
wheat_400KSNP_1A	Opata_2816208_PstIMspI_PA	1A	53.2	62.5	1A	53075664	53075752
wheat_400KSNP_1A	Opata_1254387_PstIMseI_PA	1A	50.8	61.3	1A	53234748	53234839
wheat_400KSNP_1A	Opata_492064_PstIMseI_PA	1A	107.5	107.5	1A	53510785	53510876
wheat_400KSNP_1A	Opata_724524_64_PstIMseI_SNP	1A	53.2	58.9	1A	53618031	53618122
Wheat_2014_90KSNP_1A	wsnp_RFL_Contig373_3974834	1A	70.1	70.1	1A	53791660	53791761
wheat_400KSNP_1A	M6_501247_PstIMseI_PA	1A	34	59.2	1A	54230962	54231054
wheat_400KSNP_1A	M6_155293_PstIMseI_PA	1A	34	59.2	1A	54274846	54274935
wheat_400KSNP_1A	Opata_3825996_PstIMspI_PA	1A	38.5	62.5	1A	54274941	54275032
wheat_400KSNP_1A	Opata_3098414_PstIMspI_PA	1A	50.8	65.3	1A	54274941	54275032
wheat_400KSNP_1A	Opata_12054_63_PstIMseI_SNP	1A	53.2	53.2	1A	54276841	54276932
wheat_400KSNP_1A	Opata_405838_PstIMspI_PA	1A	70.3	83	1A	54310124	54310213
wheat_400KSNP_1A	M6_1191540_PstIMseI_PA	1A	56.1	56.1	1A	54667032	54667120
wheat_400KSNP_1A	M6_1204039_PstIMspI_PA	1A	31.9	67.5	1A	54685250	54685340
Wheat_2014_90KSNP_1A	BS00048887_51	1A	70.1	70.1	1A	54829739	54829840
wheat_400KSNP_1A	M6_619635_PstIMseI_PA	1A	41.8	60.4	1A	54860917	54861008
wheat_400KSNP_1A	M6_1190746_PstIMseI_PA	1A	40.3	58.3	1A	54861014	54861105
wheat_400KSNP_1A	M6_1224515_PstIMseI_PA	1A	50.8	70.3	1A	54946182	54946274
wheat_400KSNP_1A	Opata_739070_PstIMseI_PA	1A	52.8	55.8	1A	54956436	54956527
Wheat_2014_90KSNP_1A	Ra_c2322_174	1A	70.79	70.79	1A	55034233	55034334
Wheat_2014_90KSNP_1A	wsnp_Ex_c15188_23387523	1A	70.79	70.79	1A	55077918	55078119
wheat_400KSNP_1A	Opata_170444_50_PstIMseI_SNP	1A	56.8	57.1	1A	55117465	55117556
wheat_400KSNP_1A	Opata_170444_55_PstIMseI_SNP	1A	56.8	57.1	1A	55117465	55117556
wheat_400KSNP_1A	Opata_296424_PstIMseI_PA	1A	0	2.8	1A	55460565	55460656
wheat_400KSNP_1A	Opata_838046_PstIMseI_PA	1A	0	2.8	1A	55493646	55493736
Wheat_2014_90KSNP_1A	RAC875_c41581_176	1A	70.79	70.79	1A	55533035	55533136
wheat_400KSNP_1A	M6_1432884_PstIMspI_PA	1A	34	61.6	1A	55533291	55533380
wheat_400KSNP_1A	Opata_179086_7_PstIMseI_SNP	1A	56.8	57.1	1A	55535007	55535098
Wheat_2014_90KSNP_1A	wsnp_Ra_c41581_48764320	1A	70.79	70.79	1A	55538390	55538591
wheat_400KSNP_1A	M6_255565_PstIMseI_PA	1A	27.7	44	1A	55608203	55608294
wheat_400KSNP_1A	M6_1661357_PstIMspI_PA	1A	34	35.5	1A	55758883	55758970
wheat_400KSNP_1A	M6_1658769_PstIMspI_PA	1A	34	59.2	1A	56026370	56026459
wheat_400KSNP_1A	Opata_1385829_PstIMspI_PA	1A	40.3	64.6	1A	56224108	56224197
wheat_400KSNP_1A	M6_29619_PstIMseI_PA	1A	34	60.4	1A	56515873	56515964
wheat_400KSNP_1A	M6_351871_PstIMseI_PA	1A	15.5	17.8	1A	56584186	56584277
wheat_400KSNP_1A	M6_593350_PstIMspI_PA	1A	34	59.2	1A	56785918	56786008
wheat_400KSNP_1A	M6_163997_PstIMseI_PA	1A	43.7	59.2	1A	57126169	57126260
wheat_400KSNP_1A	M6_1166630_PstIMspI_PA	1A	34	60.4	1A	57127848	57127938
wheat_400KSNP_1A	M6_2418803_PstIMspI_PA	1A	43.7	62.5	1A	57127944	57128031
wheat_400KSNP_1A	M6_3912045_PstIMseI_PA	1A	34	61.6	1A	57128815	57128906
wheat_400KSNP_1A	M6_2022083_PstIMspI_PA	1A	43.7	59.2	1A	57159511	57159598
wheat_400KSNP_1A	M6_2495480_PstIMspI_PA	1A	41.8	60.4	1A	57159514	57159598
wheat_400KSNP_1A	M6_2732182_PstIMspI_PA	1A	18.6	70.3	1A	57159604	57159693
wheat_400KSNP_1A	M6_324631_PstIMspI_PA	1A	34	59.2	1A	57159604	57159694
wheat_400KSNP_1A	M6_2692752_PstIMspI_PA	1A	40.3	59.2	1A	57159604	57159692
wheat_400KSNP_1A	Opata_31841_49_PstIMseI_SNP	1A	53.2	53.6	1A	57160067	57160158
Wheat_2014_90KSNP_1A	BS00021730_51	1A	70.1	70.1	1A	57373112	57373213
wheat_400KSNP_1A	M6_1287824_PstIMspI_PA	1A	34	59.2	1A	57540954	57541044
wheat_400KSNP_1A	Opata_1805557_PstIMspI_PA	1A	26.7	37.6	1A	57541650	57541741
wheat_400KSNP_1A	Opata_668549_PstIMseI_PA	1A	50.8	64.6	1A	57634551	57634642
Wheat_2014_90KSNP_1A	wsnp_BE585780A_Ta_2_2	1A	70.1	70.1	1A	57776405	57776526
Wheat_2014_90KSNP_1A	Tdurum_contig15970_607	1A	70.1	70.1	1A	57781770	57781871
Wheat_2014_90KSNP_1A	BS00086680_51	1A	70.79	70.79	1A	57892509	57892610
wheat_400KSNP_1A	Opata_102195_29_PstIMseI_SNP	1A	53.2	57.1	1A	57980860	57980951
wheat_400KSNP_1A	Opata_111315_42_PstIMseI_SNP	1A	56.8	57.1	1A	58200490	58200581
Wheat_2014_90KSNP_1A	Ra_c11042_1500	1A	70.1	70.1	1A	58526475	58526576
Wheat_2014_90KSNP_1A	Ex_c14515_218	1A	70.1	70.1	1A	58527074	58527175
Wheat_2014_90KSNP_1A	Ex_c14515_220	1A	70.1	70.1	1A	58527076	58527177
Wheat_2014_90KSNP_1A	wsnp_Ra_c6474_11298858	1A	70.1	70.1	1A	58528401	58528602
Wheat_2014_90KSNP_1A	wsnp_Ra_c6474_11298812	1A	70.1	70.1	1A	58528447	58528648
Wheat_2014_90KSNP_1A	BobWhite_c40914_538	1A	70.1	70.1	1A	58530235	58530336
Wheat_2014_90KSNP_1A	Kukri_c50414_251	1A	70.1	70.1	1A	58532283	58532384
wheat_400KSNP_1A	Opata_305570_46_PstIMseI_SNP	1A	53.2	53.6	1A	58558679	58558770
wheat_400KSNP_1A	M6_646007_PstIMspI_PA	1A	34	60.4	1A	58633037	58633127
Wheat_2014_90KSNP_1A	wsnp_CAP12_c2645_1267978	1A	70.1	70.1	1A	58642007	58642208
wheat_400KSNP_1A	Opata_785574_PstIMseI_PA	1A	43.7	59.2	1A	58989316	58989407
wheat_400KSNP_1A	M6_2231606_PstIMseI_PA	1A	73.6	75.2	1A	59177570	59177656
[truncated: 122,128 more rows]
